# Supplementary material for: Identification of hidden subtypes in occupational health examinations and their biomedical characteristics using graph-enhanced deep representation learning
Source: Front Public Health. 2026 Jul 13;14:1847173. doi: 10.3389/fpubh.2026.1847173 (PMC13402512; doi:10.3389/fpubh.2026.1847173)
Supplement: Supplementary file 1 [file Data_Sheet_1.zip]

Archive with 122 entries (117 files):
- aggregated_results/
- __MACOSX/._aggregated_results
- aggregated_results/.DS_Store
- __MACOSX/aggregated_results/._.DS_Store
- aggregated_results/analysis/
- __MACOSX/aggregated_results/._analysis
- aggregated_results/modeling/
- __MACOSX/aggregated_results/._modeling
- aggregated_results/qc/
- __MACOSX/aggregated_results/._qc
- aggregated_results/analysis/figure4_subtype_clinical_profile.csv
- __MACOSX/aggregated_results/analysis/._figure4_subtype_clinical_profile.csv
- aggregated_results/analysis/figure4_subtype_prototype_by_status.csv
- __MACOSX/aggregated_results/analysis/._figure4_subtype_prototype_by_status.csv
- aggregated_results/analysis/figure4_subtype_unit_pct.csv
- __MACOSX/aggregated_results/analysis/._figure4_subtype_unit_pct.csv
- aggregated_results/analysis/figure4_subtype_biomedical_hallmarks.csv
- __MACOSX/aggregated_results/analysis/._figure4_subtype_biomedical_hallmarks.csv
- aggregated_results/analysis/figure3_benchmark_context.csv
- __MACOSX/aggregated_results/analysis/._figure3_benchmark_context.csv
- aggregated_results/analysis/figure3_bootstrap_profiles.csv
- __MACOSX/aggregated_results/analysis/._figure3_bootstrap_profiles.csv
- aggregated_results/analysis/figure3_prototype_quantiles.csv
- __MACOSX/aggregated_results/analysis/._figure3_prototype_quantiles.csv
- aggregated_results/analysis/figure4_subtype_status_pct.csv
- __MACOSX/aggregated_results/analysis/._figure4_subtype_status_pct.csv
- aggregated_results/analysis/figure3_subtype_unit_composition.csv
- __MACOSX/aggregated_results/analysis/._figure3_subtype_unit_composition.csv
- aggregated_results/analysis/figure3_subtype_class_lift.csv
- __MACOSX/aggregated_results/analysis/._figure3_subtype_class_lift.csv
- aggregated_results/analysis/figure5_status_to_subtype_flow.csv
- __MACOSX/aggregated_results/analysis/._figure5_status_to_subtype_flow.csv
- aggregated_results/analysis/figure5_subtype_severe_bootstrap_summary.csv
- __MACOSX/aggregated_results/analysis/._figure5_subtype_severe_bootstrap_summary.csv
- aggregated_results/analysis/figure5_subtype_biomarker_zscores.csv
- __MACOSX/aggregated_results/analysis/._figure5_subtype_biomarker_zscores.csv
- aggregated_results/analysis/figure5_class_subtype_pct.csv
- __MACOSX/aggregated_results/analysis/._figure5_class_subtype_pct.csv
- aggregated_results/analysis/figure5_subtype_hallmark_ranked.csv
- __MACOSX/aggregated_results/analysis/._figure5_subtype_hallmark_ranked.csv
- aggregated_results/analysis/figure5_subtype_abnormality_prevalence.csv
- __MACOSX/aggregated_results/analysis/._figure5_subtype_abnormality_prevalence.csv
- aggregated_results/analysis/figure4_subtype_year_pct.csv
- __MACOSX/aggregated_results/analysis/._figure4_subtype_year_pct.csv
- aggregated_results/analysis/figure4_subtype_size.csv
- __MACOSX/aggregated_results/analysis/._figure4_subtype_size.csv
- aggregated_results/analysis/figure4_subtype_annotations.csv
- __MACOSX/aggregated_results/analysis/._figure4_subtype_annotations.csv
- aggregated_results/analysis/figure5_domain_replication.csv
- __MACOSX/aggregated_results/analysis/._figure5_domain_replication.csv
- aggregated_results/analysis/figure5_bmi_glucose_surface.csv
- __MACOSX/aggregated_results/analysis/._figure5_bmi_glucose_surface.csv
- aggregated_results/analysis/figure5_bmi_glucose_subtype_centers.csv
- __MACOSX/aggregated_results/analysis/._figure5_bmi_glucose_subtype_centers.csv
- aggregated_results/analysis/figure3_latent_purity.csv
- __MACOSX/aggregated_results/analysis/._figure3_latent_purity.csv
- aggregated_results/analysis/figure5_subtype_summary_cards.csv
- __MACOSX/aggregated_results/analysis/._figure5_subtype_summary_cards.csv
- aggregated_results/analysis/figure5_subtype_program_scores.csv
- __MACOSX/aggregated_results/analysis/._figure5_subtype_program_scores.csv
- aggregated_results/analysis/figure5_prototype_risk_curve.csv
- __MACOSX/aggregated_results/analysis/._figure5_prototype_risk_curve.csv
- aggregated_results/modeling/benchmark_results.csv
- __MACOSX/aggregated_results/modeling/._benchmark_results.csv
- aggregated_results/modeling/graph_daptn_cross_domain_summary.csv
- __MACOSX/aggregated_results/modeling/._graph_daptn_cross_domain_summary.csv
- aggregated_results/modeling/graph_daptn_training_history.json
- __MACOSX/aggregated_results/modeling/._graph_daptn_training_history.json
- aggregated_results/modeling/daptn_subtype_summary.csv
- __MACOSX/aggregated_results/modeling/._daptn_subtype_summary.csv
- aggregated_results/modeling/graph_daptn_cross_domain_results.csv
- __MACOSX/aggregated_results/modeling/._graph_daptn_cross_domain_results.csv
- aggregated_results/modeling/graph_daptn_ablation_history.json
- __MACOSX/aggregated_results/modeling/._graph_daptn_ablation_history.json
- aggregated_results/modeling/graph_daptn_ablation_summary.csv
- __MACOSX/aggregated_results/modeling/._graph_daptn_ablation_summary.csv
- aggregated_results/modeling/graph_daptn_summary.csv
- __MACOSX/aggregated_results/modeling/._graph_daptn_summary.csv
- aggregated_results/modeling/daptn_training_history.json
- __MACOSX/aggregated_results/modeling/._daptn_training_history.json
- aggregated_results/modeling/benchmark_summary.csv
- __MACOSX/aggregated_results/modeling/._benchmark_summary.csv
- aggregated_results/modeling/graph_daptn_training_history.csv
- __MACOSX/aggregated_results/modeling/._graph_daptn_training_history.csv
- aggregated_results/modeling/benchmark_family_summary.csv
- __MACOSX/aggregated_results/modeling/._benchmark_family_summary.csv
- aggregated_results/qc/cohort_summary.json
- __MACOSX/aggregated_results/qc/._cohort_summary.json
- aggregated_results/qc/numeric_summary.csv
- __MACOSX/aggregated_results/qc/._numeric_summary.csv
- aggregated_results/qc/status_by_unit_year.csv
- __MACOSX/aggregated_results/qc/._status_by_unit_year.csv
- aggregated_results/qc/missingness_table.csv
- __MACOSX/aggregated_results/qc/._missingness_table.csv
- code/
- __MACOSX/._code
- code/05_train_graph_daptn.py
- __MACOSX/code/._05_train_graph_daptn.py
- code/13_make_figure5_biomedical_discovery.py
- __MACOSX/code/._13_make_figure5_biomedical_discovery.py
- code/07_make_method_figure.py
- __MACOSX/code/._07_make_method_figure.py
- code/10_prepare_figure4_analysis.py
- __MACOSX/code/._10_prepare_figure4_analysis.py
- code/12_prepare_figure5_analysis.py
- __MACOSX/code/._12_prepare_figure5_analysis.py
- code/01_build_publication_dataset.py
- __MACOSX/code/._01_build_publication_dataset.py
- code/11_make_figure4_subtype_atlas.py
- __MACOSX/code/._11_make_figure4_subtype_atlas.py
- code/06_run_graph_daptn_ablation.py
- __MACOSX/code/._06_run_graph_daptn_ablation.py
- code/04_make_nature_style_figures.py
- __MACOSX/code/._04_make_nature_style_figures.py
- code/common.py
- __MACOSX/code/._common.py
- code/08_prepare_figure3_analysis.py
- __MACOSX/code/._08_prepare_figure3_analysis.py
- code/09_run_graph_daptn_cross_domain.py
- __MACOSX/code/._09_run_graph_daptn_cross_domain.py
- code/03_run_benchmark_suite.py
- __MACOSX/code/._03_run_benchmark_suite.py
