# Supplementary material for: Identification of hidden subtypes in occupational health examinations and their biomedical characteristics using graph-enhanced deep representation learning
Source: Front Public Health. 2026 Jul 13;14:1847173. doi: 10.3389/fpubh.2026.1847173 (PMC13402512; doi:10.3389/fpubh.2026.1847173)
Supplement: Supplementary file 1 [file Data_Sheet_1.zip › aggregated_results/analysis/figure4_subtype_clinical_profile.csv]

personalized_subtype	metabolic_risk_score	hepatic_risk_score	prototype_distance	prob_class_i	prob_class_ii	prob_class_iii	prob_healthy
0	1.0	0.0	1.042634	0.0042906804	6.914381e-06	1.5834596e-05	0.9956768
1	2.0	1.0	0.6353009949999999	0.99852975	5.714021e-05	0.00022401959000000003	8.971610999999999e-05
2	2.0	1.0	0.39844618	0.99965315	8.0495835e-05	5.4714010000000006e-05	0.00011903238
3	4.0	0.0	1.9093138	0.3821334	0.0038563428	0.60656655	0.0001902207
4	5.0	1.0	1.4649526	0.0062599666	0.0040941387	0.97997725	4.1472496e-05
5	3.0	1.0	1.1285448	0.006717041	0.98121923	0.0034541872	5.767515e-06
