# Supplementary material for: Identification of hidden subtypes in occupational health examinations and their biomedical characteristics using graph-enhanced deep representation learning
Source: Front Public Health. 2026 Jul 13;14:1847173. doi: 10.3389/fpubh.2026.1847173 (PMC13402512; doi:10.3389/fpubh.2026.1847173)
Supplement: Supplementary file 1 [file Data_Sheet_1.zip › aggregated_results/analysis/figure4_subtype_prototype_by_status.csv]

personalized_subtype	healthy	class_i	class_ii	class_iii
0	1.0497573500000001	0.644384	0.0	0.0
1	1.2384919	0.5281533	1.1432866	1.59973865
2	0.5031212	0.3978147	0.631558955	0.8401111050000001
3	4.264946	1.8618168	1.7927948	1.9767501
4	0.0	1.03680105	1.268268	1.5172837000000001
5	0.0	0.71903723	1.14531725	1.1502309
