# Supplementary material for: Identification of hidden subtypes in occupational health examinations and their biomedical characteristics using graph-enhanced deep representation learning
Source: Front Public Health. 2026 Jul 13;14:1847173. doi: 10.3389/fpubh.2026.1847173 (PMC13402512; doi:10.3389/fpubh.2026.1847173)
Supplement: Supplementary file 1 [file Data_Sheet_1.zip › aggregated_results/analysis/figure4_subtype_unit_pct.csv]

personalized_subtype	ELEC	LOCO	OPER	PASS	STAT
0	15.492594977462975	18.068254990341277	13.04571796522859	39.94848679974243	13.444945267224725
1	0.1342281879194631	1.476510067114094	1.3758389261744968	0.9395973154362416	96.0738255033557
2	13.477352232974422	19.22675026123302	17.368588433056196	38.60115396847031	11.326155104266048
3	0.6993006993006993	97.2027972027972	0.0	0.6993006993006993	1.3986013986013985
4	13.06943135406849	19.038642789820923	24.69368520263902	28.05529374803644	15.142946905435123
5	13.265479219677692	15.06361323155216	19.067005937234946	35.979643765903305	16.62425784563189
