# Supplementary material for: Identification of hidden subtypes in occupational health examinations and their biomedical characteristics using graph-enhanced deep representation learning
Source: Front Public Health. 2026 Jul 13;14:1847173. doi: 10.3389/fpubh.2026.1847173 (PMC13402512; doi:10.3389/fpubh.2026.1847173)
Supplement: Supplementary file 1 [file Data_Sheet_1.zip › aggregated_results/analysis/figure4_subtype_biomedical_hallmarks.csv]

subtype	glucose	hba1c	systolic_bp	diastolic_bp	alt	ast	uric_acid	homocysteine	body_mass_index	triglycerides	hdl_cholesterol	ldl_cholesterol
0	-0.4732327194167453	-0.46682829073117976	-1.2480078480561723	-1.16945067431247	-1.7538384666464035	-1.3049253575125455	-1.430972004307982	-0.7567965305925649	-0.491241506836903	-0.575626452215249	-0.408865200001618	-0.5327706139829619
1	-0.45065003397267994	-0.4451195540957441	-0.4760442307018385	-0.1403340809174964	-0.3897418814769785	1.9917281772559912	-1.2287783724528616	-1.4355378136352228	-0.45603754279702746	-0.4706689224665995	-0.45111874650634454	-0.39007349938732977
2	-0.4581775957873684	-0.45543120399757603	-0.39884786896640506	-0.4210022427524892	0.0	-0.48076197382041136	0.6576853118424646	0.6821349894578705	-0.44304967256872396	-0.4477094628340825	-0.4635462601842053	-0.4723586968548841
3	2.23568585896246	2.2359094203805516	-0.3216515072309717	-0.701670404587482	1.558967525907914	-0.06868028197434427	0.07750272402289612	-0.6210482739840338	2.2354137403033536	2.2303475071588	2.2357097106471464	2.2336785565717725
4	-0.4125103874449253	-0.4288380016191674	1.9170429830965965	1.9178991058724508	0.5846128222154678	0.13736056394868928	1.2378678996620331	1.4151755751439399	-0.41114964042903096	-0.3443918944877558	-0.458575254713061	-0.41507153406101716
5	-0.4411151223407413	-0.43969236993688526	0.5275084718587956	0.5145582966974868	0.0	-0.2747211278973778	0.686694441233443	0.7160720536100015	-0.4339353776716688	-0.39195077515511256	-0.4536042492419167	-0.42340421228557956
