# Supplementary material for: Identification of hidden subtypes in occupational health examinations and their biomedical characteristics using graph-enhanced deep representation learning
Source: Front Public Health. 2026 Jul 13;14:1847173. doi: 10.3389/fpubh.2026.1847173 (PMC13402512; doi:10.3389/fpubh.2026.1847173)
Supplement: Supplementary file 1 [file Data_Sheet_1.zip › aggregated_results/analysis/figure3_benchmark_context.csv]

split_name	model_name	mean	std	count	reference_daptn	reference_graph_daptn
leave_one_unit_out	DecisionTree	0.94754663168352	0.04389000340695408	5	0.8341927125138066	0.9268461834786186
leave_one_unit_out	GradientBoosting	0.9459662735976886	0.05062836087493366	5	0.8341927125138066	0.9268461834786186
leave_one_unit_out	HistGradientBoosting	0.9633159316203544	0.04813348674446887	5	0.8341927125138066	0.9268461834786186
leave_one_unit_out	MLP	0.8312835148475577	0.02609963001998366	5	0.8341927125138066	0.9268461834786186
leave_one_unit_out	RandomForest	0.9481374278333204	0.052742663598470685	5	0.8341927125138066	0.9268461834786186
leave_one_year_out	DecisionTree	0.9397298543121506	0.04493017362499376	4	0.8341927125138066	0.9268461834786186
leave_one_year_out	GradientBoosting	0.9577029581486457	0.04824907867929806	4	0.8341927125138066	0.9268461834786186
leave_one_year_out	HistGradientBoosting	0.9606309284855106	0.05042055856484551	4	0.8341927125138066	0.9268461834786186
leave_one_year_out	MLP	0.7845301709969297	0.0659824437854	4	0.8341927125138066	0.9268461834786186
leave_one_year_out	RandomForest	0.9276415933271095	0.04941077850306792	4	0.8341927125138066	0.9268461834786186
