# Supplementary material for: Identification of hidden subtypes in occupational health examinations and their biomedical characteristics using graph-enhanced deep representation learning
Source: Front Public Health. 2026 Jul 13;14:1847173. doi: 10.3389/fpubh.2026.1847173 (PMC13402512; doi:10.3389/fpubh.2026.1847173)
Supplement: Supplementary file 1 [file Data_Sheet_1.zip › aggregated_results/analysis/figure3_bootstrap_profiles.csv]

personalized_subtype	metric	median	ci_low	ci_high	n_records
0	metabolic_risk_score	1.0	1.0	1.0	7765
0	hepatic_risk_score	0.0	0.0	0.0	7765
0	prototype_distance	1.042634	1.04007831	1.0462292825	7765
1	metabolic_risk_score	2.0	2.0	2.0	2980
1	hepatic_risk_score	1.0	1.0	1.0	2980
1	prototype_distance	0.6353009949999999	0.622663219625	0.6537478330000001	2980
2	metabolic_risk_score	2.0	2.0	2.0	44022
2	hepatic_risk_score	1.0	1.0	1.0	44022
2	prototype_distance	0.39844618	0.396678550125	0.400131131375	44022
3	metabolic_risk_score	4.0	4.0	4.0	143
3	hepatic_risk_score	0.0	0.0	0.0	143
3	prototype_distance	1.9093138	1.8579457400000001	2.0158629699999997	143
4	metabolic_risk_score	5.0	5.0	5.0	3183
4	hepatic_risk_score	1.0	1.0	1.0	3183
4	prototype_distance	1.4649526	1.4520334525	1.4798448350000002	3183
5	metabolic_risk_score	3.0	3.0	3.0	5895
5	hepatic_risk_score	1.0	1.0	1.0	5895
5	prototype_distance	1.1285448	1.1219299075	1.133628985	5895
