# Supplementary material for: Identification of hidden subtypes in occupational health examinations and their biomedical characteristics using graph-enhanced deep representation learning
Source: Front Public Health. 2026 Jul 13;14:1847173. doi: 10.3389/fpubh.2026.1847173 (PMC13402512; doi:10.3389/fpubh.2026.1847173)
Supplement: Supplementary file 1 [file Data_Sheet_1.zip › aggregated_results/analysis/figure3_prototype_quantiles.csv]

health_status	q05	q25	q50	q75	q95	mean	n_records
class_i	0.2373993175	0.322169055	0.407901635	0.5228863125000001	0.8148246860000004	0.47448143833693895	47148
class_ii	0.8207960400000001	1.0193759	1.1454866	1.3768241	1.7093011599999999	1.2074830602529218	5733
class_iii	1.0538025100000001	1.2901348000000001	1.5132606	1.91849575	2.9935917599999997	1.7113516172707628	3239
healthy	0.6754057125	0.9383391000000001	1.0527484999999999	1.14153715	1.3057032499999999	1.0941138754931368	7868
