# Supplementary material for: Identification of hidden subtypes in occupational health examinations and their biomedical characteristics using graph-enhanced deep representation learning
Source: Front Public Health. 2026 Jul 13;14:1847173. doi: 10.3389/fpubh.2026.1847173 (PMC13402512; doi:10.3389/fpubh.2026.1847173)
Supplement: Supplementary file 1 [file Data_Sheet_1.zip › aggregated_results/analysis/figure4_subtype_status_pct.csv]

personalized_subtype	healthy	class_i	class_ii	class_iii
0	94.5524790727624	5.447520927237605	0.0	0.0
1	13.48993288590604	70.30201342281879	9.161073825503356	7.046979865771812
2	0.27940575166961973	99.59338512561901	0.07723411021761847	0.04997501249375312
3	0.6993006993006993	48.95104895104895	2.097902097902098	48.25174825174825
4	0.0	9.299403078856425	2.5447690857681433	88.15582783537543
5	0.0	7.141645462256149	90.61916878710772	2.2391857506361323
