# Supplementary material for: Identification of hidden subtypes in occupational health examinations and their biomedical characteristics using graph-enhanced deep representation learning
Source: Front Public Health. 2026 Jul 13;14:1847173. doi: 10.3389/fpubh.2026.1847173 (PMC13402512; doi:10.3389/fpubh.2026.1847173)
Supplement: Supplementary file 1 [file Data_Sheet_1.zip › aggregated_results/analysis/figure3_subtype_unit_composition.csv]

personalized_subtype	harbin_electrical_section	harbin_locomotive_section	harbin_passenger_transport_section	harbin_station	harbin_transport_operations_section	dominance_pct
0	15.492594977462975	18.068254990341277	39.94848679974243	13.444945267224725	13.04571796522859	39.94848679974243
1	0.1342281879194631	1.476510067114094	0.9395973154362416	96.0738255033557	1.3758389261744968	96.0738255033557
2	13.477352232974422	19.22675026123302	38.60115396847031	11.326155104266048	17.368588433056196	38.60115396847031
3	0.6993006993006993	97.2027972027972	0.6993006993006993	1.3986013986013985	0.0	97.2027972027972
4	13.06943135406849	19.038642789820923	28.05529374803644	15.142946905435123	24.69368520263902	28.05529374803644
5	13.265479219677692	15.06361323155216	35.979643765903305	16.62425784563189	19.067005937234946	35.979643765903305
