# Supplementary material for: Identification of hidden subtypes in occupational health examinations and their biomedical characteristics using graph-enhanced deep representation learning
Source: Front Public Health. 2026 Jul 13;14:1847173. doi: 10.3389/fpubh.2026.1847173 (PMC13402512; doi:10.3389/fpubh.2026.1847173)
Supplement: Supplementary file 1 [file Data_Sheet_1.zip › aggregated_results/analysis/figure3_subtype_class_lift.csv]

personalized_subtype	lift_healthy	lift_class_i	lift_class_ii	lift_class_iii
0	7.689659419049212	0.07393229173922114	0.0	0.0
1	1.097094338463848	0.954120054912049	1.022499201022691	1.39216470407844
2	0.022723201878286258	1.3516546889408052	0.008620366727027684	0.009872803641402516
3	0.05687195366910669	0.6643504963688216	0.2341541242640144	9.532364517236392
4	0.0	0.12620900233517113	0.2840304975756706	17.415607013059596
5	0.0	0.09692449517240317	10.1143195052319	0.44236189506546725
