# Supplementary material for: Identification of hidden subtypes in occupational health examinations and their biomedical characteristics using graph-enhanced deep representation learning
Source: Front Public Health. 2026 Jul 13;14:1847173. doi: 10.3389/fpubh.2026.1847173 (PMC13402512; doi:10.3389/fpubh.2026.1847173)
Supplement: Supplementary file 1 [file Data_Sheet_1.zip › aggregated_results/analysis/figure5_status_to_subtype_flow.csv]

health_status	personalized_subtype	n_records	subtype_code	subtype_label
class_i	0	423	S0	Resilient-healthy
class_i	1	2095	S1	Hepato-inflammatory
class_i	2	43843	S2	Uric-metabolic
class_i	3	70	S3	Gluco-lipotoxic
class_i	4	296	S4	Hypertensive-hcy
class_i	5	421	S5	Ageing-vascular
class_ii	1	273	S1	Hepato-inflammatory
class_ii	2	34	S2	Uric-metabolic
class_ii	3	3	S3	Gluco-lipotoxic
class_ii	4	81	S4	Hypertensive-hcy
class_ii	5	5342	S5	Ageing-vascular
class_iii	1	210	S1	Hepato-inflammatory
class_iii	2	22	S2	Uric-metabolic
class_iii	3	69	S3	Gluco-lipotoxic
class_iii	4	2806	S4	Hypertensive-hcy
class_iii	5	132	S5	Ageing-vascular
healthy	0	7342	S0	Resilient-healthy
healthy	1	402	S1	Hepato-inflammatory
healthy	2	123	S2	Uric-metabolic
healthy	3	1	S3	Gluco-lipotoxic
