# Supplementary material for: Identification of hidden subtypes in occupational health examinations and their biomedical characteristics using graph-enhanced deep representation learning
Source: Front Public Health. 2026 Jul 13;14:1847173. doi: 10.3389/fpubh.2026.1847173 (PMC13402512; doi:10.3389/fpubh.2026.1847173)
Supplement: Supplementary file 1 [file Data_Sheet_1.zip › aggregated_results/analysis/figure5_subtype_severe_bootstrap_summary.csv]

personalized_subtype	subtype_code	mean	lower	upper
0	S0	0.0001290999474389975	9.63563207267847e-05	0.00018165696294040014
1	S1	0.08604915780289989	0.07927649260482977	0.0943098178272256
2	S2	0.0019290478373467637	0.001795966108339955	0.0020516100568983104
3	S3	0.572345813856045	0.5447843818795898	0.599616185172972
4	S4	0.9123337889163106	0.9059041626310241	0.9183158768888626
5	S5	0.04899807509754702	0.04618683975193511	0.052122862123684006
