# Supplementary material for: Identification of hidden subtypes in occupational health examinations and their biomedical characteristics using graph-enhanced deep representation learning
Source: Front Public Health. 2026 Jul 13;14:1847173. doi: 10.3389/fpubh.2026.1847173 (PMC13402512; doi:10.3389/fpubh.2026.1847173)
Supplement: Supplementary file 1 [file Data_Sheet_1.zip › aggregated_results/analysis/figure5_subtype_biomarker_zscores.csv]

personalized_subtype	biomarker	zscore	subtype_code	subtype_label
0	hemoglobin	0.3018451912662474	S0	Resilient-healthy
0	albumin	0.14742413131488435	S0	Resilient-healthy
0	waist_cm	0.09323925191426428	S0	Resilient-healthy
0	hdl_cholesterol	-0.408865200001618	S0	Resilient-healthy
0	bun	-0.4650925656595088	S0	Resilient-healthy
0	hba1c	-0.46682829073117976	S0	Resilient-healthy
0	glucose	-0.4732327194167453	S0	Resilient-healthy
0	body_mass_index	-0.491241506836903	S0	Resilient-healthy
0	total_cholesterol	-0.49131780377449696	S0	Resilient-healthy
0	ldl_cholesterol	-0.5327706139829619	S0	Resilient-healthy
0	triglycerides	-0.575626452215249	S0	Resilient-healthy
0	homocysteine	-0.7567965305925649	S0	Resilient-healthy
0	diastolic_bp	-1.16945067431247	S0	Resilient-healthy
0	hs_crp	-1.1804906031485471	S0	Resilient-healthy
0	systolic_bp	-1.2480078480561723	S0	Resilient-healthy
0	ast	-1.3049253575125455	S0	Resilient-healthy
0	age_years	-1.378882079611481	S0	Resilient-healthy
0	uric_acid	-1.430972004307982	S0	Resilient-healthy
0	alt	-1.7538384666464035	S0	Resilient-healthy
0	creatinine	-1.8748338225231558	S0	Resilient-healthy
1	ast	1.9917281772559912	S1	Hepato-inflammatory
1	hs_crp	0.5520279798896087	S1	Hepato-inflammatory
1	creatinine	0.3972696203859462	S1	Hepato-inflammatory
1	diastolic_bp	-0.1403340809174964	S1	Hepato-inflammatory
1	alt	-0.3897418814769785	S1	Hepato-inflammatory
1	ldl_cholesterol	-0.39007349938732977	S1	Hepato-inflammatory
1	age_years	-0.40555355282690575	S1	Hepato-inflammatory
1	total_cholesterol	-0.43378479685085847	S1	Hepato-inflammatory
1	hba1c	-0.4451195540957441	S1	Hepato-inflammatory
1	bun	-0.4490148506952853	S1	Hepato-inflammatory
1	glucose	-0.45065003397267994	S1	Hepato-inflammatory
1	hdl_cholesterol	-0.45111874650634454	S1	Hepato-inflammatory
1	body_mass_index	-0.45603754279702746	S1	Hepato-inflammatory
1	triglycerides	-0.4706689224665995	S1	Hepato-inflammatory
1	systolic_bp	-0.4760442307018385	S1	Hepato-inflammatory
1	uric_acid	-1.2287783724528616	S1	Hepato-inflammatory
1	homocysteine	-1.4355378136352228	S1	Hepato-inflammatory
1	albumin	-2.1977535883711092	S1	Hepato-inflammatory
1	waist_cm	-2.203390742605505	S1	Hepato-inflammatory
1	hemoglobin	-2.2301377723651865	S1	Hepato-inflammatory
2	homocysteine	0.6821349894578705	S2	Uric-metabolic
2	uric_acid	0.6576853118424646	S2	Uric-metabolic
2	hemoglobin	0.47767734151843033	S2	Uric-metabolic
2	waist_cm	0.44656694337884417	S2	Uric-metabolic
2	albumin	0.4286640125925031	S2	Uric-metabolic
2	alt	0.0	S2	Uric-metabolic
2	creatinine	-0.16030177664696188	S2	Uric-metabolic
2	age_years	-0.16222142113076196	S2	Uric-metabolic
2	systolic_bp	-0.39884786896640506	S2	Uric-metabolic
2	diastolic_bp	-0.4210022427524892	S2	Uric-metabolic
2	body_mass_index	-0.44304967256872396	S2	Uric-metabolic
2	triglycerides	-0.4477094628340825	S2	Uric-metabolic
2	bun	-0.4490148506952853	S2	Uric-metabolic
2	hba1c	-0.45543120399757603	S2	Uric-metabolic
2	glucose	-0.4581775957873684	S2	Uric-metabolic
2	total_cholesterol	-0.46123173593369515	S2	Uric-metabolic
2	hdl_cholesterol	-0.4635462601842053	S2	Uric-metabolic
2	ldl_cholesterol	-0.4723586968548841	S2	Uric-metabolic
2	ast	-0.48076197382041136	S2	Uric-metabolic
2	hs_crp	-0.6563673343302816	S2	Uric-metabolic
3	bun	2.2359635483300324	S3	Gluco-lipotoxic
3	hba1c	2.2359094203805516	S3	Gluco-lipotoxic
3	hdl_cholesterol	2.2357097106471464	S3	Gluco-lipotoxic
3	glucose	2.23568585896246	S3	Gluco-lipotoxic
3	total_cholesterol	2.2354300289550117	S3	Gluco-lipotoxic
3	body_mass_index	2.2354137403033536	S3	Gluco-lipotoxic
3	ldl_cholesterol	2.2336785565717725	S3	Gluco-lipotoxic
3	triglycerides	2.2303475071588	S3	Gluco-lipotoxic
3	hs_crp	1.898733601158763	S3	Gluco-lipotoxic
3	alt	1.558967525907914	S3	Gluco-lipotoxic
3	creatinine	1.5124124144517623	S3	Gluco-lipotoxic
3	waist_cm	0.5054548919562741	S3	Gluco-lipotoxic
3	hemoglobin	0.4249276964427755	S3	Gluco-lipotoxic
3	albumin	0.41959175835774287	S3	Gluco-lipotoxic
3	uric_acid	0.07750272402289612	S3	Gluco-lipotoxic
3	ast	-0.06868028197434427	S3	Gluco-lipotoxic
3	systolic_bp	-0.3216515072309717	S3	Gluco-lipotoxic
3	homocysteine	-0.6210482739840338	S3	Gluco-lipotoxic
3	age_years	-0.6488856845230495	S3	Gluco-lipotoxic
3	diastolic_bp	-0.701670404587482	S3	Gluco-lipotoxic
4	diastolic_bp	1.9178991058724508	S4	Hypertensive-hcy
4	systolic_bp	1.9170429830965965	S4	Hypertensive-hcy
4	homocysteine	1.4151755751439399	S4	Hypertensive-hcy
4	uric_acid	1.2378678996620331	S4	Hypertensive-hcy
4	age_years	1.054439237349957	S4	Hypertensive-hcy
4	albumin	0.782481927748223	S4	Hypertensive-hcy
4	waist_cm	0.6526747633998491	S4	Hypertensive-hcy
4	alt	0.5846128222154678	S4	Hypertensive-hcy
4	hemoglobin	0.5304269865940853	S4	Hypertensive-hcy
4	ast	0.13736056394868928	S4	Hypertensive-hcy
4	creatinine	0.11848392186949218	S4	Hypertensive-hcy
4	hs_crp	-0.11040559597792148	S4	Hypertensive-hcy
4	triglycerides	-0.3443918944877558	S4	Hypertensive-hcy
4	body_mass_index	-0.41114964042903096	S4	Hypertensive-hcy
4	glucose	-0.4125103874449253	S4	Hypertensive-hcy
4	ldl_cholesterol	-0.41507153406101716	S4	Hypertensive-hcy
4	total_cholesterol	-0.41847785005466104	S4	Hypertensive-hcy
4	hba1c	-0.4288380016191674	S4	Hypertensive-hcy
4	bun	-0.43722452638818804	S4	Hypertensive-hcy
4	hdl_cholesterol	-0.458575254713061	S4	Hypertensive-hcy
5	age_years	1.5411035007422447	S5	Ageing-vascular
5	homocysteine	0.7160720536100015	S5	Ageing-vascular
5	uric_acid	0.686694441233443	S5	Ageing-vascular
5	systolic_bp	0.5275084718587956	S5	Ageing-vascular
5	diastolic_bp	0.5145582966974868	S5	Ageing-vascular
5	waist_cm	0.5054548919562741	S5	Ageing-vascular
5	hemoglobin	0.49526055654364864	S5	Ageing-vascular
5	albumin	0.41959175835774287	S5	Ageing-vascular
5	creatinine	0.006969642462908974	S5	Ageing-vascular
5	alt	0.0	S5	Ageing-vascular
5	ast	-0.2747211278973778	S5	Ageing-vascular
5	triglycerides	-0.39195077515511256	S5	Ageing-vascular
5	ldl_cholesterol	-0.42340421228557956	S5	Ageing-vascular
5	total_cholesterol	-0.43061784234130035	S5	Ageing-vascular
5	body_mass_index	-0.4339353776716688	S5	Ageing-vascular
5	bun	-0.43561675489176577	S5	Ageing-vascular
5	hba1c	-0.43969236993688526	S5	Ageing-vascular
5	glucose	-0.4411151223407413	S5	Ageing-vascular
5	hdl_cholesterol	-0.4536042492419167	S5	Ageing-vascular
5	hs_crp	-0.5034980475916209	S5	Ageing-vascular
