# Supplementary material for: Identification of hidden subtypes in occupational health examinations and their biomedical characteristics using graph-enhanced deep representation learning
Source: Front Public Health. 2026 Jul 13;14:1847173. doi: 10.3389/fpubh.2026.1847173 (PMC13402512; doi:10.3389/fpubh.2026.1847173)
Supplement: Supplementary file 1 [file Data_Sheet_1.zip › aggregated_results/analysis/figure5_class_subtype_pct.csv]

health_status	personalized_subtype	n_records	subtype_code	subtype_label	pct_within_label
class_i	0	423	S0	Resilient-healthy	0.897174853652329
class_i	1	2095	S1	Hepato-inflammatory	4.443454653431747
class_i	2	43843	S2	Uric-metabolic	92.99015864935947
class_i	3	70	S3	Gluco-lipotoxic	0.1484686519046407
class_i	4	296	S4	Hypertensive-hcy	0.6278102994824808
class_i	5	421	S5	Ageing-vascular	0.892932892169339
class_ii	1	273	S1	Hepato-inflammatory	4.761904761904762
class_ii	2	34	S2	Uric-metabolic	0.5930577359148788
class_ii	3	3	S3	Gluco-lipotoxic	0.052328623757195186
class_ii	4	81	S4	Hypertensive-hcy	1.4128728414442702
class_ii	5	5342	S5	Ageing-vascular	93.1798360369789
class_iii	1	210	S1	Hepato-inflammatory	6.483482556344551
class_iii	2	22	S2	Uric-metabolic	0.6792219820932387
class_iii	3	69	S3	Gluco-lipotoxic	2.1302871256560665
class_iii	4	2806	S4	Hypertensive-hcy	86.63167644334672
class_iii	5	132	S5	Ageing-vascular	4.075331892559432
healthy	0	7342	S0	Resilient-healthy	93.31469242501271
healthy	1	402	S1	Hepato-inflammatory	5.10930350788002
healthy	2	123	S2	Uric-metabolic	1.5632943568886628
healthy	3	1	S3	Gluco-lipotoxic	0.012709710218607015
