# Supplementary material for: Identification of hidden subtypes in occupational health examinations and their biomedical characteristics using graph-enhanced deep representation learning
Source: Front Public Health. 2026 Jul 13;14:1847173. doi: 10.3389/fpubh.2026.1847173 (PMC13402512; doi:10.3389/fpubh.2026.1847173)
Supplement: Supplementary file 1 [file Data_Sheet_1.zip › aggregated_results/analysis/figure5_subtype_hallmark_ranked.csv]

personalized_subtype	biomarker	zscore	subtype_code	subtype_label
0	hemoglobin	0.3018451912662474	S0	Resilient-healthy
0	albumin	0.14742413131488435	S0	Resilient-healthy
0	waist_cm	0.09323925191426428	S0	Resilient-healthy
0	hdl_cholesterol	-0.408865200001618	S0	Resilient-healthy
0	creatinine	-1.8748338225231558	S0	Resilient-healthy
0	alt	-1.7538384666464035	S0	Resilient-healthy
1	ast	1.9917281772559912	S1	Hepato-inflammatory
1	hs_crp	0.5520279798896087	S1	Hepato-inflammatory
1	creatinine	0.3972696203859462	S1	Hepato-inflammatory
1	diastolic_bp	-0.1403340809174964	S1	Hepato-inflammatory
1	hemoglobin	-2.2301377723651865	S1	Hepato-inflammatory
1	waist_cm	-2.203390742605505	S1	Hepato-inflammatory
2	homocysteine	0.6821349894578705	S2	Uric-metabolic
2	uric_acid	0.6576853118424646	S2	Uric-metabolic
2	hemoglobin	0.47767734151843033	S2	Uric-metabolic
2	waist_cm	0.44656694337884417	S2	Uric-metabolic
2	hs_crp	-0.6563673343302816	S2	Uric-metabolic
2	ast	-0.48076197382041136	S2	Uric-metabolic
3	bun	2.2359635483300324	S3	Gluco-lipotoxic
3	hba1c	2.2359094203805516	S3	Gluco-lipotoxic
3	hdl_cholesterol	2.2357097106471464	S3	Gluco-lipotoxic
3	glucose	2.23568585896246	S3	Gluco-lipotoxic
3	diastolic_bp	-0.701670404587482	S3	Gluco-lipotoxic
3	age_years	-0.6488856845230495	S3	Gluco-lipotoxic
4	diastolic_bp	1.9178991058724508	S4	Hypertensive-hcy
4	systolic_bp	1.9170429830965965	S4	Hypertensive-hcy
4	homocysteine	1.4151755751439399	S4	Hypertensive-hcy
4	uric_acid	1.2378678996620331	S4	Hypertensive-hcy
4	hdl_cholesterol	-0.458575254713061	S4	Hypertensive-hcy
4	bun	-0.43722452638818804	S4	Hypertensive-hcy
5	age_years	1.5411035007422447	S5	Ageing-vascular
5	homocysteine	0.7160720536100015	S5	Ageing-vascular
5	uric_acid	0.686694441233443	S5	Ageing-vascular
5	systolic_bp	0.5275084718587956	S5	Ageing-vascular
5	hs_crp	-0.5034980475916209	S5	Ageing-vascular
5	hdl_cholesterol	-0.4536042492419167	S5	Ageing-vascular
