# Supplementary material for: Identification of hidden subtypes in occupational health examinations and their biomedical characteristics using graph-enhanced deep representation learning
Source: Front Public Health. 2026 Jul 13;14:1847173. doi: 10.3389/fpubh.2026.1847173 (PMC13402512; doi:10.3389/fpubh.2026.1847173)
Supplement: Supplementary file 1 [file Data_Sheet_1.zip › aggregated_results/analysis/figure5_subtype_abnormality_prevalence.csv]

personalized_subtype	subtype_code	abnormality	prevalence_pct	delta_vs_overall
0	S0	Obesity	0.026374785704866146	-25.916083966937173
1	S1	Obesity	19.728353140916806	-6.214105611725234
2	S2	Obesity	27.570885438138426	1.628426685496386
3	S3	Obesity	88.81118881118881	62.868730058546774
4	S4	Obesity	59.4006309148265	33.45817216218446
5	S5	Obesity	30.805767599660726	4.863308847018686
0	S0	Hyperglycaemia	3.5157759175788796	-14.90420145229791
1	S1	Hyperglycaemia	20.63975628332064	2.21977891344385
2	S2	Hyperglycaemia	16.182817682068055	-2.2371596878087345
3	S3	Hyperglycaemia	97.9020979020979	79.48212053222112
4	S4	Hyperglycaemia	52.593524049041186	34.173546679164396
5	S5	Hyperglycaemia	33.40118744698897	14.98121007711218
0	S0	High HbA1c	1.1952191235059761	-9.616809258068525
1	S1	High HbA1c	36.0	25.1879716184255
2	S2	High HbA1c	8.831005805742977	-1.981022575831524
3	S3	High HbA1c	98.6013986013986	87.7893702198241
4	S4	High HbA1c	36.04385564184559	25.23182726027109
5	S5	High HbA1c	21.092238228337994	10.280209846763492
0	S0	Hypertension	3.762662807525326	-21.71760595371249
1	S1	Hypertension	25.0	-0.4802687612378165
2	S2	Hypertension	21.37997388495636	-4.100294876281456
3	S3	Hypertension	25.174825174825177	-0.3054435864126397
4	S4	Hypertension	83.69017632241813	58.20990756118031
5	S5	Hypertension	52.79714334296888	27.316874581731064
0	S0	High TG	0.012878300064391501	-28.688802174052537
1	S1	High TG	28.36335760827903	-0.3383228658378954
2	S2	High TG	30.22944116310768	1.5277606889907531
3	S3	High TG	96.5034965034965	67.80181602937958
4	S4	High TG	50.2672115686891	21.565531094572172
5	S5	High TG	41.95080576759966	13.249125293482734
0	S0	Low HDL	0.0386349001931745	-21.368265987962136
1	S1	Low HDL	23.57224990417785	2.165349016022539
2	S2	Low HDL	25.405479078642497	3.998578190487187
3	S3	Low HDL	0.0	-21.40690088815531
4	S4	Low HDL	22.50864508016347	1.1017441920081588
5	S5	Low HDL	18.6598812553011	-2.747019632854208
0	S0	High LDL	0.0386349001931745	-32.96719724103583
1	S1	High LDL	68.34036029129935	35.33452815007035
2	S2	High LDL	31.483416628805088	-1.5224155124239118
3	S3	High LDL	98.6013986013986	65.59556646016961
4	S4	High LDL	57.183275699465575	24.177443558236575
5	S5	High LDL	57.52332485156912	24.51749271034012
0	S0	ALT elevation	5.227066890930263	-14.892094371784111
1	S1	ALT elevation	0.0	-20.119161262714375
2	S2	ALT elevation	22.06234465144916	1.9431833887347842
3	S3	ALT elevation	31.46853146853147	11.349370205817095
4	S4	ALT elevation	29.08455181182454	8.965390549110165
5	S5	ALT elevation	20.146208772526354	0.027047509811978898
0	S0	Hyperuricaemia	13.869929169349646	-22.629078653271996
1	S1	Hyperuricaemia	0.0	-36.49900782262164
2	S2	Hyperuricaemia	39.19167594338551	2.6926681207638694
3	S3	Hyperuricaemia	33.56643356643357	-2.932574256188076
4	S4	Hyperuricaemia	48.287888395688014	11.788880573066372
5	S5	Hyperuricaemia	39.98303647158609	3.484028648964447
0	S0	High Hcy	25.735912531539107	-5.058492654711493
1	S1	High Hcy	28.57142857142857	-2.2229766148220307
2	S2	High Hcy	31.402962488723336	0.608557302472736
3	S3	High Hcy	29.37062937062937	-1.4237758156212301
4	S4	High Hcy	34.946021591363454	4.151616405112854
5	S5	High Hcy	30.59433585959314	-0.20006932665745936
0	S0	Inflammation	15.096201282683769	-10.94763261591115
1	S1	Inflammation	56.25	30.20616610140508
2	S2	Inflammation	26.195717430458277	0.15188353186335846
3	S3	Inflammation	57.34265734265735	31.298823444062428
4	S4	Inflammation	38.34505137912385	12.301217480528933
5	S5	Inflammation	29.23267326732673	3.188839368731813
