# Supplementary material for: Identification of hidden subtypes in occupational health examinations and their biomedical characteristics using graph-enhanced deep representation learning
Source: Front Public Health. 2026 Jul 13;14:1847173. doi: 10.3389/fpubh.2026.1847173 (PMC13402512; doi:10.3389/fpubh.2026.1847173)
Supplement: Supplementary file 1 [file Data_Sheet_1.zip › aggregated_results/analysis/figure4_subtype_year_pct.csv]

personalized_subtype	2022	2023	2024	2025
0	24.378622021893108	31.152607855763037	22.691564713457822	21.777205408886026
1	90.03355704697987	4.76510067114094	5.134228187919463	0.06711409395973154
2	22.806778428967334	27.63391031756849	24.15610376629867	25.403207487165506
3	0.0	0.6993006993006993	2.097902097902098	97.2027972027972
4	22.965755576500158	29.123468426013194	23.814011938422873	24.096764059063776
5	15.470737913486005	20.916030534351147	28.24427480916031	35.36895674300254
