# Supplementary material for: Identification of hidden subtypes in occupational health examinations and their biomedical characteristics using graph-enhanced deep representation learning
Source: Front Public Health. 2026 Jul 13;14:1847173. doi: 10.3389/fpubh.2026.1847173 (PMC13402512; doi:10.3389/fpubh.2026.1847173)
Supplement: Supplementary file 1 [file Data_Sheet_1.zip › aggregated_results/analysis/figure4_subtype_size.csv]

personalized_subtype	n_records	fraction_pct
0	7765	12.135087828967931
1	2980	4.657123210601988
2	44022	68.79727448896669
3	143	0.22347940238794775
4	3183	4.974370194411453
5	5895	9.212664874663998
