# Supplementary material for: Identification of hidden subtypes in occupational health examinations and their biomedical characteristics using graph-enhanced deep representation learning
Source: Front Public Health. 2026 Jul 13;14:1847173. doi: 10.3389/fpubh.2026.1847173 (PMC13402512; doi:10.3389/fpubh.2026.1847173)
Supplement: Supplementary file 1 [file Data_Sheet_1.zip › aggregated_results/analysis/figure4_subtype_annotations.csv]

personalized_subtype	subtype_code	subtype_label
0	S0	Resilient-healthy
1	S1	Hepato-inflammatory
2	S2	Uric-metabolic
3	S3	Gluco-lipotoxic
4	S4	Hypertensive-hcy
5	S5	Ageing-vascular
