# Supplementary material for: Identification of hidden subtypes in occupational health examinations and their biomedical characteristics using graph-enhanced deep representation learning
Source: Front Public Health. 2026 Jul 13;14:1847173. doi: 10.3389/fpubh.2026.1847173 (PMC13402512; doi:10.3389/fpubh.2026.1847173)
Supplement: Supplementary file 1 [file Data_Sheet_1.zip › aggregated_results/analysis/figure5_domain_replication.csv]

personalized_subtype	subtype_code	domain_type	domain_level	median_abs_shift
0	S0	Year	2022	0.04999999999999716
0	S0	Year	2023	0.04499999999999993
0	S0	Year	2024	0.06500000000000006
0	S0	Year	2025	0.4050000000000014
1	S1	Year	2022	0.0
1	S1	Year	2023	0.2849999999999997
1	S1	Year	2024	1.0
1	S1	Year	2025	2.2424999999999997
2	S2	Year	2022	0.1299999999999999
2	S2	Year	2023	0.055000000000000604
2	S2	Year	2024	0.07999999999999985
2	S2	Year	2025	0.05500000000000016
3	S3	Year	2023	9.885000000000002
3	S3	Year	2024	27.325
3	S3	Year	2025	0.0
4	S4	Year	2022	0.75
4	S4	Year	2023	0.0924999999999998
4	S4	Year	2024	0.16500000000000004
4	S4	Year	2025	0.08499999999999996
5	S5	Year	2022	0.3500000000000085
5	S5	Year	2023	0.09999999999999987
5	S5	Year	2024	0.14500000000000135
5	S5	Year	2025	0.16500000000000048
0	S0	Unit	ELEC	0.1500000000000004
0	S0	Unit	LOCO	0.8625
0	S0	Unit	OPER	0.24999999999999822
0	S0	Unit	PASS	0.08499999999999996
0	S0	Unit	STAT	0.6750000000000007
1	S1	Unit	ELEC	1.9500000000000002
1	S1	Unit	LOCO	1.46
1	S1	Unit	OPER	2.0
1	S1	Unit	PASS	4.5
1	S1	Unit	STAT	0.050000000000000266
2	S2	Unit	ELEC	0.18000000000000005
2	S2	Unit	LOCO	0.3699999999999998
2	S2	Unit	OPER	0.21250000000000013
2	S2	Unit	PASS	0.050000000000000266
2	S2	Unit	STAT	0.6749999999999972
3	S3	Unit	ELEC	9.885000000000002
3	S3	Unit	LOCO	0.0
3	S3	Unit	PASS	55.1
3	S3	Unit	STAT	21.595
4	S4	Unit	ELEC	0.6450000000000006
4	S4	Unit	LOCO	0.34999999999999964
4	S4	Unit	OPER	0.2695000000000023
4	S4	Unit	PASS	0.18500000000000005
4	S4	Unit	STAT	0.5225000000000017
5	S5	Unit	ELEC	0.5749999999999993
5	S5	Unit	LOCO	0.14250000000000052
5	S5	Unit	OPER	0.38000000000000056
5	S5	Unit	PASS	0.11750000000000005
5	S5	Unit	STAT	0.2725000000000013
