# Supplementary material for: Identification of hidden subtypes in occupational health examinations and their biomedical characteristics using graph-enhanced deep representation learning
Source: Front Public Health. 2026 Jul 13;14:1847173. doi: 10.3389/fpubh.2026.1847173 (PMC13402512; doi:10.3389/fpubh.2026.1847173)
Supplement: Supplementary file 1 [file Data_Sheet_1.zip › aggregated_results/analysis/figure5_bmi_glucose_surface.csv]

bmi_bin	glu_bin	mean_prob_class_iii	n_records	bmi_mid	glucose_mid
(18.534, 19.539]	(4.189, 4.655]	0.0030032179421195016	281	19.1	4.48
(18.534, 19.539]	(4.655, 5.119]	0.007354583915072106	527	19.05	4.89
(18.534, 19.539]	(5.119, 5.584]	0.009357216998594412	340	19.1	5.28
(18.534, 19.539]	(5.584, 6.049]	0.016323339349405917	169	19.1	5.8
(18.534, 19.539]	(6.049, 6.514]	0.03236267668638276	29	19.0	6.23
(18.534, 19.539]	(6.514, 6.978]	0.11110192244471112	9	19.09	6.62
(18.534, 19.539]	(6.978, 7.443]	0.4999375360835	2	19.075	7.08
(18.534, 19.539]	(7.443, 7.908]	0.000101023174	2	18.825	7.6
(18.534, 19.539]	(7.908, 8.372]	0.00942494464525	4	19.255	8.165
(18.534, 19.539]	(8.372, 8.837]	0.01826876605038	5	18.94	8.59
(18.534, 19.539]	(9.302, 9.766]	2.2630462649999998e-05	2	19.09	9.465
(18.534, 19.539]	(9.766, 10.231]	3.3108852900000004e-05	2	19.22	9.9
(18.534, 19.539]	(11.625, 12.09]	6.7648853e-06	1	19.44	11.94
(19.539, 20.543]	(4.189, 4.655]	0.004705383596795759	382	20.1	4.47
(19.539, 20.543]	(4.655, 5.119]	0.004036603823185551	744	20.1	4.89
(19.539, 20.543]	(5.119, 5.584]	0.007825647996069784	602	20.095	5.31
(19.539, 20.543]	(5.584, 6.049]	0.0072691555541250005	276	20.145	5.77
(19.539, 20.543]	(6.049, 6.514]	0.00015357465829534883	86	20.085	6.19
(19.539, 20.543]	(6.514, 6.978]	0.0009737302115999999	20	20.145	6.665
(19.539, 20.543]	(6.978, 7.443]	0.0022578349022222225	9	20.08	7.14
(19.539, 20.543]	(7.443, 7.908]	0.13495823395371428	7	20.17	7.75
(19.539, 20.543]	(7.908, 8.372]	0.18386413925262798	5	20.24	8.14
(19.539, 20.543]	(8.372, 8.837]	0.0015846323421666664	6	20.259999999999998	8.690000000000001
(19.539, 20.543]	(8.837, 9.302]	0.00025545764862	5	20.4	9.03
(19.539, 20.543]	(9.302, 9.766]	0.0008677579	1	20.41	9.74
(19.539, 20.543]	(9.766, 10.231]	6.2798667875e-05	4	20.14	10.035
(19.539, 20.543]	(10.231, 10.696]	1.99930755e-06	2	20.22	10.254999999999999
(19.539, 20.543]	(10.696, 11.161]	3.7371554025e-05	4	20.265	10.95
(19.539, 20.543]	(11.161, 11.625]	0.0141697716175	4	19.86	11.475000000000001
(19.539, 20.543]	(11.625, 12.09]	0.300387064976	3	20.25	11.7
(20.543, 21.547]	(4.189, 4.655]	0.0025461375937949108	503	21.07	4.49
(20.543, 21.547]	(4.655, 5.119]	0.005301320396264469	1047	21.07	4.9
(20.543, 21.547]	(5.119, 5.584]	0.006826691236250943	806	21.1	5.32
(20.543, 21.547]	(5.584, 6.049]	0.007410642694692579	417	21.13	5.78
(20.543, 21.547]	(6.049, 6.514]	0.024771888619216816	113	21.0	6.22
(20.543, 21.547]	(6.514, 6.978]	0.013897939347820932	43	21.0	6.74
(20.543, 21.547]	(6.978, 7.443]	0.03342573920488	30	21.2	7.215
(20.543, 21.547]	(7.443, 7.908]	0.03920405733551578	19	21.01	7.67
(20.543, 21.547]	(7.908, 8.372]	0.09933975559879998	18	20.975	8.175
(20.543, 21.547]	(8.372, 8.837]	6.481354518750001e-05	8	21.05	8.594999999999999
(20.543, 21.547]	(8.837, 9.302]	0.0031003817908888892	9	21.23	9.27
(20.543, 21.547]	(9.302, 9.766]	6.8673659725e-05	8	21.1	9.57
(20.543, 21.547]	(9.766, 10.231]	0.0220359243722675	8	20.990000000000002	10.094999999999999
(20.543, 21.547]	(10.231, 10.696]	9.82798e-06	5	21.2	10.29
(20.543, 21.547]	(10.696, 11.161]	0.0007467303975000001	4	21.1	11.11
(20.543, 21.547]	(11.625, 12.09]	0.0003359403315	2	20.945	11.665
(21.547, 22.55]	(4.189, 4.655]	0.009080117508701442	617	22.06	4.5
(21.547, 22.55]	(4.655, 5.119]	0.010490096321579248	1237	22.1	4.9
(21.547, 22.55]	(5.119, 5.584]	0.006643875679135804	1201	22.08	5.33
(21.547, 22.55]	(5.584, 6.049]	0.01099182409961137	723	22.09	5.8
(21.547, 22.55]	(6.049, 6.514]	0.027743405110302925	205	22.1	6.21
(21.547, 22.55]	(6.514, 6.978]	0.03016279544771667	72	22.07	6.715
(21.547, 22.55]	(6.978, 7.443]	0.009757245713572161	37	22.03	7.19
(21.547, 22.55]	(7.443, 7.908]	0.07181197439643668	30	22.15	7.67
(21.547, 22.55]	(7.908, 8.372]	0.03796601219523704	27	22.0	8.15
(21.547, 22.55]	(8.372, 8.837]	0.0012528025312722223	18	22.1	8.57
(21.547, 22.55]	(8.837, 9.302]	0.05612420263804444	18	22.015	9.06
(21.547, 22.55]	(9.302, 9.766]	0.2372015808964364	11	22.4	9.56
(21.547, 22.55]	(9.766, 10.231]	0.1252459914024	8	21.939999999999998	9.98
(21.547, 22.55]	(10.231, 10.696]	0.0112100450403	10	22.2	10.49
(21.547, 22.55]	(10.696, 11.161]	3.11956315675e-05	4	22.47	11.03
(21.547, 22.55]	(11.161, 11.625]	3.536799312857143e-05	7	22.0	11.24
(21.547, 22.55]	(11.625, 12.09]	0.05840128360362857	7	22.28	11.86
(22.55, 23.554]	(4.189, 4.655]	0.011351899669893355	647	23.01	4.5
(22.55, 23.554]	(4.655, 5.119]	0.009188207316460213	1503	23.1	4.91
(22.55, 23.554]	(5.119, 5.584]	0.010091514669896766	1484	23.1	5.32
(22.55, 23.554]	(5.584, 6.049]	0.01684597989948095	887	23.05	5.8
(22.55, 23.554]	(6.049, 6.514]	0.024183300502054236	295	23.1	6.23
(22.55, 23.554]	(6.514, 6.978]	0.040027511162086665	105	23.03	6.68
(22.55, 23.554]	(6.978, 7.443]	0.035043201032127845	79	23.0	7.17
(22.55, 23.554]	(7.443, 7.908]	0.05556951236329836	61	23.14	7.68
(22.55, 23.554]	(7.908, 8.372]	0.01599215141971154	52	23.1	8.11
(22.55, 23.554]	(8.372, 8.837]	0.033655099339168965	29	23.3	8.6
(22.55, 23.554]	(8.837, 9.302]	0.014526303016929165	24	23.0	9.015
(22.55, 23.554]	(9.302, 9.766]	0.0010529105258588237	17	22.92	9.56
(22.55, 23.554]	(9.766, 10.231]	0.0850463501907375	16	23.025	9.940000000000001
(22.55, 23.554]	(10.231, 10.696]	0.012040065905175	12	23.12	10.535
(22.55, 23.554]	(10.696, 11.161]	0.00032114271972727274	11	23.0	11.06
(22.55, 23.554]	(11.161, 11.625]	0.04612428689444	10	23.060000000000002	11.275
(22.55, 23.554]	(11.625, 12.09]	0.056713633261533336	18	22.994999999999997	11.8
(23.554, 24.558]	(4.189, 4.655]	0.005937014464661496	762	24.14	4.49
(23.554, 24.558]	(4.655, 5.119]	0.011444354568175559	1822	24.1	4.91
(23.554, 24.558]	(5.119, 5.584]	0.012416076569942501	1878	24.1	5.32
(23.554, 24.558]	(5.584, 6.049]	0.02047267218602212	1236	24.1	5.8
(23.554, 24.558]	(6.049, 6.514]	0.0389571918221442	457	24.11	6.21
(23.554, 24.558]	(6.514, 6.978]	0.020790145213201622	207	24.15	6.71
(23.554, 24.558]	(6.978, 7.443]	0.05759080610373895	95	24.15	7.19
(23.554, 24.558]	(7.443, 7.908]	0.09186304677597357	87	24.15	7.69
(23.554, 24.558]	(7.908, 8.372]	0.17235927815130894	67	24.1	8.14
(23.554, 24.558]	(8.372, 8.837]	0.1183170343460653	49	24.21	8.6
(23.554, 24.558]	(8.837, 9.302]	0.20095201678063349	49	24.22	9.04
(23.554, 24.558]	(9.302, 9.766]	0.048038837810397854	28	23.95	9.53
(23.554, 24.558]	(9.766, 10.231]	0.10451880292202424	33	24.2	10.01
(23.554, 24.558]	(10.231, 10.696]	0.0629442656332375	24	24.215	10.41
(23.554, 24.558]	(10.696, 11.161]	0.12262517996393782	23	24.14	10.99
(23.554, 24.558]	(11.161, 11.625]	0.14331389853097692	13	24.01	11.4
(23.554, 24.558]	(11.625, 12.09]	0.18419358150773998	20	24.240000000000002	11.82
(24.558, 25.562]	(4.189, 4.655]	0.007922354786065091	656	25.045	4.5
(24.558, 25.562]	(4.655, 5.119]	0.012021450994628827	1629	25.07	4.91
(24.558, 25.562]	(5.119, 5.584]	0.017970891161447032	1789	25.06	5.33
(24.558, 25.562]	(5.584, 6.049]	0.033990532644036515	1235	25.09	5.8
(24.558, 25.562]	(6.049, 6.514]	0.03133290369730653	426	25.095	6.22
(24.558, 25.562]	(6.514, 6.978]	0.05642779854569154	201	25.09	6.72
(24.558, 25.562]	(6.978, 7.443]	0.14939998767202867	129	25.0	7.22
(24.558, 25.562]	(7.443, 7.908]	0.23066047116130187	107	25.08	7.73
(24.558, 25.562]	(7.908, 8.372]	0.18984594171804617	65	25.0	8.18
(24.558, 25.562]	(8.372, 8.837]	0.2255335346035232	56	25.0	8.585
(24.558, 25.562]	(8.837, 9.302]	0.1630870090069892	37	25.1	9.07
(24.558, 25.562]	(9.302, 9.766]	0.2664984698936778	36	25.2	9.545
(24.558, 25.562]	(9.766, 10.231]	0.19212997776179164	31	24.92	9.98
(24.558, 25.562]	(10.231, 10.696]	0.19112296896675	24	25.105	10.49
(24.558, 25.562]	(10.696, 11.161]	0.10515906205610416	24	25.1	11.02
(24.558, 25.562]	(11.161, 11.625]	0.2873946360116875	16	25.2	11.45
(24.558, 25.562]	(11.625, 12.09]	0.3001283857535	12	24.965	11.915
(25.562, 26.566]	(4.189, 4.655]	0.004460245168484165	581	26.06	4.51
(25.562, 26.566]	(4.655, 5.119]	0.02163599427071296	1492	26.035	4.92
(25.562, 26.566]	(5.119, 5.584]	0.023266162016458633	1772	26.0	5.34
(25.562, 26.566]	(5.584, 6.049]	0.030165059675812365	1237	26.06	5.8
(25.562, 26.566]	(6.049, 6.514]	0.04994897874119928	482	26.06	6.22
(25.562, 26.566]	(6.514, 6.978]	0.07005492768036496	234	26.0	6.71
(25.562, 26.566]	(6.978, 7.443]	0.17859188052817498	152	26.04	7.19
(25.562, 26.566]	(7.443, 7.908]	0.23361409633798383	105	26.0	7.66
(25.562, 26.566]	(7.908, 8.372]	0.21177409061557012	87	26.01	8.11
(25.562, 26.566]	(8.372, 8.837]	0.23249101339840983	51	26.19	8.6
(25.562, 26.566]	(8.837, 9.302]	0.14512519425621667	54	26.02	9.03
(25.562, 26.566]	(9.302, 9.766]	0.3670568970600909	33	26.03	9.55
(25.562, 26.566]	(9.766, 10.231]	0.3467545430790606	33	26.15	9.96
(25.562, 26.566]	(10.231, 10.696]	0.12335593257087038	27	26.1	10.47
(25.562, 26.566]	(10.696, 11.161]	0.20849472204766667	33	26.03	10.91
(25.562, 26.566]	(11.161, 11.625]	0.4497085367368947	19	26.0	11.37
(25.562, 26.566]	(11.625, 12.09]	0.14910423839783685	19	25.95	11.85
(26.566, 27.57]	(4.189, 4.655]	0.014442023353763656	476	27.03	4.5
(26.566, 27.57]	(4.655, 5.119]	0.021727655005868922	1226	27.04	4.91
(26.566, 27.57]	(5.119, 5.584]	0.03257799527091941	1594	27.0	5.34
(26.566, 27.57]	(5.584, 6.049]	0.03419701910107755	1185	27.0	5.8
(26.566, 27.57]	(6.049, 6.514]	0.0666130980073678	472	27.03	6.23
(26.566, 27.57]	(6.514, 6.978]	0.09981516307538715	187	27.01	6.76
(26.566, 27.57]	(6.978, 7.443]	0.19993712150493798	129	27.0	7.2
(26.566, 27.57]	(7.443, 7.908]	0.28851981542520294	101	27.04	7.65
(26.566, 27.57]	(7.908, 8.372]	0.3377416303672682	66	27.0	8.14
(26.566, 27.57]	(8.372, 8.837]	0.20348538890239287	56	27.03	8.6
(26.566, 27.57]	(8.837, 9.302]	0.2903536365130015	66	26.990000000000002	8.99
(26.566, 27.57]	(9.302, 9.766]	0.190104582703232	25	27.06	9.53
(26.566, 27.57]	(9.766, 10.231]	0.24811214588728386	31	27.1	9.97
(26.566, 27.57]	(10.231, 10.696]	0.36412158710089043	21	27.2	10.49
(26.566, 27.57]	(10.696, 11.161]	0.2663114075817931	29	27.0	10.96
(26.566, 27.57]	(11.161, 11.625]	0.1522683470368485	20	27.04	11.405000000000001
(26.566, 27.57]	(11.625, 12.09]	0.3454938693615833	12	27.05	11.86
(27.57, 28.573]	(4.189, 4.655]	0.033753673331955655	336	28.0	4.5
(27.57, 28.573]	(4.655, 5.119]	0.04635256485482406	1044	28.0	4.92
(27.57, 28.573]	(5.119, 5.584]	0.055021306401478925	1398	28.01	5.33
(27.57, 28.573]	(5.584, 6.049]	0.06959634464589357	1075	28.0	5.8
(27.57, 28.573]	(6.049, 6.514]	0.10186796984558831	411	28.0	6.23
(27.57, 28.573]	(6.514, 6.978]	0.11313757195450239	209	28.0	6.7
(27.57, 28.573]	(6.978, 7.443]	0.2583855043933704	108	28.0	7.215
(27.57, 28.573]	(7.443, 7.908]	0.25113645965570647	77	28.0	7.66
(27.57, 28.573]	(7.908, 8.372]	0.24526107292807692	52	28.095	8.12
(27.57, 28.573]	(8.372, 8.837]	0.2530176903042	59	28.08	8.63
(27.57, 28.573]	(8.837, 9.302]	0.4028360700950526	38	27.965	9.06
(27.57, 28.573]	(9.302, 9.766]	0.20473777929096876	32	28.3	9.434999999999999
(27.57, 28.573]	(9.766, 10.231]	0.3390726427736	25	28.0	9.96
(27.57, 28.573]	(10.231, 10.696]	0.26751318651702594	27	27.77	10.5
(27.57, 28.573]	(10.696, 11.161]	0.5073976951892158	19	28.0	10.94
(27.57, 28.573]	(11.161, 11.625]	0.35401599178165	16	27.85	11.4
(27.57, 28.573]	(11.625, 12.09]	0.4482368263137539	13	27.8	11.9
(28.573, 29.577]	(4.189, 4.655]	0.029899892858209504	263	29.07	4.5
(28.573, 29.577]	(4.655, 5.119]	0.07120563429356988	756	29.07	4.92
(28.573, 29.577]	(5.119, 5.584]	0.07868031836622986	995	29.04	5.34
(28.573, 29.577]	(5.584, 6.049]	0.0854317469886362	776	29.05	5.8
(28.573, 29.577]	(6.049, 6.514]	0.12927242643001388	353	29.0	6.25
(28.573, 29.577]	(6.514, 6.978]	0.1645074617224172	151	29.03	6.68
(28.573, 29.577]	(6.978, 7.443]	0.3437126881908696	102	29.05	7.1850000000000005
(28.573, 29.577]	(7.443, 7.908]	0.2611895390969613	75	29.1	7.66
(28.573, 29.577]	(7.908, 8.372]	0.34299777770965556	36	29.0	8.155000000000001
(28.573, 29.577]	(8.372, 8.837]	0.3483455643135	40	29.1	8.605
(28.573, 29.577]	(8.837, 9.302]	0.3426992542194882	34	29.1	9.01
(28.573, 29.577]	(9.302, 9.766]	0.267545425299488	25	29.03	9.56
(28.573, 29.577]	(9.766, 10.231]	0.42143955384195786	19	29.0	10.07
(28.573, 29.577]	(10.231, 10.696]	0.42173028840091387	26	29.005000000000003	10.44
(28.573, 29.577]	(10.696, 11.161]	0.3407497150938095	21	29.22	10.93
(28.573, 29.577]	(11.161, 11.625]	0.52120011157	8	29.060000000000002	11.445
(28.573, 29.577]	(11.625, 12.09]	0.22630519966094118	17	28.9	11.84
(29.577, 30.581]	(4.189, 4.655]	0.09490231145635715	189	30.06	4.51
(29.577, 30.581]	(4.655, 5.119]	0.06773197199720442	565	30.06	4.92
(29.577, 30.581]	(5.119, 5.584]	0.07440500404769902	733	30.07	5.35
(29.577, 30.581]	(5.584, 6.049]	0.10205449463711239	581	30.0	5.8
(29.577, 30.581]	(6.049, 6.514]	0.12200994523419914	233	30.0	6.24
(29.577, 30.581]	(6.514, 6.978]	0.18080249831871467	109	30.04	6.66
(29.577, 30.581]	(6.978, 7.443]	0.26111175868012987	77	30.04	7.19
(29.577, 30.581]	(7.443, 7.908]	0.3992397008052258	31	30.1	7.58
(29.577, 30.581]	(7.908, 8.372]	0.480976995934539	41	29.91	8.12
(29.577, 30.581]	(8.372, 8.837]	0.4785549721912272	22	30.11	8.52
(29.577, 30.581]	(8.837, 9.302]	0.47798675827770154	20	30.035	9.145
(29.577, 30.581]	(9.302, 9.766]	0.21586047277857143	14	30.064999999999998	9.57
(29.577, 30.581]	(9.766, 10.231]	0.4403528088374429	21	30.13	10.0
(29.577, 30.581]	(10.231, 10.696]	0.3217858366974706	17	30.07	10.41
(29.577, 30.581]	(10.696, 11.161]	0.58964746600125	8	30.0	10.99
(29.577, 30.581]	(11.161, 11.625]	0.5443532332372222	9	30.1	11.53
(29.577, 30.581]	(11.625, 12.09]	0.21523297295	10	30.299999999999997	11.835
(30.581, 31.585]	(4.189, 4.655]	0.03201314734962308	143	31.02	4.51
(30.581, 31.585]	(4.655, 5.119]	0.06333961855039764	383	31.1	4.91
(30.581, 31.585]	(5.119, 5.584]	0.0997277447023886	540	31.075	5.35
(30.581, 31.585]	(5.584, 6.049]	0.12143637994974055	407	31.08	5.8
(30.581, 31.585]	(6.049, 6.514]	0.12280642496904295	156	31.02	6.235
(30.581, 31.585]	(6.514, 6.978]	0.16240377057328112	90	31.134999999999998	6.74
(30.581, 31.585]	(6.978, 7.443]	0.26936019991082855	70	31.0	7.205
(30.581, 31.585]	(7.443, 7.908]	0.29063707738678807	42	31.115000000000002	7.665
(30.581, 31.585]	(7.908, 8.372]	0.40702382518296293	27	31.05	8.11
(30.581, 31.585]	(8.372, 8.837]	0.27319802695145173	29	31.0	8.56
(30.581, 31.585]	(8.837, 9.302]	0.4599704299371905	21	30.9	9.09
(30.581, 31.585]	(9.302, 9.766]	0.43189436945950715	14	31.060000000000002	9.475000000000001
(30.581, 31.585]	(9.766, 10.231]	0.13682206325467647	17	31.0	10.02
(30.581, 31.585]	(10.231, 10.696]	0.33210421361025416	24	31.009999999999998	10.504999999999999
(30.581, 31.585]	(10.696, 11.161]	0.23614680891688333	12	30.9	11.004999999999999
(30.581, 31.585]	(11.161, 11.625]	0.2857380598884	7	31.0	11.44
(30.581, 31.585]	(11.625, 12.09]	0.050444400660000006	4	31.045	11.85
(31.585, 32.589]	(4.189, 4.655]	0.04335040541577935	92	32.095	4.5
(31.585, 32.589]	(4.655, 5.119]	0.058553387990953304	227	32.03	4.92
(31.585, 32.589]	(5.119, 5.584]	0.11064575329543147	356	32.004999999999995	5.33
(31.585, 32.589]	(5.584, 6.049]	0.1504057564039502	261	32.1	5.8
(31.585, 32.589]	(6.049, 6.514]	0.1785651798535421	95	32.0	6.26
(31.585, 32.589]	(6.514, 6.978]	0.21474416786610606	66	31.99	6.715
(31.585, 32.589]	(6.978, 7.443]	0.27308463911621433	42	32.105000000000004	7.18
(31.585, 32.589]	(7.443, 7.908]	0.3875102799854375	32	32.0	7.665
(31.585, 32.589]	(7.908, 8.372]	0.3333635130759433	30	32.11	8.1
(31.585, 32.589]	(8.372, 8.837]	0.3325046202213889	18	32.24	8.485
(31.585, 32.589]	(8.837, 9.302]	0.3117672793548889	18	32.105000000000004	9.205
(31.585, 32.589]	(9.302, 9.766]	0.16594921190152223	9	32.3	9.55
(31.585, 32.589]	(9.766, 10.231]	0.30335280531750003	8	31.88	9.995000000000001
(31.585, 32.589]	(10.231, 10.696]	0.012354222094444443	9	32.1	10.43
(31.585, 32.589]	(10.696, 11.161]	0.16185707889499998	6	32.195	10.89
(31.585, 32.589]	(11.161, 11.625]	0.012651116225	2	32.09	11.305
(31.585, 32.589]	(11.625, 12.09]	0.19844077231833332	6	31.805	12.01
(32.589, 33.592]	(4.189, 4.655]	0.0896066274790983	59	33.0	4.52
(32.589, 33.592]	(4.655, 5.119]	0.07405737909561036	193	32.9	4.91
(32.589, 33.592]	(5.119, 5.584]	0.09913385558787786	253	33.06	5.36
(32.589, 33.592]	(5.584, 6.049]	0.13804304928014388	196	33.0	5.8
(32.589, 33.592]	(6.049, 6.514]	0.20759281943014216	102	33.0	6.285
(32.589, 33.592]	(6.514, 6.978]	0.19020452850952002	50	33.0	6.71
(32.589, 33.592]	(6.978, 7.443]	0.26063972589213513	37	33.0	7.17
(32.589, 33.592]	(7.443, 7.908]	0.11330647022168422	19	33.0	7.65
(32.589, 33.592]	(7.908, 8.372]	0.17276046989288235	17	32.97	8.13
(32.589, 33.592]	(8.372, 8.837]	0.3667356917886562	16	33.0	8.649999999999999
(32.589, 33.592]	(8.837, 9.302]	0.2738794730106667	15	33.02	9.09
(32.589, 33.592]	(9.302, 9.766]	0.5732531277147	10	33.015	9.57
(32.589, 33.592]	(9.766, 10.231]	0.31907856540999996	6	32.8	10.065000000000001
(32.589, 33.592]	(10.231, 10.696]	0.497153024565	4	33.14	10.395
(32.589, 33.592]	(10.696, 11.161]	0.4571100120109	6	33.025000000000006	10.785
(32.589, 33.592]	(11.161, 11.625]	0.67945357778	5	32.98	11.47
(32.589, 33.592]	(11.625, 12.09]	0.12668253889679998	5	33.03	11.75
(33.592, 34.596]	(4.189, 4.655]	0.06632849322532894	38	33.894999999999996	4.515
(33.592, 34.596]	(4.655, 5.119]	0.08489685459525191	131	34.0	4.89
(33.592, 34.596]	(5.119, 5.584]	0.09449332915196783	143	34.0	5.36
(33.592, 34.596]	(5.584, 6.049]	0.1312690017034103	136	34.0	5.8
(33.592, 34.596]	(6.049, 6.514]	0.14934163626529154	71	34.0	6.27
(33.592, 34.596]	(6.514, 6.978]	0.12291317658130556	36	34.015	6.645
(33.592, 34.596]	(6.978, 7.443]	0.23425368143300002	30	34.0	7.165
(33.592, 34.596]	(7.443, 7.908]	0.30797283545526316	19	34.09	7.72
(33.592, 34.596]	(7.908, 8.372]	0.3124641533182727	11	34.0	8.08
(33.592, 34.596]	(8.372, 8.837]	0.270570998527	8	33.925	8.62
(33.592, 34.596]	(8.837, 9.302]	0.5101616575351818	11	34.13	9.04
(33.592, 34.596]	(9.302, 9.766]	0.6608475383333333	3	34.41	9.47
(33.592, 34.596]	(9.766, 10.231]	0.2824078285	4	33.95	9.91
(33.592, 34.596]	(10.231, 10.696]	0.2325746925925	4	34.099999999999994	10.395
(33.592, 34.596]	(10.696, 11.161]	4.516305e-05	1	33.98	10.75
(33.592, 34.596]	(11.161, 11.625]	0.1894388582183333	6	34.114999999999995	11.370000000000001
(33.592, 34.596]	(11.625, 12.09]	0.25440967776749995	4	33.989999999999995	11.965
(34.596, 35.6]	(4.189, 4.655]	0.07374635530603077	26	35.144999999999996	4.47
(34.596, 35.6]	(4.655, 5.119]	0.07344950978457548	102	35.0	4.905
(34.596, 35.6]	(5.119, 5.584]	0.09454987455024937	158	35.055	5.33
(34.596, 35.6]	(5.584, 6.049]	0.09141676660018928	112	35.010000000000005	5.82
(34.596, 35.6]	(6.049, 6.514]	0.2318236344595583	72	35.0	6.225
(34.596, 35.6]	(6.514, 6.978]	0.16572814066555186	27	35.12	6.71
(34.596, 35.6]	(6.978, 7.443]	0.21061244364982606	23	35.1	7.11
(34.596, 35.6]	(7.443, 7.908]	0.188674536692	10	35.195	7.67
(34.596, 35.6]	(7.908, 8.372]	0.3218727188718312	16	35.099999999999994	8.035
(34.596, 35.6]	(8.372, 8.837]	0.17889861264014287	7	35.1	8.55
(34.596, 35.6]	(8.837, 9.302]	0.33105190667900003	3	35.42	9.18
(34.596, 35.6]	(9.302, 9.766]	0.28509090377057145	7	34.98	9.69
(34.596, 35.6]	(9.766, 10.231]	0.9796156675000001	4	34.795	10.07
(34.596, 35.6]	(10.231, 10.696]	0.619322908105	6	35.16	10.504999999999999
(34.596, 35.6]	(10.696, 11.161]	0.9690831	2	35.345	10.875
(34.596, 35.6]	(11.161, 11.625]	2.723353e-06	1	35.36	11.23
(34.596, 35.6]	(11.625, 12.09]	0.399269433792	5	35.16	11.8
