# Supplementary material for: Identification of hidden subtypes in occupational health examinations and their biomedical characteristics using graph-enhanced deep representation learning
Source: Front Public Health. 2026 Jul 13;14:1847173. doi: 10.3389/fpubh.2026.1847173 (PMC13402512; doi:10.3389/fpubh.2026.1847173)
Supplement: Supplementary file 1 [file Data_Sheet_1.zip › aggregated_results/analysis/figure5_bmi_glucose_subtype_centers.csv]

personalized_subtype	body_mass_index	glucose	prob_class_iii	subtype_code	subtype_label
0	21.67	5.02	1.5950129e-05	S0	Resilient-healthy
1	24.595	5.47	0.000260996235	S1	Hepato-inflammatory
2	25.9	5.32	5.5205810999999996e-05	S2	Uric-metabolic
3	261.0	59.0	0.60656655	S3	Gluco-lipotoxic
4	28.7	6.23	0.979957525	S4	Hypertensive-hcy
5	26.7	5.66	0.0034541872	S5	Ageing-vascular
