# Supplementary material for: Identification of hidden subtypes in occupational health examinations and their biomedical characteristics using graph-enhanced deep representation learning
Source: Front Public Health. 2026 Jul 13;14:1847173. doi: 10.3389/fpubh.2026.1847173 (PMC13402512; doi:10.3389/fpubh.2026.1847173)
Supplement: Supplementary file 1 [file Data_Sheet_1.zip › aggregated_results/analysis/figure3_latent_purity.csv]

personalized_subtype	mean	median	std	count
0	0.6911062459755312	0.8	0.27100567314590135	7765
1	0.9933691275167784	1.0	0.06216895937533886	2980
2	0.9517532143019399	1.0	0.1456509361469285	44022
3	0.8123076923076923	0.96	0.2633363733018893	143
4	0.8666038328620799	1.0	0.22571235611663068	3183
5	0.8247803223070399	1.0	0.30646536471323077	5895
