# Supplementary material for: Identification of hidden subtypes in occupational health examinations and their biomedical characteristics using graph-enhanced deep representation learning
Source: Front Public Health. 2026 Jul 13;14:1847173. doi: 10.3389/fpubh.2026.1847173 (PMC13402512; doi:10.3389/fpubh.2026.1847173)
Supplement: Supplementary file 1 [file Data_Sheet_1.zip › aggregated_results/analysis/figure5_subtype_summary_cards.csv]

personalized_subtype	age_years	body_mass_index	systolic_bp	glucose	alt	homocysteine	prob_class_iii	prototype_distance	subtype_code	subtype_label
0	37.0	21.67	117.0	5.02	16.0	11.9	1.5834596e-05	1.042634	S0	Resilient-healthy
1	41.0	24.76	127.0	5.47	23.0	11.4	0.00022401959000000003	0.6353009949999999	S1	Hepato-inflammatory
2	42.0	25.9	128.0	5.32	25.0	12.96	5.4714010000000006e-05	0.39844618	S2	Uric-metabolic
3	40.0	37.87	129.0	14.57	33.0	12.0	0.60656655	1.9093138	S3	Gluco-lipotoxic
4	47.0	28.7	158.0	6.23	28.0	13.5	0.97997725	1.4649526	S4	Hypertensive-hcy
5	49.0	26.7	140.0	5.66	25.0	12.985	0.0034541872	1.1285448	S5	Ageing-vascular
