# Supplementary material for: Identification of hidden subtypes in occupational health examinations and their biomedical characteristics using graph-enhanced deep representation learning
Source: Front Public Health. 2026 Jul 13;14:1847173. doi: 10.3389/fpubh.2026.1847173 (PMC13402512; doi:10.3389/fpubh.2026.1847173)
Supplement: Supplementary file 1 [file Data_Sheet_1.zip › aggregated_results/analysis/figure5_subtype_program_scores.csv]

personalized_subtype	subtype_code	subtype_label	program	program_score
0	S0	Resilient-healthy	Adiposity	-0.19900112746131934
1	S1	Hepato-inflammatory	Adiposity	-1.3297141427012662
2	S2	Uric-metabolic	Adiposity	0.001758635405060105
3	S3	Gluco-lipotoxic	Adiposity	1.3704343161298138
4	S4	Hypertensive-hcy	Adiposity	0.12076256148540906
5	S5	Ageing-vascular	Adiposity	0.03575975714230267
0	S0	Resilient-healthy	Blood pressure	-1.2087292611843212
1	S1	Hepato-inflammatory	Blood pressure	-0.30818915580966744
2	S2	Uric-metabolic	Blood pressure	-0.40992505585944716
3	S3	Gluco-lipotoxic	Blood pressure	-0.5116609559092269
4	S4	Hypertensive-hcy	Blood pressure	1.9174710444845235
5	S5	Ageing-vascular	Blood pressure	0.5210333842781412
0	S0	Resilient-healthy	Glycaemia	-0.4700305050739625
1	S1	Hepato-inflammatory	Glycaemia	-0.447884794034212
2	S2	Uric-metabolic	Glycaemia	-0.45680439989247223
3	S3	Gluco-lipotoxic	Glycaemia	2.235797639671506
4	S4	Hypertensive-hcy	Glycaemia	-0.42067419453204635
5	S5	Ageing-vascular	Glycaemia	-0.4404037461388133
0	S0	Resilient-healthy	Lipids	-0.5021450174935814
1	S1	Hepato-inflammatory	Lipids	-0.4364114913027831
2	S2	Uric-metabolic	Lipids	-0.4612115389517168
3	S3	Gluco-lipotoxic	Lipids	2.233791450833183
4	S4	Hypertensive-hcy	Lipids	-0.40912913332912376
5	S5	Ageing-vascular	Lipids	-0.4248942697559773
0	S0	Resilient-healthy	Hepatic	-0.9704465642813549
1	S1	Hepato-inflammatory	Hepatic	-0.1985890975306989
2	S2	Uric-metabolic	Hepatic	-0.017365987075969425
3	S3	Gluco-lipotoxic	Hepatic	0.6366263340971042
4	S4	Hypertensive-hcy	Hepatic	0.5014851046374601
5	S5	Ageing-vascular	Hepatic	0.04829021015345503
0	S0	Resilient-healthy	Renal-purine	-1.2569661308302156
1	S1	Hepato-inflammatory	Renal-purine	-0.4268412009207336
2	S2	Uric-metabolic	Renal-purine	0.016122894833405805
3	S3	Gluco-lipotoxic	Renal-purine	1.2752928956015637
4	S4	Hypertensive-hcy	Renal-purine	0.30637576504777914
5	S5	Ageing-vascular	Renal-purine	0.08601577626819541
0	S0	Resilient-healthy	Vascular	-0.968643566870556
1	S1	Hepato-inflammatory	Vascular	-0.44175491687280705
2	S2	Uric-metabolic	Vascular	0.01288382756379447
3	S3	Gluco-lipotoxic	Vascular	0.6388426635873645
4	S4	Hypertensive-hcy	Vascular	0.6523849895830092
5	S5	Ageing-vascular	Vascular	0.1062870030091903
0	S0	Resilient-healthy	Age-haematologic	-0.5385184441726167
1	S1	Hepato-inflammatory	Age-haematologic	-1.3178456625960462
2	S2	Uric-metabolic	Age-haematologic	0.15772796019383417
3	S3	Gluco-lipotoxic	Age-haematologic	-0.111978994040137
4	S4	Hypertensive-hcy	Age-haematologic	0.7924331119720212
5	S5	Ageing-vascular	Age-haematologic	1.0181820286429466
