# Supplementary material for: Identification of hidden subtypes in occupational health examinations and their biomedical characteristics using graph-enhanced deep representation learning
Source: Front Public Health. 2026 Jul 13;14:1847173. doi: 10.3389/fpubh.2026.1847173 (PMC13402512; doi:10.3389/fpubh.2026.1847173)
Supplement: Supplementary file 1 [file Data_Sheet_1.zip › aggregated_results/analysis/figure5_prototype_risk_curve.csv]

prototype_mid	prob_healthy	prob_class_i	prob_class_ii	prob_class_iii
0.187	0.0003355662479136913	0.9993936609052573	0.0001793413051703683	9.143256830109642e-05
0.26949999999999996	0.0003304111739805852	0.999391158587507	0.00018263431065334836	9.579551562675859e-05
0.3	0.0003851028708731007	0.9993058288604388	0.00020249419749831176	0.0001065718064465391
0.327	0.0004848919562168166	0.9991494773818898	0.0002475295010753656	0.00011809751115179977
0.35250000000000004	0.000630149663193022	0.9989358788407429	0.0002902549925690771	0.00014371440992031514
0.378	0.0008082519483774965	0.9986552457271449	0.00037054417834486643	0.00016595357989009847
0.40449999999999997	0.0012617453791009846	0.9980770798733821	0.00045965965862042774	0.00020151228496586944
0.433	0.0016781899052925456	0.9974659762419128	0.0006313091787508017	0.00022452333066613222
0.46499999999999997	0.0029680919191629814	0.9956296381800281	0.0010731870811809	0.00032907875056641356
0.503	0.005187537038670295	0.9923608649592124	0.0019571760104454853	0.0004944191052151617
0.5515	0.010553393150200534	0.9846678532573839	0.0038676863605281013	0.0009110658923412658
0.6225	0.03673300786751604	0.949888541440225	0.010882930034646581	0.002495519580642385
0.744	0.17022588726635704	0.7574685048652222	0.06008450141604461	0.012221106950275156
0.907	0.4583049941011943	0.2604393143225598	0.2357322657693443	0.045523425724935875
1.0425	0.6071234942295434	0.06683894114483825	0.26978755314984065	0.056250011057504025
1.146	0.5530137863753178	0.04511449035578059	0.30314257835909664	0.0987291442241109
1.3555000000000001	0.1981083568371964	0.058927572060630096	0.40570238545591625	0.3372616838881236
12.631	0.09203166033091874	0.20539766810192292	0.24100615509350679	0.4615645163668235
