# Supplementary material for: Identification of hidden subtypes in occupational health examinations and their biomedical characteristics using graph-enhanced deep representation learning
Source: Front Public Health. 2026 Jul 13;14:1847173. doi: 10.3389/fpubh.2026.1847173 (PMC13402512; doi:10.3389/fpubh.2026.1847173)
Supplement: Supplementary file 1 [file Data_Sheet_1.zip › aggregated_results/modeling/benchmark_results.csv]

split_name	holdout_value	model_name	n_train	n_test	accuracy	balanced_accuracy	macro_f1	weighted_f1	error	notes
leave_one_unit_out	harbin_electrical_section	GradientBoosting	55649	8339	0.9990406523563976	0.9987748305090424	0.9985409818859242	0.9990413428498732
leave_one_unit_out	harbin_electrical_section	HistGradientBoosting	55649	8339	0.9972418755246432	0.99498861750528	0.9932214859081994	0.9972460807418132
leave_one_unit_out	harbin_electrical_section	RandomForest	55649	8339	0.9929248111284328	0.9771378279214488	0.9841752247337376	0.9928594073411058
leave_one_unit_out	harbin_electrical_section	DecisionTree	55649	8339	0.9818923132270057	0.9892228127495692	0.9607448034258648	0.9823937976016188
leave_one_unit_out	harbin_electrical_section	MLP	45000	8339	0.9263700683535196	0.8515180501218099	0.8577534356368677	0.926323457008018		subsampled train
leave_one_unit_out	harbin_electrical_section	ExtraTrees	55649	8339	0.8601750809449574	0.6689435717210938	0.717062073874396	0.8493709085573108
leave_one_unit_out	harbin_electrical_section	SGDClassifier	55649	8339	0.6756205780069553	0.6127116961906423	0.5661445637413963	0.7104926464960145
leave_one_unit_out	harbin_electrical_section	LinearSVM	55649	8339	0.7209497541671663	0.6459196543868411	0.5617492404842946	0.7346387226770673
leave_one_unit_out	harbin_electrical_section	LogisticRegression	55649	8339	0.5957548866770596	0.7049747629215435	0.5395151599485641	0.634781794944583
leave_one_unit_out	harbin_electrical_section	KNN	35000	8339	0.7696366470799856	0.3731186794290563	0.4111489139866494	0.7124864666755525		subsampled train
leave_one_unit_out	harbin_electrical_section	RidgeClassifier	55649	8339	0.3801415037774313	0.5879218578489043	0.3541131080826739	0.3809411040180772
leave_one_unit_out	harbin_electrical_section	AdaBoost	55649	8339	0.7232282048207219	0.3070947785434751	0.3181082144504202	0.6357972612312192
leave_one_unit_out	harbin_electrical_section	GaussianNB	55649	8339	0.091018107686773	0.2529729319362738	0.0503898298680796	0.0237627780837827
leave_one_unit_out	harbin_locomotive_section	HistGradientBoosting	52444	11544	0.9928967428967428	0.9720044470241312	0.9830494714358208	0.992784339762134
leave_one_unit_out	harbin_locomotive_section	GradientBoosting	52444	11544	0.9923769923769924	0.9724189838716424	0.9817835391275664	0.9922886371662792
leave_one_unit_out	harbin_locomotive_section	DecisionTree	52444	11544	0.9817221067221068	0.9722713698292492	0.9613563945284695	0.981955426501168
leave_one_unit_out	harbin_locomotive_section	RandomForest	52444	11544	0.9825883575883576	0.932066093089382	0.9575090068784144	0.9821532543273948
leave_one_unit_out	harbin_locomotive_section	MLP	45000	11544	0.916146916146916	0.8286857555317692	0.8216160266217943	0.916900194167586		subsampled train
leave_one_unit_out	harbin_locomotive_section	ExtraTrees	52444	11544	0.8700623700623701	0.6282531531847082	0.6993258523781823	0.8577013652167105
leave_one_unit_out	harbin_locomotive_section	SGDClassifier	52444	11544	0.738911988911989	0.6659679495796563	0.6019421100095711	0.7605710443228016
leave_one_unit_out	harbin_locomotive_section	LogisticRegression	52444	11544	0.6942134442134442	0.7145991549982048	0.5800983722848142	0.7276799447899238
leave_one_unit_out	harbin_locomotive_section	LinearSVM	52444	11544	0.7788461538461539	0.5959043946772884	0.5741291049507421	0.7812550910521768
leave_one_unit_out	harbin_locomotive_section	RidgeClassifier	52444	11544	0.4807692307692308	0.5928984781432334	0.4025300813838055	0.5199760286542381
leave_one_unit_out	harbin_locomotive_section	KNN	35000	11544	0.7886347886347886	0.3584815959058552	0.3892735138974035	0.7341847876433089		subsampled train
leave_one_unit_out	harbin_locomotive_section	AdaBoost	52444	11544	0.7715696465696466	0.3055131001830377	0.316185675793119	0.684943098557285
leave_one_unit_out	harbin_locomotive_section	GaussianNB	52444	11544	0.0824670824670824	0.286213348243748	0.1015347999842671	0.0331314162475464
leave_one_unit_out	harbin_passenger_transport_section	HistGradientBoosting	40850	23138	0.9776990232517936	0.989578563097262	0.9658444859711276	0.9786656067274015
leave_one_unit_out	harbin_passenger_transport_section	GradientBoosting	40850	23138	0.9772236148327428	0.9804150561110976	0.9599603151642996	0.978327604312276
leave_one_unit_out	harbin_passenger_transport_section	RandomForest	40850	23138	0.9805082548189126	0.9512710494852832	0.959807461170784	0.9803894823235962
leave_one_unit_out	harbin_passenger_transport_section	DecisionTree	40850	23138	0.9687959201313856	0.9864412602071324	0.9526603372854936	0.9705213325766752
leave_one_unit_out	harbin_passenger_transport_section	MLP	40850	23138	0.9172357161379548	0.8812273982052758	0.8427707360679135	0.9205724047454004		subsampled train
leave_one_unit_out	harbin_passenger_transport_section	ExtraTrees	40850	23138	0.8771285331489325	0.6821458996500771	0.7343682970738962	0.8698026692092041
leave_one_unit_out	harbin_passenger_transport_section	LogisticRegression	40850	23138	0.710130521220503	0.7333787847798284	0.5912338657245845	0.7357155440668485
leave_one_unit_out	harbin_passenger_transport_section	LinearSVM	40850	23138	0.7693404788659348	0.6229302953884464	0.5769207112754644	0.7710742198375818
leave_one_unit_out	harbin_passenger_transport_section	SGDClassifier	40850	23138	0.715446451724436	0.6325307679720338	0.5182338522725554	0.7413794263600287
leave_one_unit_out	harbin_passenger_transport_section	RidgeClassifier	40850	23138	0.4480076065347048	0.5993417154065848	0.3934589840449367	0.4767363576152533
leave_one_unit_out	harbin_passenger_transport_section	AdaBoost	40850	23138	0.7598323104849166	0.3268140347992048	0.3446278850757642	0.6735299564916012
leave_one_unit_out	harbin_passenger_transport_section	KNN	35000	23138	0.7739649062148846	0.3154567170568212	0.3251962380982421	0.702454361082312		subsampled train
leave_one_unit_out	harbin_passenger_transport_section	GaussianNB	40850	23138	0.0952977785461146	0.2649346229701084	0.0732909181085484	0.0348472419768691
leave_one_unit_out	harbin_station	HistGradientBoosting	53631	10357	0.9968137491551609	0.9940028526519225	0.9947492789774952	0.99681158114164
leave_one_unit_out	harbin_station	DecisionTree	53631	10357	0.9937240513662258	0.995111334490386	0.9897883777411042	0.9937629808678772
leave_one_unit_out	harbin_station	RandomForest	53631	10357	0.989861929130057	0.9748485781180802	0.98274590524986	0.9897537752738468
leave_one_unit_out	harbin_station	GradientBoosting	53631	10357	0.9625374143091628	0.9416443575067824	0.9143776782320284	0.9650998700943758
leave_one_unit_out	harbin_station	MLP	45000	10357	0.911074635512214	0.8284658453575673	0.8435823753550651	0.90994066635296		subsampled train
leave_one_unit_out	harbin_station	ExtraTrees	53631	10357	0.8484117022303755	0.7276924687531146	0.7560128176840532	0.8412642100554433
leave_one_unit_out	harbin_station	SGDClassifier	53631	10357	0.7054166264362267	0.6647299087716557	0.6114817841596867	0.7193082447682054
leave_one_unit_out	harbin_station	LinearSVM	53631	10357	0.7043545428212803	0.6293729705500828	0.5847613813210238	0.7084261316907385
leave_one_unit_out	harbin_station	LogisticRegression	53631	10357	0.5980496282707348	0.7083552901663966	0.557597715123929	0.622242455854602
leave_one_unit_out	harbin_station	RidgeClassifier	53631	10357	0.445882012165685	0.5860693492141126	0.4216576274605921	0.4601752179463859
leave_one_unit_out	harbin_station	KNN	35000	10357	0.7213478806604229	0.3872771085215948	0.4109391913530298	0.6610807220054619		subsampled train
leave_one_unit_out	harbin_station	AdaBoost	53631	10357	0.6822438930192141	0.3073132922416147	0.3099503554963309	0.5872280545638824
leave_one_unit_out	harbin_station	GaussianNB	53631	10357	0.1300569663029835	0.2771910904328674	0.1255737150048156	0.0577870533217325
leave_one_unit_out	harbin_transport_operations_section	HistGradientBoosting	53378	10610	0.9089538171536288	0.9294884246594788	0.8797149358091291	0.9164467111068892
leave_one_unit_out	harbin_transport_operations_section	GradientBoosting	53378	10610	0.9061262959472196	0.937252873733221	0.8751688535786245	0.913591544861583
leave_one_unit_out	harbin_transport_operations_section	DecisionTree	53378	10610	0.905937794533459	0.94349543029128	0.8731832454366679	0.9138674169186592
leave_one_unit_out	harbin_transport_operations_section	RandomForest	53378	10610	0.8947219604147031	0.9115085898309754	0.8564495411338061	0.9023381937022708
leave_one_unit_out	harbin_transport_operations_section	MLP	45000	10610	0.8568331762488218	0.8404948773709178	0.7906950005561477	0.8678422304596599		subsampled train
leave_one_unit_out	harbin_transport_operations_section	ExtraTrees	53378	10610	0.8291234684260131	0.6960279389284046	0.7046789489029436	0.8306572087202411
leave_one_unit_out	harbin_transport_operations_section	SGDClassifier	53378	10610	0.7325164938737041	0.6788870493918764	0.5937853380621405	0.7484179532623192
leave_one_unit_out	harbin_transport_operations_section	LinearSVM	53378	10610	0.7295004712535345	0.6397812992609904	0.5776239700723703	0.7439426152523027
leave_one_unit_out	harbin_transport_operations_section	LogisticRegression	53378	10610	0.5911404335532516	0.6887985208317366	0.5343400754133194	0.6333119079464101
leave_one_unit_out	harbin_transport_operations_section	KNN	35000	10610	0.7795475966069746	0.4139944900653143	0.4413269544230391	0.7286036386066181		subsampled train
leave_one_unit_out	harbin_transport_operations_section	AdaBoost	53378	10610	0.7520263901979265	0.3336879737561131	0.3583857408741565	0.6850335569338066
leave_one_unit_out	harbin_transport_operations_section	RidgeClassifier	53378	10610	0.2947219604147031	0.5537665664729838	0.294792663409253	0.2808808214487175
leave_one_unit_out	harbin_transport_operations_section	GaussianNB	53378	10610	0.1026390197926484	0.2560064873956886	0.0601607732135225	0.0254300427987351
leave_one_year_out	2022	GradientBoosting	47729	16259	0.9944646042192016	0.9800013019968576	0.9867635803870396	0.9944177166278848
leave_one_year_out	2022	HistGradientBoosting	47729	16259	0.991635401931238	0.9731914978703852	0.980523611888579	0.991567140915607
leave_one_year_out	2022	DecisionTree	47729	16259	0.9889907128359676	0.9850062277415252	0.9759723198416826	0.989094396872839
leave_one_year_out	2022	RandomForest	47729	16259	0.9869610677163416	0.947561684959872	0.967218317400332	0.9866923957611902
leave_one_year_out	2022	MLP	45000	16259	0.8595854603604157	0.798002051505249	0.7412657035720166	0.8673321903283435		subsampled train
leave_one_year_out	2022	ExtraTrees	47729	16259	0.8260655636878037	0.5238747978007601	0.5469011429448702	0.7927083654633154
leave_one_year_out	2022	SGDClassifier	47729	16259	0.7029337597638231	0.6158517678416618	0.5072623615681661	0.7101810583495102
leave_one_year_out	2022	LogisticRegression	47729	16259	0.6817147426040961	0.6474184376503754	0.4886395077172016	0.6986416133079744
leave_one_year_out	2022	LinearSVM	47729	16259	0.747401439202903	0.4697706668781616	0.4782302954676096	0.7270975721527213
leave_one_year_out	2022	KNN	35000	16259	0.7791992127437112	0.3824785176872894	0.4105864533938103	0.7339234472793896		subsampled train
leave_one_year_out	2022	RidgeClassifier	47729	16259	0.4609754597453718	0.4668358207195108	0.3523915984079658	0.515832168723648
leave_one_year_out	2022	AdaBoost	47729	16259	0.743649670951473	0.3052344889191207	0.3113639970794257	0.6583362958034623
leave_one_year_out	2022	GaussianNB	47729	16259	0.1509932960206654	0.3576214630828514	0.1331954703850684	0.0537818630099718
leave_one_year_out	2023	GradientBoosting	47101	16887	0.9192278083733048	0.965576424565583	0.8871512269816355	0.9317234778323348
leave_one_year_out	2023	HistGradientBoosting	47101	16887	0.9184579854325812	0.9656710763507904	0.8859824886595683	0.9310289297343216
leave_one_year_out	2023	RandomForest	47101	16887	0.9133060934446616	0.9432913497291232	0.8747285355368234	0.9264361365664135
leave_one_year_out	2023	DecisionTree	47101	16887	0.9104636702789128	0.962362229407652	0.8741251227679409	0.9236418504717372
leave_one_year_out	2023	MLP	45000	16887	0.842719251495233	0.7451734579280123	0.7220693988254806	0.8569499124638855		subsampled train
leave_one_year_out	2023	ExtraTrees	47101	16887	0.7853970509859656	0.5663690591189171	0.6017926454155225	0.7907746721896456
leave_one_year_out	2023	SGDClassifier	47101	16887	0.7122046544679339	0.663343724728743	0.5901062519166835	0.7404915084447556
leave_one_year_out	2023	LinearSVM	47101	16887	0.641440161070646	0.6310394768847044	0.529438348604567	0.6845034544784313
leave_one_year_out	2023	LogisticRegression	47101	16887	0.5424290874637295	0.6701866501453703	0.5061315280387169	0.5964229552297399
leave_one_year_out	2023	KNN	35000	16887	0.7622431456149701	0.3523725515773286	0.3605608669137987	0.7102501612301756		subsampled train
leave_one_year_out	2023	RidgeClassifier	47101	16887	0.3031918043465387	0.522454401228654	0.3167875968628482	0.2854493455404234
leave_one_year_out	2023	AdaBoost	47101	16887	0.690886480724818	0.2925433210338707	0.2940436158657648	0.6281024051800944
leave_one_year_out	2023	GaussianNB	47101	16887	0.0987149878604844	0.297611581954186	0.0987401227058028	0.0476253857461775
leave_one_year_out	2024	HistGradientBoosting	49013	14975	0.9985976627712856	0.994919482846902	0.996938905403862	0.9985950568582076
leave_one_year_out	2024	GradientBoosting	49013	14975	0.9960601001669448	0.9881393340547596	0.9907183574488804	0.9960501436327206
leave_one_year_out	2024	RandomForest	49013	14975	0.9829716193656094	0.9620993263824476	0.9721861210539	0.982704548718462
leave_one_year_out	2024	DecisionTree	49013	14975	0.9703505843071786	0.9812060281634384	0.9563594565277086	0.9707303627036712
leave_one_year_out	2024	MLP	45000	14975	0.930550918196995	0.8537186592593684	0.8665387452143032	0.9293929496499168		subsampled train
leave_one_year_out	2024	ExtraTrees	49013	14975	0.8888146911519199	0.7422413901198942	0.7870022714115826	0.8827625449282187
leave_one_year_out	2024	SGDClassifier	49013	14975	0.7331552587646076	0.6739948755825804	0.5930688984602783	0.7517417821848685
leave_one_year_out	2024	LinearSVM	49013	14975	0.7663439065108514	0.6466989492694944	0.5775736517714795	0.7627074554718424
leave_one_year_out	2024	LogisticRegression	49013	14975	0.6750584307178631	0.7264127689603445	0.5748468152000094	0.7057498022373591
leave_one_year_out	2024	RidgeClassifier	49013	14975	0.4445409015025042	0.6380774997587065	0.4016824287288392	0.4722339077411177
leave_one_year_out	2024	KNN	35000	14975	0.7692821368948247	0.3798394327396697	0.3996793205397011	0.7068075539513586		subsampled train
leave_one_year_out	2024	AdaBoost	49013	14975	0.7454424040066778	0.323670508139358	0.3353016141382045	0.6535327064109002
leave_one_year_out	2024	GaussianNB	49013	14975	0.1102504173622704	0.2688253097143904	0.0868391153745058	0.0352039213630902
leave_one_year_out	2025	HistGradientBoosting	48121	15867	0.992185038129451	0.9717645591003462	0.9790787079900328	0.9920633552493858
leave_one_year_out	2025	GradientBoosting	48121	15867	0.9854414823218	0.9578145009896666	0.9661786677770272	0.9852658095556056
leave_one_year_out	2025	DecisionTree	48121	15867	0.9727106573391316	0.9664075338653644	0.9524625181112704	0.9730385966459332
leave_one_year_out	2025	RandomForest	48121	15867	0.9398752127056156	0.8507652711588376	0.8964333993173825	0.9342460269106873
leave_one_year_out	2025	MLP	45000	15867	0.8849183840675616	0.8201990767130949	0.8082468363759185	0.8864437313952356		subsampled train
leave_one_year_out	2025	ExtraTrees	48121	15867	0.8727547740593685	0.7067627010775722	0.7495091824703621	0.8652794568186603
leave_one_year_out	2025	LinearSVM	48121	15867	0.7413499716392513	0.6429030427661071	0.5954671824780597	0.7435740893318984
leave_one_year_out	2025	SGDClassifier	48121	15867	0.7277368122518435	0.6537168308945507	0.5937982361921876	0.7367134313897156
leave_one_year_out	2025	LogisticRegression	48121	15867	0.6359110102728934	0.697784439105339	0.5811933805283352	0.6681371868706196
leave_one_year_out	2025	KNN	35000	15867	0.7670637171487994	0.4291275283686822	0.4386391227289796	0.7145018231808136		subsampled train
leave_one_year_out	2025	RidgeClassifier	48121	15867	0.4065670889267032	0.5714196646522764	0.3812197615285397	0.4252179359430652
leave_one_year_out	2025	AdaBoost	48121	15867	0.7425474254742548	0.3239188640581503	0.3345958755673665	0.648494975950538
leave_one_year_out	2025	GaussianNB	48121	15867	0.1299552530409025	0.2704897835898794	0.0928971782593299	0.0415586561854949
random_split_reference	validation	PioneerNet	51190	12798			0.8341927125138066			personalized deep baseline
random_split_reference	validation	DAPTN	51190	12798			0.8341927125138066			domain-aware prototype tabular network
