# Supplementary material for: Identification of hidden subtypes in occupational health examinations and their biomedical characteristics using graph-enhanced deep representation learning
Source: Front Public Health. 2026 Jul 13;14:1847173. doi: 10.3389/fpubh.2026.1847173 (PMC13402512; doi:10.3389/fpubh.2026.1847173)
Supplement: Supplementary file 1 [file Data_Sheet_1.zip › aggregated_results/modeling/graph_daptn_cross_domain_summary.csv]

split_name	holdout_value	model_name	accuracy_mean	accuracy_std	balanced_accuracy_mean	balanced_accuracy_std	macro_f1_mean	macro_f1_std	weighted_f1_mean	weighted_f1_std
leave_one_unit_out	harbin_electrical_section	GraphDAPTN	0.9456369668625335	0.0037006713593985396	0.8923209760125496	0.015618936274736922	0.8928582327636727	0.003145957859770591	0.945703840752172	0.0031915052925578953
leave_one_unit_out	harbin_locomotive_section	GraphDAPTN	0.9454261954261954	0.0017900189119691343	0.8381659017195062	0.005772335984802895	0.8699558422405486	0.0027797954060570194	0.9433891981557426	0.0020445906215038564
leave_one_unit_out	harbin_passenger_transport_section	GraphDAPTN	0.9347393897484656	0.005349556017339964	0.8616935925754459	0.011484660499535735	0.8610299180407207	0.0075093402695889724	0.9352085162449062	0.004956479087199432
leave_one_unit_out	harbin_station	GraphDAPTN	0.9196678574876894	0.009160336016358506	0.8587879692566694	0.02479124816090842	0.8645993225448446	0.01253798526011631	0.9192327812569356	0.009519456124972209
leave_one_unit_out	harbin_transport_operations_section	GraphDAPTN	0.8733898837574615	0.005592914561476276	0.8340832883040171	0.021724698113594332	0.806029720952364	0.011474269028904974	0.8822481870301058	0.005788126722686529
leave_one_year_out	2022	GraphDAPTN	0.9339852799475162	0.002385493339674249	0.8313473574265049	0.025048367467603787	0.8476803122583071	0.00815251057362462	0.9319275889674731	0.003198915473712931
leave_one_year_out	2023	GraphDAPTN	0.8579775369613708	0.009013918716194487	0.8532466035704518	0.007364995665395508	0.7822867779931496	0.008852388091618002	0.8764783333291376	0.006596001240616411
leave_one_year_out	2024	GraphDAPTN	0.9441736227045076	0.011859247382954385	0.8720920711534697	0.036885801314801646	0.8869987509097409	0.02095922898680535	0.9427488716933775	0.013387869355172603
leave_one_year_out	2025	GraphDAPTN	0.9180479401693242	0.02924826674591684	0.8244543802844827	0.07838523045857085	0.837910326019773	0.05488709918325949	0.9135369115310094	0.036184314799199764
