# Supplementary material for: Identification of hidden subtypes in occupational health examinations and their biomedical characteristics using graph-enhanced deep representation learning
Source: Front Public Health. 2026 Jul 13;14:1847173. doi: 10.3389/fpubh.2026.1847173 (PMC13402512; doi:10.3389/fpubh.2026.1847173)
Supplement: Supplementary file 1 [file Data_Sheet_1.zip › aggregated_results/modeling/graph_daptn_training_history.json]

{
  "history": [
    {
      "epoch": 1,
      "train_loss": 0.9348211920261383,
      "valid_loss": 0.6631718564033509,
      "valid_macro_f1": 0.7288776958255339
    },
    {
      "epoch": 2,
      "train_loss": 0.558273041844368,
      "valid_loss": 0.5044650042057037,
      "valid_macro_f1": 0.7772938222710688
    },
    {
      "epoch": 3,
      "train_loss": 0.46216144919395447,
      "valid_loss": 0.452320716381073,
      "valid_macro_f1": 0.8024816983256658
    },
    {
      "epoch": 4,
      "train_loss": 0.40821446388959887,
      "valid_loss": 0.4580962538719177,
      "valid_macro_f1": 0.8047826300327681
    },
    {
      "epoch": 5,
      "train_loss": 0.3735014197230339,
      "valid_loss": 0.4133658754825592,
      "valid_macro_f1": 0.8387360692890007
    },
    {
      "epoch": 6,
      "train_loss": 0.34791315168142317,
      "valid_loss": 0.3775057554244995,
      "valid_macro_f1": 0.8567529804279194
    },
    {
      "epoch": 7,
      "train_loss": 0.321507867872715,
      "valid_loss": 0.34301568984985353,
      "valid_macro_f1": 0.8741064425938537
    },
    {
      "epoch": 8,
      "train_loss": 0.3025283268094063,
      "valid_loss": 0.323907830119133,
      "valid_macro_f1": 0.8835055790818946
    },
    {
      "epoch": 9,
      "train_loss": 0.2810430629551411,
      "valid_loss": 0.3088377201557159,
      "valid_macro_f1": 0.8964563580202125
    },
    {
      "epoch": 10,
      "train_loss": 0.26609639018774034,
      "valid_loss": 0.3106620925664902,
      "valid_macro_f1": 0.8890703351706155
    },
    {
      "epoch": 11,
      "train_loss": 0.25797206327319144,
      "valid_loss": 0.2917439466714859,
      "valid_macro_f1": 0.9082353191751464
    },
    {
      "epoch": 12,
      "train_loss": 0.24387812554836275,
      "valid_loss": 0.29330733001232145,
      "valid_macro_f1": 0.8981826528614387
    },
    {
      "epoch": 13,
      "train_loss": 0.2364579278230667,
      "valid_loss": 0.27988669514656067,
      "valid_macro_f1": 0.9101240562528978
    },
    {
      "epoch": 14,
      "train_loss": 0.22470634132623674,
      "valid_loss": 0.2859108412265778,
      "valid_macro_f1": 0.9068389757519045
    },
    {
      "epoch": 15,
      "train_loss": 0.21994194626808167,
      "valid_loss": 0.2702658247947693,
      "valid_macro_f1": 0.9147020470109812
    },
    {
      "epoch": 16,
      "train_loss": 0.2130781130492687,
      "valid_loss": 0.2645579862594605,
      "valid_macro_f1": 0.9168412719497394
    },
    {
      "epoch": 17,
      "train_loss": 0.20186716198921204,
      "valid_loss": 0.2617770075798035,
      "valid_macro_f1": 0.9187344443809687
    },
    {
      "epoch": 18,
      "train_loss": 0.19609231665730475,
      "valid_loss": 0.2528724241256714,
      "valid_macro_f1": 0.9268461834786186
    },
    {
      "epoch": 19,
      "train_loss": 0.19366472393274306,
      "valid_loss": 0.25070815086364745,
      "valid_macro_f1": 0.9246386674742356
    },
    {
      "epoch": 20,
      "train_loss": 0.18617533668875694,
      "valid_loss": 0.2598679876327515,
      "valid_macro_f1": 0.9211673271537502
    }
  ],
  "train_indices": [
    34763,
    56977,
    41242,
    931,
    44329,
    24559,
    57265,
    60125,
    32214,
    7119,
    42653,
    15942,
    6873,
    38621,
    15198,
    22681,
    54374,
    63965,
    38871,
    2774,
    22377,
    29001,
    35366,
    60210,
    60739,
    47801,
    19040,
    61041,
    60242,
    6802,
    17721,
    41575,
    60521,
    59928,
    44991,
    10591,
    25554,
    23726,
    23345,
    17856,
    37898,
    42859,
    40249,
    54139,
    35454,
    29535,
    57979,
    4242,
    40112,
    45537,
    43178,
    60647,
    39781,
    45061,
    17443,
    49307,
    26424,
    34660,
    7989,
    18242,
    20424,
    5767,
    5756,
    19846,
    33488,
    16303,
    1592,
    32233,
    36627,
    57892,
    62199,
    52900,
    33361,
    42248,
    44145,
    54267,
    3820,
    61653,
    47608,
    35279,
    45927,
    60352,
    22836,
    40805,
    62520,
    5511,
    14092,
    44854,
    37422,
    21716,
    30702,
    42796,
    8342,
    40229,
    20920,
    4854,
    25215,
    47823,
    57874,
    28914,
    16572,
    34250,
    9732,
    47704,
    56480,
    17958,
    24552,
    38762,
    51035,
    49157,
    28904,
    47931,
    3031,
    32604,
    30628,
    1745,
    56626,
    52621,
    38807,
    32062,
    47978,
    35435,
    645,
    31651,
    8703,
    3675,
    25014,
    35539,
    38164,
    60146,
    59535,
    45783,
    50537,
    56891,
    45647,
    44745,
    37797,
    50913,
    35696,
    26729,
    17828,
    14696,
    9681,
    51835,
    32775,
    60900,
    23575,
    26627,
    16948,
    7847,
    8553,
    10051,
    33331,
    11763,
    51876,
    19109,
    16051,
    23646,
    62007,
    14278,
    57267,
    2204,
    18837,
    30863,
    5583,
    25907,
    54722,
    574,
    12188,
    30959,
    32582,
    46659,
    62670,
    23853,
    24791,
    53243,
    58098,
    44781,
    11526,
    31750,
    63776,
    54849,
    31043,
    20706,
    18004,
    5621,
    37249,
    6920,
    26445,
    33628,
    47451,
    17137,
    28425,
    55703,
    48118,
    25890,
    45798,
    45721,
    17921,
    37304,
    11850,
    8478,
    32637,
    1231,
    52889,
    59543,
    32714,
    47876,
    53569,
    13238,
    40871,
    59519,
    52150,
    18360,
    38692,
    27152,
    53288,
    3620,
    55502,
    14506,
    25765,
    54158,
    34387,
    42040,
    2104,
    26336,
    41682,
    42007,
    8033,
    57805,
    44816,
    38158,
    32495,
    48312,
    61090,
    32307,
    22992,
    18689,
    35305,
    56552,
    31140,
    8353,
    19853,
    62096,
    6421,
    23754,
    35055,
    49048,
    35216,
    55499,
    29096,
    30216,
    58657,
    37875,
    39416,
    52768,
    58563,
    22588,
    919,
    38359,
    50517,
    53962,
    20032,
    38047,
    23926,
    60955,
    40972,
    42523,
    55591,
    24587,
    11990,
    16867,
    42590,
    6609,
    47036,
    27091,
    18512,
    27701,
    35550,
    59717,
    44681,
    32933,
    47887,
    49130,
    23487,
    18398,
    6018,
    56836,
    3958,
    26122,
    13098,
    36267,
    59835,
    30266,
    15081,
    21238,
    63564,
    23168,
    33565,
    10254,
    14815,
    33427,
    38909,
    12433,
    48024,
    58156,
    31781,
    14197,
    18842,
    41390,
    4914,
    4578,
    41426,
    61289,
    12145,
    42287,
    34033,
    47811,
    14483,
    54915,
    35608,
    20100,
    22557,
    39453,
    46721,
    15583,
    46351,
    58964,
    7952,
    34023,
    55306,
    15279,
    21420,
    13131,
    20101,
    40269,
    20718,
    50872,
    56221,
    48340,
    37178,
    62565,
    33443,
    32840,
    51285,
    38968,
    36093,
    9571,
    49138,
    38037,
    20932,
    51528,
    13937,
    54548,
    1027,
    38034,
    24740,
    38213,
    13811,
    31167,
    49987,
    35263,
    52303,
    57949,
    42953,
    62779,
    5015,
    24619,
    58036,
    22403,
    28772,
    46826,
    13583,
    28210,
    5512,
    5855,
    31949,
    9974,
    60996,
    16200,
    50784,
    37488,
    1212,
    58161,
    31662,
    1565,
    29698,
    12613,
    23656,
    5089,
    35918,
    51790,
    33057,
    13474,
    42600,
    27360,
    20870,
    27149,
    22808,
    16753,
    62898,
    38707,
    51700,
    47131,
    14651,
    24813,
    14961,
    4216,
    58745,
    38389,
    50410,
    18834,
    4536,
    22740,
    50948,
    42846,
    47648,
    58302,
    62554,
    9263,
    32959,
    45773,
    44737,
    12274,
    2273,
    40492,
    41093,
    62385,
    45320,
    56898,
    53858,
    59468,
    21652,
    17814,
    53439,
    35872,
    45402,
    40499,
    7875,
    23141,
    39717,
    59473,
    34612,
    27936,
    35258,
    4395,
    14908,
    18960,
    19726,
    25616,
    8284,
    6650,
    48104,
    32511,
    7394,
    62614,
    29043,
    44900,
    38743,
    51016,
    37407,
    16812,
    46507,
    18205,
    49166,
    21291,
    48256,
    40256,
    3154,
    22373,
    60511,
    25140,
    50658,
    62669,
    40582,
    4542,
    31090,
    46137,
    27983,
    36753,
    52484,
    30210,
    11017,
    13168,
    43479,
    47869,
    24465,
    16979,
    9551,
    10091,
    53946,
    447,
    46545,
    29994,
    20752,
    34586,
    6787,
    63529,
    53552,
    11331,
    27318,
    48087,
    63560,
    22919,
    52883,
    10550,
    18826,
    1015,
    33384,
    47744,
    62512,
    9861,
    26978,
    22668,
    36611,
    5585,
    36321,
    20912,
    42335,
    27641,
    43446,
    60112,
    18013,
    4149,
    44673,
    59806,
    58588,
    51356,
    44997,
    10589,
    54039,
    22589,
    2901,
    17731,
    15854,
    33089,
    35982,
    21315,
    25866,
    41134,
    60387,
    50146,
    21450,
    35905,
    20278,
    54297,
    34206,
    61442,
    14505,
    10739,
    30772,
    54284,
    57520,
    12116,
    60777,
    18935,
    16009,
    53497,
    5527,
    17732,
    61000,
    11956,
    34220,
    61997,
    35169,
    57486,
    28629,
    19194,
    38495,
    25777,
    23840,
    43492,
    48599,
    52564,
    15159,
    21778,
    32353,
    30048,
    36650,
    45385,
    53879,
    40327,
    6333,
    61774,
    802,
    42591,
    11989,
    63715,
    8458,
    63938,
    23719,
    34741,
    57837,
    43912,
    1585,
    56393,
    31392,
    53599,
    36831,
    52836,
    62548,
    49456,
    16822,
    23037,
    32638,
    12060,
    11772,
    46024,
    36538,
    33848,
    54240,
    26482,
    61099,
    4102,
    60563,
    56614,
    1314,
    23491,
    44918,
    34808,
    54657,
    62264,
    11845,
    16583,
    19048,
    50931,
    8746,
    14888,
    16482,
    5227,
    38197,
    43686,
    30026,
    32565,
    16507,
    18030,
    23815,
    31722,
    57406,
    13547,
    22008,
    1337,
    37199,
    7022,
    50701,
    24018,
    37622,
    28563,
    34320,
    23344,
    62511,
    23438,
    1552,
    42722,
    43493,
    37612,
    9818,
    23293,
    30043,
    383,
    26615,
    36042,
    6173,
    55090,
    6886,
    29061,
    63095,
    63073,
    33029,
    50847,
    17758,
    54672,
    57930,
    6930,
    25273,
    21499,
    9139,
    20858,
    12150,
    24862,
    43295,
    28549,
    28738,
    7034,
    48203,
    18612,
    59805,
    16390,
    63458,
    4776,
    23637,
    57511,
    12330,
    7809,
    27255,
    41221,
    5182,
    39011,
    19888,
    3796,
    62189,
    45825,
    52812,
    36746,
    3763,
    10386,
    25253,
    63096,
    59522,
    60239,
    48494,
    63515,
    37015,
    24086,
    35306,
    35641,
    56100,
    22052,
    2429,
    12972,
    12085,
    24308,
    58608,
    27352,
    63624,
    31534,
    31686,
    28609,
    10192,
    62607,
    33411,
    50106,
    20623,
    36059,
    4574,
    16766,
    3016,
    14689,
    39257,
    25349,
    12222,
    23677,
    14610,
    1933,
    57215,
    55210,
    20450,
    62356,
    42489,
    17004,
    52350,
    14040,
    32050,
    1975,
    43035,
    27140,
    60819,
    43075,
    6210,
    25003,
    4731,
    57812,
    34390,
    61333,
    1017,
    16707,
    1425,
    39738,
    50219,
    54553,
    60417,
    55630,
    14743,
    21933,
    62255,
    57462,
    42515,
    50630,
    23129,
    55150,
    2510,
    33429,
    15951,
    43050,
    6116,
    32598,
    53511,
    27992,
    32414,
    40468,
    47991,
    19652,
    21589,
    62792,
    9239,
    15861,
    63494,
    62745,
    47319,
    37232,
    29490,
    21245,
    32038,
    49602,
    7896,
    59642,
    18772,
    43902,
    4598,
    42036,
    34844,
    42070,
    52632,
    51075,
    13538,
    3250,
    26871,
    22706,
    24815,
    44762,
    8695,
    33725,
    61362,
    21712,
    23914,
    57397,
    22284,
    55309,
    9731,
    24911,
    51591,
    55425,
    24421,
    36491,
    27257,
    6944,
    5167,
    53180,
    41325,
    11324,
    24126,
    162,
    50372,
    864,
    11626,
    31085,
    31584,
    57195,
    15903,
    4308,
    2692,
    19381,
    911,
    20114,
    43089,
    32500,
    4816,
    63233,
    16908,
    7659,
    47237,
    31869,
    39397,
    33347,
    32047,
    25039,
    47950,
    43960,
    4946,
    22507,
    52733,
    15117,
    46736,
    53181,
    23434,
    39966,
    43799,
    34073,
    4397,
    1517,
    62547,
    46998,
    43077,
    6215,
    4923,
    39775,
    19915,
    5488,
    55305,
    12025,
    6388,
    55066,
    43232,
    16239,
    19667,
    34279,
    29982,
    34578,
    54370,
    30740,
    4643,
    38534,
    6122,
    30519,
    62517,
    4599,
    12680,
    32241,
    55190,
    25425,
    28121,
    52838,
    14093,
    21208,
    43690,
    12962,
    34288,
    48807,
    49741,
    37185,
    32336,
    45369,
    40619,
    58774,
    6752,
    15372,
    7954,
    41704,
    32294,
    41563,
    6907,
    59431,
    62821,
    25871,
    47806,
    5129,
    9483,
    54523,
    14794,
    33418,
    58716,
    9971,
    56848,
    41693,
    43577,
    57707,
    17152,
    23500,
    22784,
    11441,
    2075,
    57784,
    4976,
    53251,
    47682,
    62252,
    54701,
    54037,
    14301,
    35443,
    38952,
    48022,
    35270,
    20823,
    60297,
    62559,
    49221,
    22056,
    20322,
    52655,
    4708,
    14774,
    28764,
    17513,
    7263,
    61058,
    44304,
    42203,
    32991,
    59010,
    37421,
    43439,
    9478,
    48743,
    60434,
    3355,
    8379,
    14114,
    47546,
    42750,
    22001,
    14192,
    6003,
    4325,
    58350,
    25728,
    24240,
    30917,
    61681,
    10990,
    22614,
    63744,
    7335,
    62242,
    41847,
    23676,
    26443,
    34515,
    30691,
    32314,
    45946,
    4515,
    18666,
    40694,
    53202,
    48905,
    49417,
    39402,
    31583,
    27135,
    37439,
    54716,
    22800,
    45114,
    2296,
    33491,
    40202,
    16060,
    42658,
    62464,
    22634,
    35957,
    52308,
    13285,
    34646,
    27769,
    39394,
    27252,
    42993,
    55618,
    22957,
    24409,
    37184,
    22990,
    6300,
    1775,
    57925,
    33859,
    10031,
    38685,
    31304,
    61719,
    38407,
    17009,
    18855,
    7063,
    40469,
    14013,
    47822,
    25211,
    44693,
    61429,
    34470,
    43401,
    54539,
    48321,
    63873,
    2528,
    12036,
    45867,
    57691,
    3052,
    32464,
    58590,
    37729,
    33219,
    41364,
    52103,
    32599,
    5980,
    52792,
    5146,
    1125,
    54201,
    32011,
    27023,
    27148,
    29486,
    57497,
    37751,
    13903,
    37398,
    28395,
    13980,
    30936,
    59147,
    34522,
    38485,
    16913,
    40305,
    16406,
    63617,
    53646,
    41906,
    24853,
    47980,
    2287,
    37533,
    63888,
    35503,
    54874,
    3889,
    16022,
    46082,
    59481,
    48331,
    3608,
    8637,
    41381,
    20787,
    1328,
    2759,
    18898,
    4364,
    14508,
    29612,
    47916,
    39948,
    50798,
    32950,
    16453,
    930,
    49308,
    58723,
    47148,
    10396,
    55868,
    7440,
    21704,
    49420,
    9781,
    20338,
    18748,
    22975,
    34516,
    37866,
    35335,
    31361,
    32530,
    32640,
    27221,
    18675,
    25534,
    18113,
    58616,
    61803,
    49181,
    11663,
    11862,
    9432,
    18435,
    62525,
    47028,
    14820,
    1280,
    13440,
    43229,
    22028,
    10952,
    24653,
    13720,
    16210,
    39307,
    15889,
    19385,
    36004,
    58695,
    54225,
    22202,
    31916,
    24441,
    59683,
    20378,
    36222,
    31848,
    334,
    612,
    47843,
    12875,
    3221,
    11654,
    26810,
    649,
    60055,
    57218,
    21722,
    54415,
    45193,
    15401,
    57797,
    51214,
    28951,
    56803,
    31827,
    2071,
    5411,
    21086,
    2045,
    47463,
    36432,
    9343,
    2825,
    1747,
    45357,
    18822,
    44319,
    565,
    46943,
    47068,
    12758,
    1892,
    13376,
    35909,
    3596,
    60187,
    37784,
    48478,
    8806,
    22994,
    50830,
    38094,
    61124,
    42652,
    23958,
    3223,
    31487,
    8744,
    61825,
    30354,
    35484,
    17453,
    58434,
    14173,
    60854,
    61233,
    45413,
    62376,
    50331,
    28959,
    29052,
    35149,
    49107,
    43680,
    56376,
    19214,
    50501,
    34880,
    10104,
    31531,
    18210,
    3421,
    25984,
    21816,
    9754,
    60303,
    19522,
    22342,
    18411,
    62914,
    6694,
    41159,
    31128,
    60574,
    48889,
    54517,
    24751,
    49288,
    52106,
    55965,
    63697,
    44943,
    50125,
    19479,
    45194,
    60560,
    55722,
    52856,
    13219,
    55252,
    18554,
    19861,
    46985,
    11636,
    30174,
    60217,
    6801,
    58527,
    27311,
    45015,
    47166,
    63921,
    57794,
    28977,
    45757,
    20648,
    3804,
    24841,
    57335,
    22830,
    39343,
    37972,
    15876,
    63713,
    8063,
    34996,
    37810,
    38545,
    17093,
    27575,
    47000,
    52538,
    2758,
    28744,
    13195,
    45022,
    11773,
    21491,
    47380,
    36478,
    52627,
    11270,
    1073,
    4494,
    16586,
    11207,
    18266,
    4867,
    43228,
    1308,
    18750,
    42354,
    34785,
    56136,
    41239,
    58974,
    63220,
    47154,
    63296,
    17863,
    20578,
    9882,
    896,
    6982,
    54933,
    2704,
    5537,
    52595,
    9015,
    28419,
    21268,
    58400,
    10977,
    50871,
    49385,
    56788,
    48834,
    13759,
    15353,
    23689,
    7643,
    59872,
    33041,
    41845,
    2356,
    12864,
    25462,
    25553,
    55131,
    39728,
    19882,
    38668,
    1234,
    61548,
    60513,
    2001,
    35703,
    9446,
    47346,
    8830,
    37334,
    50728,
    11264,
    32651,
    12402,
    57034,
    12175,
    34674,
    45233,
    59362,
    15965,
    19573,
    16953,
    51409,
    15163,
    20296,
    42475,
    13233,
    9001,
    29407,
    45317,
    9956,
    13939,
    50766,
    37859,
    14842,
    49746,
    13096,
    27357,
    43148,
    12410,
    49619,
    44392,
    27745,
    35873,
    62566,
    56481,
    31206,
    106,
    36464,
    56651,
    21790,
    33877,
    2167,
    18418,
    55383,
    9709,
    21930,
    31256,
    16985,
    63866,
    44905,
    62829,
    43233,
    31129,
    47099,
    43917,
    3230,
    26930,
    45400,
    61726,
    61667,
    35725,
    45134,
    52739,
    12032,
    24516,
    57045,
    17719,
    17136,
    23620,
    32242,
    14306,
    24582,
    10199,
    61679,
    62386,
    53834,
    52557,
    62180,
    10570,
    13809,
    16212,
    38561,
    1183,
    46753,
    24524,
    13046,
    49675,
    62589,
    25563,
    36475,
    9369,
    44064,
    17062,
    36448,
    11047,
    8446,
    40079,
    19404,
    10989,
    48043,
    18262,
    32068,
    33529,
    5889,
    11748,
    58374,
    60762,
    44226,
    7897,
    27752,
    38119,
    30686,
    53479,
    63717,
    16960,
    57730,
    62838,
    42541,
    25533,
    1719,
    58749,
    63201,
    15924,
    45680,
    16162,
    27576,
    10294,
    29424,
    32691,
    61686,
    38554,
    34640,
    25261,
    59701,
    17925,
    14416,
    11902,
    42702,
    59390,
    26646,
    48164,
    11196,
    37138,
    21645,
    34569,
    14866,
    27244,
    16397,
    34650,
    4370,
    63363,
    57734,
    18850,
    63741,
    58661,
    37287,
    1757,
    5948,
    21514,
    52846,
    16245,
    60349,
    52576,
    54972,
    8065,
    58528,
    53627,
    36140,
    38866,
    48290,
    32081,
    32739,
    35826,
    10317,
    17068,
    60723,
    22229,
    1181,
    40823,
    62738,
    12315,
    10997,
    26817,
    34109,
    42799,
    20740,
    50536,
    59087,
    5198,
    55267,
    34198,
    10988,
    6233,
    13351,
    46761,
    60828,
    52125,
    18112,
    27193,
    49943,
    15947,
    60048,
    27890,
    44341,
    25242,
    29487,
    29020,
    61012,
    23253,
    8043,
    21319,
    14015,
    59138,
    54440,
    7611,
    36773,
    30407,
    50422,
    11521,
    36747,
    57744,
    50387,
    12937,
    39128,
    22457,
    45872,
    40037,
    11259,
    42173,
    38323,
    57311,
    36721,
    14900,
    20272,
    51599,
    8572,
    55269,
    48030,
    48162,
    17757,
    49652,
    32457,
    10052,
    42395,
    32554,
    63700,
    5730,
    57619,
    33322,
    8820,
    44491,
    11613,
    45629,
    11492,
    31020,
    39118,
    48101,
    54481,
    63333,
    14440,
    10187,
    56721,
    22460,
    53102,
    52880,
    61562,
    46686,
    4842,
    36490,
    58474,
    11571,
    48095,
    38924,
    55283,
    37820,
    11056,
    37359,
    51782,
    49970,
    37958,
    655,
    55758,
    7635,
    52712,
    4449,
    47415,
    47623,
    61458,
    63587,
    19674,
    22573,
    54306,
    29180,
    55740,
    6997,
    44127,
    157,
    19289,
    19976,
    36777,
    47837,
    43128,
    37294,
    3573,
    39520,
    13526,
    24043,
    28349,
    9864,
    13237,
    39089,
    3403,
    54049,
    19660,
    35330,
    32042,
    5744,
    20987,
    2046,
    2493,
    15461,
    51221,
    35704,
    30872,
    23780,
    26427,
    49342,
    17301,
    43795,
    5224,
    5064,
    53592,
    12842,
    33780,
    25998,
    9967,
    28212,
    5348,
    53945,
    62497,
    35388,
    14673,
    30602,
    3576,
    29502,
    62046,
    41769,
    57252,
    18857,
    10757,
    43218,
    37662,
    16627,
    52773,
    18167,
    20312,
    1257,
    19554,
    36596,
    50123,
    24315,
    32335,
    34467,
    35604,
    6255,
    28712,
    43348,
    22580,
    59682,
    43026,
    54660,
    44361,
    59223,
    11166,
    55565,
    50641,
    49065,
    13178,
    18238,
    11614,
    43578,
    44142,
    47898,
    4863,
    63355,
    45197,
    31363,
    28307,
    28586,
    6185,
    42537,
    28960,
    16349,
    35661,
    55396,
    57378,
    43542,
    37361,
    23179,
    50889,
    58441,
    62918,
    1690,
    53553,
    59134,
    3514,
    55635,
    45689,
    44704,
    61965,
    55167,
    38233,
    3515,
    52508,
    54945,
    42326,
    21793,
    19291,
    55887,
    46540,
    52032,
    36805,
    18245,
    19747,
    22308,
    40550,
    22569,
    18648,
    26725,
    24368,
    19902,
    60071,
    32711,
    19181,
    63710,
    3513,
    18959,
    18473,
    59340,
    46798,
    9166,
    56211,
    12756,
    16050,
    62226,
    21710,
    12773,
    4728,
    27362,
    10735,
    34624,
    59886,
    60193,
    28660,
    60684,
    29206,
    41204,
    31280,
    22477,
    30039,
    19463,
    11006,
    48838,
    32761,
    45286,
    25113,
    12633,
    55155,
    44881,
    36411,
    57500,
    3300,
    62320,
    49437,
    60099,
    59496,
    56410,
    63507,
    9616,
    57363,
    20599,
    51829,
    4621,
    1959,
    37818,
    37819,
    51652,
    32938,
    35050,
    14032,
    49523,
    23504,
    52924,
    5047,
    49851,
    7973,
    4257,
    61880,
    13700,
    2516,
    61841,
    59495,
    8464,
    4420,
    13933,
    11825,
    31328,
    2126,
    1450,
    27625,
    25791,
    19412,
    7960,
    47092,
    34055,
    51190,
    40342,
    53431,
    62966,
    61227,
    5042,
    25055,
    33255,
    41883,
    53225,
    34632,
    4332,
    29604,
    27546,
    14284,
    51517,
    58651,
    56941,
    22360,
    17849,
    46727,
    19925,
    20183,
    25504,
    63316,
    32537,
    59766,
    17423,
    54072,
    53466,
    19808,
    8477,
    41683,
    42769,
    10207,
    30332,
    24272,
    44662,
    2773,
    53546,
    18157,
    21760,
    18434,
    48234,
    44237,
    10391,
    34676,
    1546,
    2064,
    32587,
    23929,
    50800,
    35232,
    20560,
    30767,
    20196,
    31694,
    53201,
    59865,
    8774,
    52217,
    38617,
    20416,
    12603,
    12133,
    51540,
    36138,
    3877,
    63719,
    12844,
    25639,
    61112,
    3456,
    8865,
    16612,
    18444,
    11923,
    16754,
    8537,
    17045,
    24825,
    42469,
    47276,
    21493,
    30543,
    49160,
    46498,
    28702,
    38312,
    21870,
    8958,
    526,
    14452,
    47262,
    1271,
    55343,
    52731,
    15728,
    45607,
    22371,
    8496,
    9801,
    16654,
    23898,
    51748,
    10943,
    46677,
    46598,
    27980,
    44546,
    33840,
    16549,
    61994,
    41997,
    58711,
    23613,
    57607,
    36214,
    44370,
    33836,
    52974,
    47625,
    34258,
    9516,
    43867,
    60408,
    16028,
    1069,
    296,
    37543,
    33581,
    26578,
    53915,
    23219,
    40022,
    45734,
    626,
    37969,
    50686,
    8074,
    28446,
    6274,
    35780,
    56192,
    38267,
    47491,
    38452,
    1099,
    22111,
    54253,
    14315,
    59312,
    32517,
    14039,
    38060,
    24503,
    32173,
    62594,
    5370,
    12343,
    59709,
    62482,
    36142,
    59573,
    1643,
    17936,
    31740,
    19932,
    35008,
    50856,
    36641,
    31957,
    24845,
    58110,
    50868,
    12509,
    15119,
    3331,
    42538,
    2483,
    16717,
    54800,
    40262,
    33370,
    41942,
    50050,
    63034,
    62612,
    41819,
    32320,
    52637,
    17536,
    9098,
    56811,
    25165,
    61802,
    33744,
    3095,
    59278,
    44919,
    52984,
    30935,
    8597,
    63775,
    26404,
    17121,
    42292,
    5833,
    47954,
    33172,
    24852,
    47127,
    855,
    52530,
    14817,
    13118,
    7074,
    24496,
    42068,
    55580,
    193,
    57995,
    23867,
    40765,
    48895,
    53469,
    1664,
    41384,
    19813,
    7369,
    48587,
    55830,
    19172,
    37563,
    27344,
    18760,
    30423,
    18327,
    50952,
    27319,
    33629,
    42200,
    40585,
    55701,
    11727,
    36610,
    39174,
    33806,
    14244,
    23970,
    11002,
    20753,
    21564,
    10,
    15188,
    48044,
    36403,
    62600,
    49986,
    44746,
    27910,
    62584,
    31814,
    5036,
    39726,
    31476,
    30184,
    4304,
    23428,
    56153,
    36358,
    38577,
    60440,
    23971,
    57622,
    128,
    28421,
    48646,
    34595,
    23338,
    9515,
    52069,
    26663,
    19710,
    53798,
    21373,
    29980,
    46310,
    26268,
    39464,
    32984,
    33978,
    49286,
    1219,
    47792,
    32603,
    39771,
    36549,
    49324,
    46232,
    40353,
    56953,
    57447,
    2305,
    63974,
    18371,
    47052,
    48266,
    25106,
    22700,
    47601,
    26065,
    32106,
    22749,
    36469,
    45645,
    40239,
    32145,
    16458,
    60319,
    21672,
    44690,
    26673,
    43023,
    50918,
    11696,
    26461,
    59887,
    28850,
    1988,
    36713,
    62036,
    6697,
    12170,
    61374,
    25338,
    9022,
    24276,
    27862,
    31635,
    2644,
    33989,
    12202,
    48423,
    8849,
    41079,
    15721,
    57757,
    723,
    18624,
    52623,
    26273,
    58401,
    47739,
    20191,
    36072,
    45805,
    43735,
    32351,
    23844,
    9041,
    21807,
    29872,
    31436,
    24957,
    43946,
    905,
    53735,
    11491,
    49345,
    16449,
    57242,
    49140,
    48856,
    12528,
    10947,
    18033,
    27616,
    3401,
    46078,
    6922,
    1743,
    12702,
    61835,
    63876,
    1173,
    53541,
    4930,
    53944,
    62011,
    45984,
    48559,
    47583,
    60204,
    12553,
    1316,
    44884,
    23557,
    7935,
    60518,
    15904,
    47753,
    43356,
    33297,
    5021,
    15614,
    9579,
    26896,
    49083,
    50261,
    19255,
    52246,
    57428,
    18140,
    46089,
    11550,
    30984,
    21027,
    9832,
    18941,
    62944,
    30002,
    10945,
    50815,
    25507,
    868,
    27332,
    42125,
    10969,
    63313,
    3613,
    27350,
    14608,
    22879,
    34287,
    44257,
    25231,
    53197,
    44009,
    2497,
    37117,
    23233,
    21419,
    10873,
    41755,
    54813,
    6897,
    4777,
    61115,
    7329,
    13993,
    2768,
    24926,
    33345,
    36283,
    14111,
    43155,
    46573,
    29620,
    13914,
    8988,
    48823,
    2268,
    47254,
    55177,
    49715,
    20514,
    22155,
    7018,
    53626,
    11986,
    30029,
    47159,
    23693,
    9630,
    7807,
    12631,
    9073,
    20224,
    28953,
    27695,
    49910,
    21186,
    56465,
    12511,
    17614,
    40658,
    35686,
    26856,
    19719,
    52578,
    29712,
    7977,
    10867,
    35991,
    63005,
    61317,
    38113,
    42021,
    41442,
    28796,
    35242,
    10092,
    18994,
    52410,
    17874,
    37214,
    2226,
    14647,
    21972,
    48870,
    46452,
    17438,
    18203,
    37311,
    18357,
    52761,
    7859,
    17283,
    18292,
    13691,
    9976,
    63952,
    29368,
    38867,
    34620,
    47746,
    26269,
    22079,
    60214,
    42928,
    3731,
    36046,
    33334,
    44741,
    30598,
    15925,
    1666,
    55416,
    45765,
    30668,
    3626,
    23333,
    13507,
    42502,
    6811,
    1758,
    56422,
    56457,
    59042,
    45903,
    13560,
    32311,
    17855,
    3197,
    48657,
    26138,
    28717,
    2256,
    33505,
    8616,
    7431,
    63290,
    43454,
    22085,
    55378,
    20930,
    46421,
    19074,
    55265,
    21745,
    5974,
    8153,
    55075,
    20635,
    57587,
    6702,
    19293,
    5668,
    20266,
    6898,
    49174,
    23321,
    57157,
    43541,
    21274,
    18366,
    12250,
    15843,
    16195,
    9847,
    41944,
    18443,
    57670,
    16580,
    43698,
    17218,
    42005,
    28149,
    51342,
    33533,
    45802,
    47338,
    51498,
    47669,
    34328,
    35005,
    55496,
    58596,
    63397,
    11564,
    3860,
    15758,
    17391,
    55170,
    59822,
    20662,
    4131,
    10258,
    22856,
    31391,
    22618,
    41421,
    52421,
    29821,
    48893,
    2244,
    24001,
    2887,
    52283,
    25347,
    48375,
    60174,
    39321,
    30404,
    34221,
    58827,
    43338,
    6400,
    42129,
    53383,
    59948,
    29307,
    34175,
    6130,
    31747,
    32679,
    56637,
    11681,
    20809,
    24290,
    20658,
    51505,
    27859,
    60633,
    45624,
    40527,
    47124,
    5201,
    57917,
    42866,
    15180,
    59762,
    9634,
    39084,
    53468,
    45898,
    14035,
    48368,
    53874,
    11452,
    43692,
    4684,
    17546,
    23985,
    15158,
    23612,
    15121,
    10023,
    29550,
    36382,
    41948,
    37519,
    39431,
    23589,
    13049,
    62715,
    9114,
    9270,
    38658,
    17366,
    24064,
    19972,
    5617,
    56425,
    63962,
    52908,
    55440,
    18863,
    20160,
    6470,
    8381,
    61779,
    37322,
    62458,
    23467,
    17188,
    58977,
    37814,
    24128,
    22491,
    27081,
    63204,
    17795,
    50256,
    51162,
    9010,
    37429,
    27683,
    26624,
    1869,
    4710,
    35970,
    7455,
    31969,
    35951,
    12494,
    54029,
    37515,
    37663,
    2731,
    601,
    3867,
    61611,
    41752,
    719,
    14166,
    11652,
    33151,
    33857,
    20031,
    47881,
    16977,
    54567,
    55876,
    56182,
    1864,
    41535,
    17951,
    7860,
    11507,
    22365,
    13612,
    31438,
    18984,
    52878,
    45404,
    16207,
    33925,
    5481,
    10406,
    62819,
    36780,
    8312,
    53750,
    6984,
    22702,
    17250,
    56846,
    2351,
    15468,
    16607,
    29806,
    50100,
    52849,
    23885,
    44929,
    17022,
    19473,
    9686,
    21271,
    52176,
    19686,
    56514,
    28396,
    48832,
    51971,
    22910,
    8061,
    19075,
    51980,
    8845,
    46267,
    23145,
    52101,
    55246,
    40919,
    60921,
    50154,
    12619,
    12515,
    57112,
    24956,
    49105,
    58072,
    47855,
    50841,
    35322,
    42711,
    29602,
    6031,
    44059,
    15524,
    53925,
    41113,
    15168,
    44019,
    32610,
    29918,
    21853,
    61135,
    20758,
    13399,
    41884,
    39913,
    55802,
    44962,
    21507,
    46864,
    29156,
    21174,
    19979,
    2262,
    41358,
    40443,
    56900,
    5799,
    33632,
    62038,
    17978,
    56723,
    42738,
    216,
    45421,
    60278,
    30622,
    2122,
    19536,
    6899,
    5080,
    57417,
    44358,
    43647,
    12374,
    23627,
    50383,
    56255,
    44162,
    59000,
    8668,
    51364,
    17407,
    55469,
    7872,
    18516,
    20684,
    20567,
    54980,
    62048,
    51644,
    19414,
    16044,
    28226,
    19896,
    16428,
    61092,
    49907,
    15923,
    13336,
    4273,
    49695,
    9991,
    5261,
    27700,
    48459,
    25275,
    57867,
    62971,
    49593,
    42508,
    27820,
    61260,
    28512,
    22415,
    21473,
    10024,
    58816,
    47566,
    23847,
    17075,
    22882,
    47597,
    6454,
    33185,
    36295,
    29482,
    27339,
    31947,
    54827,
    14025,
    39020,
    6517,
    43560,
    9835,
    11627,
    37255,
    63078,
    42964,
    56528,
    32849,
    13282,
    45965,
    1727,
    19746,
    41910,
    28337,
    22297,
    31502,
    25420,
    25580,
    62486,
    47199,
    41991,
    34202,
    7826,
    47888,
    40770,
    44106,
    29334,
    35822,
    45665,
    56862,
    58393,
    1873,
    6391,
    42265,
    23410,
    33643,
    52709,
    20076,
    14196,
    46869,
    34156,
    61941,
    25838,
    47240,
    62179,
    6774,
    26338,
    4292,
    39050,
    38256,
    47632,
    25934,
    44188,
    28445,
    56340,
    22135,
    15737,
    9220,
    45501,
    24182,
    54516,
    49820,
    49430,
    49525,
    28494,
    51093,
    7133,
    39203,
    9213,
    57274,
    23891,
    21577,
    34076,
    8829,
    29390,
    38677,
    18873,
    56500,
    58058,
    60279,
    42087,
    42603,
    36739,
    26197,
    17465,
    27733,
    28178,
    1876,
    26740,
    59874,
    51495,
    40072,
    30422,
    40639,
    52723,
    57027,
    60501,
    51310,
    31612,
    12654,
    32911,
    35806,
    26177,
    4311,
    61336,
    49375,
    636,
    46838,
    6072,
    52357,
    58086,
    6564,
    47815,
    47382,
    58633,
    1139,
    8085,
    37313,
    46378,
    51551,
    51182,
    11283,
    43212,
    7532,
    62194,
    50675,
    26374,
    16732,
    21366,
    546,
    39593,
    35439,
    1667,
    15538,
    11372,
    11912,
    45027,
    19476,
    39739,
    53230,
    24364,
    47974,
    13375,
    26154,
    40525,
    35108,
    13045,
    26753,
    40251,
    30123,
    32578,
    50827,
    11385,
    6061,
    58454,
    60423,
    58655,
    40033,
    15270,
    28485,
    58325,
    43257,
    36186,
    49058,
    21008,
    15259,
    46255,
    3984,
    24637,
    41371,
    50297,
    6502,
    53920,
    7664,
    58976,
    26802,
    51292,
    30236,
    6406,
    43880,
    63212,
    12263,
    2494,
    53192,
    57843,
    5795,
    35510,
    25031,
    50661,
    36559,
    49403,
    39333,
    17956,
    38181,
    12698,
    15576,
    10260,
    20498,
    10133,
    39620,
    2117,
    34237,
    44109,
    1346,
    31340,
    4471,
    34910,
    8231,
    41667,
    32896,
    242,
    35176,
    45574,
    14838,
    60677,
    9677,
    34592,
    10212,
    50546,
    843,
    9800,
    22023,
    63292,
    44580,
    10655,
    32172,
    4592,
    56508,
    62082,
    30657,
    19936,
    31460,
    40043,
    26782,
    42175,
    34399,
    20837,
    49985,
    3526,
    12310,
    59444,
    28133,
    20663,
    24720,
    15300,
    10486,
    25626,
    27008,
    31371,
    4887,
    51949,
    15844,
    20887,
    57103,
    21333,
    41467,
    41860,
    40223,
    25863,
    2875,
    2739,
    25012,
    2380,
    57575,
    36070,
    7531,
    55225,
    55007,
    2890,
    10149,
    2173,
    44161,
    18218,
    59571,
    623,
    47243,
    18578,
    48170,
    33478,
    41447,
    52261,
    45159,
    1090,
    29034,
    14633,
    36794,
    55414,
    25080,
    30891,
    8028,
    60301,
    29990,
    41443,
    50581,
    55603,
    17542,
    53621,
    9180,
    14972,
    17635,
    47113,
    30402,
    13531,
    5132,
    19852,
    1724,
    31652,
    48853,
    921,
    22636,
    56594,
    25256,
    19613,
    18279,
    53310,
    57488,
    33202,
    7868,
    20856,
    32319,
    44757,
    28540,
    57555,
    14386,
    13523,
    19165,
    25632,
    32764,
    44288,
    48516,
    4612,
    55962,
    13304,
    17716,
    42767,
    17107,
    13622,
    14740,
    46243,
    5168,
    43065,
    11680,
    33751,
    10066,
    36455,
    20993,
    39470,
    29923,
    9661,
    53438,
    60107,
    44292,
    28501,
    24859,
    12236,
    24801,
    21492,
    23655,
    32621,
    21150,
    43499,
    63900,
    63821,
    33950,
    40160,
    24805,
    49963,
    52060,
    61054,
    33072,
    11075,
    11656,
    19326,
    16685,
    189,
    51433,
    54385,
    24174,
    7703,
    51803,
    17219,
    37965,
    53108,
    32561,
    22332,
    50519,
    63686,
    35124,
    58202,
    6846,
    14859,
    16436,
    11576,
    60499,
    8408,
    51724,
    13520,
    29992,
    60666,
    15286,
    30828,
    10440,
    40559,
    37957,
    54533,
    18415,
    49937,
    18000,
    44415,
    44942,
    9026,
    62582,
    34321,
    50780,
    17515,
    48081,
    59320,
    41020,
    856,
    34039,
    49569,
    17899,
    45866,
    4130,
    61083,
    49185,
    59330,
    21110,
    1153,
    14883,
    39561,
    60688,
    17928,
    40542,
    36113,
    39201,
    32723,
    25193,
    41511,
    40547,
    5403,
    12100,
    47699,
    56774,
    30762,
    61943,
    44018,
    49149,
    62751,
    54663,
    37206,
    13271,
    48590,
    25383,
    46902,
    29478,
    33396,
    60488,
    36683,
    58635,
    37715,
    26697,
    19254,
    37241,
    51008,
    17367,
    3697,
    24460,
    13167,
    35062,
    56958,
    37510,
    26200,
    22841,
    25310,
    28004,
    34687,
    13726,
    15101,
    41999,
    31402,
    36437,
    27956,
    23690,
    14836,
    27217,
    58463,
    38280,
    44435,
    38399,
    54736,
    57425,
    29056,
    59578,
    52200,
    35013,
    39719,
    52904,
    15156,
    34398,
    6632,
    18380,
    30438,
    25175,
    8287,
    26205,
    17763,
    21508,
    22368,
    29495,
    58160,
    47383,
    46021,
    2337,
    2939,
    53094,
    61319,
    6559,
    51857,
    48302,
    23536,
    36291,
    5059,
    41637,
    5796,
    14926,
    43748,
    24651,
    61498,
    43300,
    22465,
    29570,
    52340,
    23406,
    7002,
    22049,
    57836,
    14407,
    10524,
    53397,
    25141,
    13907,
    24443,
    44262,
    23369,
    63982,
    10790,
    40767,
    61972,
    37887,
    19382,
    26789,
    45615,
    50864,
    24702,
    37378,
    60031,
    53467,
    27815,
    7351,
    39086,
    16376,
    37281,
    48913,
    7606,
    43585,
    48828,
    27668,
    9631,
    10743,
    18332,
    36022,
    28281,
    19792,
    54127,
    53161,
    7844,
    48097,
    18264,
    62478,
    1813,
    46485,
    16631,
    36652,
    4155,
    1434,
    58117,
    39442,
    38235,
    21266,
    30167,
    44455,
    15585,
    16298,
    15273,
    4186,
    16903,
    48827,
    38721,
    891,
    46999,
    58881,
    50126,
    42352,
    19744,
    6101,
    7093,
    19446,
    56267,
    47329,
    53965,
    3962,
    31310,
    37834,
    26732,
    15161,
    41733,
    31349,
    61772,
    436,
    2248,
    54627,
    61239,
    52752,
    61386,
    27404,
    37666,
    35193,
    53529,
    39960,
    50741,
    29091,
    27000,
    35610,
    34641,
    31767,
    51290,
    10630,
    43633,
    47992,
    23162,
    55302,
    54005,
    16038,
    45541,
    1925,
    42911,
    35799,
    26784,
    35003,
    25035,
    31439,
    10738,
    17263,
    62931,
    3398,
    4620,
    40402,
    19345,
    26323,
    53461,
    5473,
    34958,
    60402,
    58358,
    17711,
    44563,
    16565,
    3470,
    19863,
    36551,
    37010,
    63055,
    31566,
    22630,
    22689,
    56783,
    30150,
    16594,
    7031,
    31753,
    56151,
    11641,
    59244,
    22336,
    53555,
    8975,
    21842,
    44224,
    10335,
    39367,
    57997,
    27633,
    37959,
    57646,
    19878,
    59854,
    11465,
    45892,
    44296,
    30049,
    13565,
    36502,
    876,
    31866,
    20146,
    2027,
    63264,
    37301,
    7041,
    38401,
    58399,
    22262,
    28453,
    61788,
    51081,
    3927,
    12061,
    5834,
    15191,
    17361,
    45763,
    58388,
    2134,
    38820,
    11084,
    60209,
    34866,
    27409,
    52767,
    48225,
    35423,
    18306,
    12729,
    23952,
    44402,
    47970,
    40437,
    59126,
    28005,
    30135,
    17683,
    56974,
    26240,
    23513,
    62440,
    58859,
    49600,
    20345,
    47279,
    26901,
    42486,
    29679,
    4177,
    59445,
    48785,
    47366,
    47720,
    60378,
    52858,
    27947,
    1842,
    13420,
    33540,
    50316,
    12556,
    4339,
    55122,
    13497,
    17056,
    16036,
    35848,
    9423,
    50718,
    20377,
    51148,
    29035,
    37691,
    12117,
    17028,
    34731,
    40572,
    51275,
    20381,
    1902,
    15398,
    34056,
    55400,
    47536,
    53519,
    44193,
    1488,
    44994,
    22781,
    44518,
    43579,
    1415,
    44687,
    30010,
    35870,
    55669,
    14012,
    3603,
    55718,
    63291,
    21643,
    16527,
    53058,
    34132,
    29644,
    24675,
    1088,
    8932,
    7895,
    36736,
    58975,
    20252,
    34744,
    38364,
    41557,
    37620,
    440,
    39499,
    15440,
    63217,
    37408,
    7786,
    15181,
    40366,
    44077,
    8068,
    18059,
    8389,
    7774,
    34385,
    19272,
    1713,
    47299,
    2088,
    42304,
    7667,
    20580,
    3879,
    29749,
    51932,
    47406,
    6949,
    7092,
    48073,
    61273,
    17813,
    63826,
    57275,
    38332,
    17088,
    62033,
    61196,
    11561,
    46963,
    50186,
    36917,
    59074,
    33636,
    51255,
    2170,
    16738,
    24811,
    30854,
    52870,
    30353,
    54172,
    44512,
    21087,
    32633,
    60643,
    7956,
    13681,
    32681,
    17386,
    53024,
    9786,
    23730,
    34360,
    19059,
    28573,
    32227,
    61585,
    8471,
    34473,
    22608,
    52654,
    6546,
    58705,
    38930,
    27663,
    4240,
    2020,
    6074,
    28552,
    40502,
    9853,
    26319,
    1000,
    16958,
    13262,
    40643,
    41986,
    47072,
    39669,
    55574,
    33865,
    12981,
    12352,
    14184,
    28714,
    28429,
    47560,
    37317,
    15747,
    10972,
    39663,
    40856,
    23769,
    8031,
    543,
    15020,
    43442,
    12119,
    13979,
    26903,
    51587,
    3110,
    53733,
    49121,
    11870,
    11383,
    60356,
    35849,
    2905,
    42531,
    29852,
    43689,
    15978,
    49962,
    23228,
    51939,
    31474,
    46733,
    39915,
    17883,
    42361,
    42441,
    386,
    1584,
    41308,
    56892,
    57550,
    34963,
    57043,
    5933,
    22890,
    58017,
    39279,
    36975,
    8108,
    33208,
    43124,
    52639,
    27802,
    23539,
    38510,
    22677,
    54475,
    54218,
    40785,
    63090,
    42296,
    35222,
    17748,
    18978,
    63511,
    3371,
    49884,
    61948,
    27510,
    6843,
    58986,
    42944,
    23237,
    57059,
    36946,
    26245,
    18163,
    33271,
    32098,
    15522,
    29298,
    19953,
    63222,
    61795,
    53963,
    61060,
    40670,
    42803,
    57365,
    13580,
    16463,
    2752,
    52945,
    1222,
    49366,
    59143,
    12143,
    58870,
    54531,
    61072,
    48726,
    37344,
    40748,
    10796,
    8021,
    10326,
    60793,
    35594,
    52791,
    9055,
    2922,
    56583,
    38893,
    15790,
    329,
    25922,
    45814,
    32283,
    14188,
    42497,
    30970,
    17351,
    47054,
    44869,
    3242,
    13088,
    20052,
    57632,
    25392,
    50554,
    17639,
    9469,
    55001,
    17966,
    8721,
    2804,
    44180,
    37169,
    30553,
    52898,
    56412,
    25571,
    46775,
    27848,
    63021,
    37762,
    23462,
    10902,
    59017,
    678,
    16243,
    17781,
    34497,
    19771,
    60342,
    1476,
    54698,
    28516,
    28388,
    20206,
    18182,
    61478,
    10765,
    19783,
    39797,
    60530,
    38450,
    42387,
    62414,
    59145,
    63302,
    43340,
    47758,
    47729,
    59372,
    62726,
    61687,
    15471,
    54576,
    43056,
    52116,
    44089,
    9887,
    61738,
    41409,
    30340,
    36838,
    53508,
    27618,
    61368,
    30682,
    9116,
    12257,
    51445,
    43186,
    53661,
    58380,
    46933,
    13469,
    27676,
    4720,
    4834,
    18827,
    53956,
    63166,
    11731,
    25640,
    30776,
    60729,
    53390,
    28635,
    13372,
    24467,
    8652,
    13910,
    27506,
    21218,
    61416,
    26759,
    39762,
    12576,
    7617,
    18123,
    26016,
    47335,
    44499,
    26106,
    26534,
    38769,
    54904,
    59078,
    16609,
    61518,
    60444,
    25957,
    47195,
    36218,
    16582,
    19974,
    26345,
    46055,
    50403,
    61886,
    60263,
    45145,
    48453,
    19661,
    16058,
    26799,
    34863,
    58574,
    63578,
    15012,
    46212,
    13135,
    416,
    58024,
    42467,
    5394,
    1856,
    1048,
    7255,
    27117,
    4437,
    27662,
    43336,
    36534,
    51820,
    52328,
    14103,
    26622,
    49840,
    15459,
    13845,
    39190,
    10686,
    62013,
    20105,
    43890,
    43957,
    60135,
    20249,
    47192,
    19517,
    31613,
    17886,
    63153,
    62815,
    2417,
    12801,
    63533,
    37406,
    2679,
    39634,
    405,
    49843,
    10647,
    14733,
    9959,
    36239,
    53968,
    17287,
    14719,
    22929,
    37931,
    35267,
    14566,
    52035,
    53379,
    13310,
    2052,
    26544,
    57909,
    6138,
    59731,
    30795,
    22947,
    39477,
    14341,
    42003,
    56228,
    58593,
    37196,
    29910,
    40325,
    23463,
    51883,
    29388,
    19238,
    46291,
    1691,
    3336,
    60430,
    50513,
    16425,
    22390,
    62487,
    32768,
    43394,
    44395,
    24725,
    8666,
    47012,
    866,
    60523,
    15870,
    43903,
    8487,
    8558,
    4769,
    3150,
    10241,
    24453,
    13259,
    34908,
    54094,
    45764,
    41462,
    41911,
    29281,
    41059,
    46780,
    61664,
    62357,
    21766,
    18407,
    22256,
    54486,
    8624,
    58685,
    9345,
    33798,
    54771,
    63373,
    20838,
    4849,
    28887,
    45406,
    14065,
    3078,
    18521,
    37683,
    61610,
    41035,
    6976,
    24073,
    51549,
    39090,
    10169,
    42309,
    30941,
    5945,
    59788,
    20951,
    45942,
    39260,
    37594,
    12615,
    54176,
    60102,
    59781,
    39381,
    21673,
    48512,
    8345,
    33916,
    41768,
    34883,
    12980,
    6019,
    28781,
    29891,
    4358,
    28657,
    46585,
    16314,
    19156,
    47101,
    5713,
    40841,
    39996,
    24567,
    29664,
    60824,
    51482,
    5975,
    9473,
    3996,
    12229,
    40384,
    17554,
    23645,
    50076,
    28822,
    60834,
    45841,
    42719,
    55780,
    51140,
    30292,
    32575,
    41092,
    63029,
    14423,
    14358,
    56356,
    16309,
    54436,
    36723,
    27181,
    5458,
    18088,
    35209,
    20156,
    34606,
    52721,
    40958,
    25450,
    49401,
    1717,
    47130,
    33292,
    13606,
    19203,
    60715,
    44345,
    8544,
    25669,
    50589,
    49022,
    63632,
    14391,
    55168,
    39810,
    60436,
    19280,
    62932,
    53942,
    37048,
    48141,
    62334,
    25027,
    54801,
    30948,
    16673,
    3263,
    19335,
    12047,
    41174,
    40316,
    63165,
    20505,
    54188,
    42018,
    42344,
    3145,
    51658,
    39786,
    40085,
    34415,
    37681,
    22227,
    46356,
    52788,
    28844,
    34074,
    61758,
    17149,
    61730,
    59945,
    24569,
    1570,
    10801,
    19500,
    8834,
    20697,
    1583,
    40884,
    49414,
    27032,
    15717,
    41590,
    35286,
    19507,
    55880,
    27315,
    16861,
    45150,
    50807,
    28611,
    3905,
    34313,
    62723,
    46094,
    54969,
    9244,
    41554,
    7782,
    49241,
    11593,
    17633,
    47001,
    52022,
    7153,
    26644,
    33521,
    54608,
    37245,
    58167,
    47031,
    63978,
    43399,
    10174,
    31865,
    36128,
    20534,
    57971,
    2278,
    2241,
    28533,
    54161,
    35617,
    6316,
    55238,
    24345,
    59098,
    1409,
    8095,
    22512,
    51778,
    19168,
    39191,
    58562,
    62240,
    3623,
    54117,
    56246,
    34851,
    36346,
    32459,
    2640,
    16742,
    46469,
    41559,
    29802,
    17437,
    5994,
    2861,
    30867,
    4434,
    26962,
    11757,
    20605,
    9389,
    5554,
    44782,
    63253,
    48542,
    23043,
    12298,
    31454,
    50375,
    23306,
    17172,
    39356,
    39973,
    38465,
    59693,
    24376,
    53930,
    17644,
    22558,
    46668,
    45644,
    54202,
    59922,
    7108,
    15128,
    54895,
    3394,
    11707,
    18144,
    52430,
    13294,
    33915,
    3946,
    21851,
    61287,
    34211,
    17127,
    39155,
    62359,
    58863,
    60326,
    20308,
    55845,
    15380,
    41790,
    46840,
    49317,
    12178,
    5025,
    14436,
    25490,
    9167,
    32384,
    46641,
    37621,
    41595,
    52114,
    8117,
    45103,
    37339,
    19459,
    54829,
    28911,
    47062,
    45262,
    40717,
    4146,
    25793,
    19891,
    5725,
    43106,
    12461,
    36916,
    40701,
    33097,
    36173,
    4072,
    37768,
    51800,
    53934,
    5985,
    29163,
    48965,
    32867,
    37493,
    17509,
    36446,
    3551,
    15646,
    36248,
    44727,
    21338,
    51535,
    47821,
    54412,
    38591,
    30226,
    13082,
    54659,
    24943,
    60388,
    13750,
    20363,
    59228,
    60092,
    38582,
    57193,
    59402,
    29659,
    13550,
    50061,
    33365,
    35009,
    24539,
    2101,
    54861,
    51478,
    58536,
    36754,
    30069,
    29126,
    43209,
    23248,
    33879,
    28900,
    7067,
    38216,
    16688,
    49492,
    10673,
    10681,
    57537,
    34091,
    2539,
    29306,
    58531,
    43798,
    44195,
    31516,
    40626,
    37028,
    25999,
    31413,
    8714,
    42845,
    9963,
    20586,
    53446,
    61874,
    43270,
    31430,
    19417,
    643,
    5436,
    31468,
    20465,
    51357,
    44229,
    20169,
    26771,
    37925,
    11771,
    35783,
    6836,
    45972,
    4759,
    27335,
    8562,
    54929,
    38791,
    25052,
    11677,
    53887,
    9615,
    53002,
    1262,
    7229,
    46559,
    58907,
    8241,
    24504,
    45056,
    12273,
    60841,
    9234,
    35101,
    46707,
    17859,
    9907,
    41888,
    34517,
    35364,
    17571,
    7804,
    22252,
    25836,
    33722,
    24319,
    50364,
    35506,
    14532,
    62725,
    32389,
    62218,
    16854,
    59783,
    41337,
    54957,
    8125,
    8872,
    37613,
    14406,
    58010,
    15864,
    43046,
    15355,
    36637,
    12368,
    39159,
    52941,
    20965,
    21541,
    45312,
    34252,
    42046,
    57868,
    31300,
    21866,
    31246,
    2366,
    18042,
    8351,
    646,
    16755,
    31511,
    34822,
    51651,
    35323,
    41127,
    49293,
    24661,
    41414,
    45161,
    31539,
    6642,
    8264,
    21109,
    22874,
    30037,
    34644,
    15001,
    25403,
    19187,
    39718,
    15882,
    39125,
    42579,
    37665,
    30587,
    4624,
    25493,
    42826,
    56649,
    32656,
    58371,
    10872,
    40352,
    14097,
    10027,
    59983,
    10518,
    17331,
    27876,
    59235,
    16534,
    25848,
    63512,
    15535,
    47047,
    5598,
    57788,
    44277,
    17991,
    31046,
    35605,
    11172,
    52672,
    55457,
    10165,
    39471,
    43717,
    24301,
    54417,
    52483,
    54848,
    25701,
    32203,
    47119,
    60109,
    20968,
    54652,
    30084,
    48195,
    17574,
    2336,
    47218,
    46954,
    30383,
    55632,
    50614,
    880,
    18579,
    3304,
    27284,
    25594,
    7159,
    57791,
    21430,
    49509,
    48928,
    12612,
    47178,
    11487,
    27958,
    15281,
    27872,
    62711,
    2979,
    25707,
    26179,
    50928,
    27377,
    18682,
    53870,
    37331,
    56684,
    25618,
    22362,
    61161,
    24060,
    49597,
    50281,
    43249,
    21079,
    56629,
    5774,
    48697,
    34842,
    59761,
    49561,
    32581,
    48940,
    19077,
    12661,
    59375,
    34555,
    39332,
    10181,
    10555,
    23458,
    44337,
    20256,
    60881,
    28166,
    27225,
    62903,
    9844,
    22837,
    37027,
    33212,
    32458,
    4697,
    60609,
    44244,
    42135,
    62632,
    38782,
    29713,
    59276,
    24521,
    26004,
    48056,
    31260,
    2463,
    48264,
    29134,
    6334,
    9526,
    6856,
    34858,
    31999,
    42039,
    33647,
    35139,
    56517,
    18919,
    32741,
    27060,
    14260,
    35650,
    229,
    53403,
    11082,
    5407,
    53092,
    19445,
    26649,
    43652,
    58524,
    16176,
    31137,
    20561,
    43213,
    4730,
    7432,
    12503,
    26690,
    7219,
    20365,
    42611,
    20384,
    12403,
    56805,
    22840,
    50808,
    14219,
    37752,
    49813,
    17071,
    62262,
    977,
    43517,
    30307,
    12681,
    3648,
    31272,
    62468,
    49559,
    25982,
    47798,
    5144,
    38288,
    43828,
    11608,
    9017,
    17115,
    24083,
    54353,
    2562,
    44577,
    12880,
    37460,
    61340,
    58688,
    34002,
    34742,
    36755,
    55809,
    21404,
    59713,
    10509,
    2073,
    1990,
    10160,
    20715,
    19151,
    25912,
    56972,
    22638,
    34008,
    53261,
    49920,
    34153,
    19054,
    59850,
    36379,
    22780,
    25323,
    24304,
    19592,
    31528,
    59352,
    52685,
    6613,
    57674,
    32258,
    59862,
    19707,
    56864,
    82,
    55327,
    8579,
    47936,
    15073,
    33311,
    23101,
    826,
    38918,
    21759,
    41701,
    23856,
    4438,
    59692,
    33452,
    2480,
    29888,
    14677,
    57693,
    46258,
    16823,
    43554,
    26834,
    63577,
    12481,
    45613,
    5489,
    23610,
    21740,
    46664,
    2039,
    38802,
    56912,
    16088,
    32076,
    60482,
    12788,
    31313,
    26809,
    6850,
    30895,
    52043,
    21117,
    57270,
    39801,
    31690,
    16887,
    57271,
    47807,
    24752,
    55624,
    38155,
    31778,
    8435,
    57345,
    30113,
    2664,
    31285,
    10329,
    15511,
    22716,
    4794,
    50789,
    30802,
    63940,
    11015,
    32482,
    26861,
    720,
    13578,
    32964,
    49896,
    13085,
    27278,
    8598,
    39676,
    62118,
    235,
    24891,
    24685,
    27724,
    411,
    13424,
    59560,
    27281,
    18208,
    59520,
    60414,
    16048,
    6013,
    1694,
    56143,
    39160,
    11455,
    56441,
    14923,
    1382,
    22281,
    6048,
    38470,
    15773,
    14275,
    27483,
    5381,
    60260,
    31091,
    29645,
    6704,
    63124,
    6004,
    20948,
    19101,
    11950,
    37509,
    34445,
    53278,
    33105,
    9222,
    44158,
    24983,
    57824,
    14631,
    44102,
    50831,
    60179,
    37074,
    12112,
    4402,
    49282,
    40522,
    7212,
    49259,
    27813,
    23901,
    27755,
    34416,
    15707,
    33143,
    30471,
    33666,
    7796,
    57901,
    17424,
    23621,
    59625,
    52395,
    27509,
    58790,
    17426,
    57656,
    15859,
    5790,
    10367,
    14086,
    52232,
    55576,
    37599,
    28650,
    6692,
    49128,
    58939,
    1370,
    43412,
    26063,
    46040,
    62372,
    7706,
    22050,
    31470,
    62100,
    51768,
    59064,
    26717,
    56550,
    12455,
    12391,
    14132,
    19142,
    3374,
    42110,
    49084,
    5255,
    52584,
    59266,
    55862,
    51856,
    55551,
    6651,
    14757,
    41186,
    13887,
    46187,
    38025,
    35612,
    1906,
    45146,
    24988,
    13927,
    13061,
    34993,
    8602,
    63979,
    30745,
    690,
    23849,
    26840,
    61243,
    55915,
    42057,
    11414,
    949,
    265,
    12358,
    29273,
    33296,
    45450,
    44387,
    55772,
    22683,
    57545,
    8202,
    48840,
    58665,
    6794,
    11861,
    6900,
    63673,
    30086,
    35260,
    36843,
    1300,
    47106,
    58525,
    20298,
    56017,
    56475,
    46603,
    39168,
    43677,
    7982,
    25771,
    23292,
    6140,
    56933,
    60864,
    55895,
    10359,
    4416,
    29699,
    55793,
    36037,
    50625,
    12719,
    9466,
    44330,
    13968,
    63641,
    63014,
    58345,
    33742,
    15509,
    38036,
    36177,
    1379,
    54252,
    18790,
    36485,
    23519,
    15814,
    6419,
    38664,
    7107,
    2594,
    26964,
    54785,
    27828,
    4814,
    14277,
    4475,
    19037,
    26455,
    32245,
    11851,
    991,
    7170,
    34930,
    1647,
    31823,
    52064,
    437,
    54363,
    705,
    49529,
    63769,
    22872,
    20587,
    3270,
    38605,
    43636,
    61359,
    42324,
    11577,
    33268,
    56908,
    59348,
    26096,
    63765,
    55322,
    10088,
    60313,
    47021,
    7663,
    42521,
    6818,
    45937,
    21377,
    61751,
    19070,
    41989,
    32416,
    27210,
    57728,
    10469,
    19642,
    12185,
    31276,
    36008,
    45409,
    53017,
    25745,
    23263,
    43893,
    51605,
    36590,
    50496,
    20012,
    60431,
    26358,
    40237,
    54071,
    20415,
    58601,
    39036,
    46154,
    7319,
    19286,
    20358,
    33288,
    17405,
    58235,
    9120,
    13753,
    63968,
    48740,
    444,
    19681,
    11033,
    39531,
    627,
    13999,
    6095,
    7734,
    18002,
    7944,
    57467,
    58131,
    50549,
    15720,
    10140,
    29337,
    63584,
    57237,
    18115,
    15414,
    2988,
    31178,
    27899,
    62572,
    38648,
    19169,
    60446,
    1680,
    38089,
    48758,
    8405,
    8942,
    62786,
    3458,
    6625,
    2405,
    3183,
    41930,
    59036,
    42526,
    23851,
    43657,
    15711,
    19299,
    34489,
    31895,
    44480,
    16525,
    63436,
    18050,
    38357,
    60993,
    17957,
    17983,
    13482,
    43750,
    47059,
    30852,
    52058,
    42261,
    38549,
    55194,
    16934,
    62793,
    44982,
    10561,
    51385,
    52550,
    34939,
    20293,
    42219,
    42199,
    2421,
    29904,
    50113,
    60452,
    7146,
    28559,
    47948,
    55315,
    57137,
    2295,
    57355,
    40217,
    55924,
    34481,
    29999,
    22883,
    45710,
    25264,
    19377,
    6279,
    4562,
    21987,
    9618,
    61076,
    1919,
    338,
    38869,
    10436,
    26157,
    10858,
    4104,
    15525,
    19379,
    2937,
    56893,
    63950,
    56751,
    35752,
    2646,
    59107,
    8296,
    43804,
    44200,
    25207,
    40030,
    20177,
    34994,
    21692,
    6732,
    6947,
    13370,
    7547,
    49848,
    422,
    47470,
    29346,
    31127,
    55796,
    55979,
    28843,
    25221,
    31484,
    7277,
    1603,
    8425,
    6552,
    56801,
    2741,
    3149,
    14324,
    5349,
    15499,
    52288,
    37790,
    13116,
    1082,
    27866,
    32210,
    20110,
    19163,
    48185,
    36945,
    35234,
    58678,
    48139,
    22241,
    41874,
    22112,
    27044,
    8957,
    48768,
    62827,
    41195,
    30038,
    28748,
    10616,
    28326,
    2257,
    22794,
    5542,
    12897,
    27679,
    11569,
    27160,
    18471,
    40036,
    45649,
    54375,
    46214,
    24338,
    40137,
    52203,
    40281,
    31156,
    37102,
    62902,
    52316,
    39532,
    13652,
    63015,
    8678,
    3350,
    22723,
    765,
    19978,
    58764,
    42376,
    52918,
    53531,
    56802,
    50660,
    1503,
    60796,
    50993,
    58908,
    13990,
    63020,
    19538,
    50618,
    59279,
    53186,
    38742,
    5905,
    18924,
    32211,
    20992,
    3953,
    9231,
    36282,
    21956,
    32036,
    41173,
    31769,
    2531,
    28457,
    50134,
    1798,
    58005,
    24352,
    51958,
    55792,
    6062,
    57853,
    13834,
    1108,
    4293,
    24208,
    38589,
    53738,
    10797,
    14929,
    22632,
    4547,
    3207,
    37244,
    10950,
    3051,
    50430,
    18980,
    16619,
    40321,
    63364,
    9380,
    244,
    58959,
    4848,
    56379,
    46539,
    57592,
    15084,
    58853,
    3736,
    8436,
    26494,
    39945,
    12989,
    10168,
    59841,
    35565,
    25788,
    34,
    669,
    50605,
    32890,
    21937,
    25335,
    25159,
    13660,
    54776,
    30839,
    4659,
    42181,
    52454,
    11749,
    43745,
    32461,
    61939,
    32278,
    28535,
    43496,
    13360,
    54544,
    50911,
    54875,
    56295,
    36855,
    29778,
    7986,
    6014,
    21565,
    26372,
    49594,
    46379,
    34478,
    13684,
    54102,
    33099,
    36500,
    7186,
    5727,
    14905,
    7794,
    58823,
    57353,
    51284,
    3788,
    37308,
    61647,
    58582,
    12340,
    25915,
    15893,
    47428,
    1700,
    51434,
    43642,
    12910,
    50234,
    1589,
    30656,
    20309,
    44314,
    56461,
    57554,
    13245,
    22682,
    2161,
    48240,
    46580,
    59847,
    43488,
    30384,
    5299,
    25194,
    42165,
    18336,
    12966,
    11907,
    5371,
    18017,
    18561,
    32682,
    20288,
    41397,
    38092,
    13751,
    40193,
    50698,
    14665,
    51260,
    51115,
    10395,
    53032,
    16042,
    14330,
    53458,
    2362,
    17608,
    39013,
    1142,
    37085,
    18513,
    40683,
    6001,
    13349,
    53305,
    35724,
    16109,
    40742,
    9121,
    54013,
    18333,
    23739,
    52936,
    63028,
    53214,
    61677,
    28062,
    42474,
    40280,
    49712,
    3828,
    39302,
    41914,
    28033,
    22209,
    16656,
    28633,
    59028,
    57187,
    27476,
    8470,
    21297,
    19338,
    39172,
    39299,
    25104,
    19394,
    21189,
    11688,
    48728,
    10462,
    5366,
    50240,
    20850,
    25663,
    13836,
    62143,
    58254,
    11179,
    53090,
    38271,
    61480,
    57162,
    10856,
    61693,
    49842,
    7802,
    44202,
    27917,
    23594,
    62946,
    24793,
    61144,
    42567,
    18256,
    1078,
    13350,
    20875,
    35291,
    6186,
    43004,
    22309,
    31928,
    11397,
    49032,
    12425,
    43427,
    15423,
    52336,
    11225,
    8483,
    48269,
    18066,
    7072,
    52071,
    58954,
    59148,
    30470,
    36757,
    1547,
    33789,
    9470,
    50968,
    29117,
    29210,
    19565,
    41218,
    40660,
    50000,
    62580,
    18831,
    25435,
    12543,
    14448,
    56835,
    36332,
    43048,
    48894,
    28502,
    40731,
    29949,
    38552,
    38515,
    27471,
    47774,
    38833,
    47907,
    55689,
    32917,
    10716,
    28813,
    30514,
    61717,
    42117,
    40906,
    36680,
    52893,
    63514,
    62481,
    17291,
    12519,
    14652,
    51923,
    21505,
    56392,
    60923,
    47200,
    61456,
    4466,
    28472,
    43982,
    14722,
    36014,
    32399,
    18572,
    12973,
    52686,
    53697,
    50355,
    22761,
    51319,
    2149,
    37956,
    42879,
    42540,
    8247,
    59335,
    11133,
    49513,
    25446,
    21232,
    37198,
    36124,
    22941,
    53096,
    2975,
    58807,
    30020,
    3614,
    11638,
    31274,
    43829,
    15599,
    22384,
    53923,
    45563,
    29797,
    45672,
    4993,
    41681,
    53893,
    4299,
    12164,
    10568,
    60773,
    38289,
    61344,
    40015,
    57538,
    30398,
    54,
    42299,
    26276,
    63827,
    26397,
    11784,
    14702,
    17495,
    43697,
    61528,
    7338,
    24261,
    35635,
    62668,
    44105,
    14120,
    19905,
    12269,
    8905,
    32657,
    26289,
    54947,
    5169,
    54734,
    13592,
    6657,
    43405,
    45246,
    58566,
    17389,
    55330,
    20947,
    23803,
    33537,
    61357,
    49007,
    8944,
    22950,
    39154,
    29648,
    20273,
    9852,
    54952,
    26726,
    32645,
    36102,
    50172,
    34870,
    50480,
    39066,
    59161,
    15291,
    23507,
    29945,
    44941,
    34458,
    11938,
    13626,
    25225,
    42158,
    36377,
    1698,
    8484,
    16103,
    8216,
    19609,
    18308,
    55579,
    13032,
    61047,
    51435,
    5703,
    44530,
    44157,
    55954,
    1814,
    62633,
    35288,
    38327,
    56063,
    59294,
    26828,
    38003,
    18319,
    54038,
    32044,
    55184,
    41026,
    60922,
    13234,
    49094,
    33642,
    51614,
    56931,
    24873,
    38925,
    52437,
    51492,
    61538,
    13481,
    45184,
    42703,
    34583,
    15682,
    44259,
    621,
    50388,
    5135,
    8638,
    30526,
    27810,
    4970,
    10201,
    987,
    29025,
    51418,
    46330,
    62814,
    9493,
    28251,
    35700,
    28848,
    43586,
    63003,
    48527,
    36840,
    61173,
    58065,
    9530,
    45594,
    11775,
    7917,
    55489,
    1983,
    5822,
    10707,
    57412,
    60995,
    15916,
    36996,
    47204,
    34831,
    4932,
    16235,
    21435,
    60909,
    5372,
    28317,
    31689,
    19119,
    37104,
    56200,
    9185,
    4942,
    29611,
    30288,
    28179,
    39969,
    52599,
    54302,
    32165,
    29862,
    1279,
    47234,
    8974,
    15985,
    3898,
    30459,
    24167,
    30173,
    46746,
    36288,
    51261,
    55176,
    29185,
    51040,
    10697,
    6078,
    30324,
    14543,
    31698,
    28047,
    62575,
    36737,
    54592,
    15497,
    2247,
    59439,
    59947,
    46511,
    41486,
    63168,
    5856,
    27328,
    18109,
    28405,
    16033,
    27904,
    55790,
    4132,
    1551,
    23271,
    10222,
    9892,
    27715,
    29881,
    3211,
    56857,
    1935,
    29885,
    1653,
    28115,
    7846,
    36289,
    55415,
    28839,
    36488,
    31372,
    3344,
    61284,
    31017,
    11496,
    14925,
    34071,
    45522,
    19204,
    24400,
    63949,
    16591,
    53429,
    7729,
    42180,
    31785,
    27951,
    30511,
    24800,
    35606,
    13546,
    30703,
    44569,
    33453,
    37006,
    43771,
    29428,
    23629,
    8699,
    35186,
    17466,
    42106,
    21078,
    5274,
    8300,
    35674,
    58197,
    3151,
    63315,
    30677,
    36380,
    40206,
    13133,
    7138,
    37412,
    17912,
    41751,
    54524,
    61450,
    59347,
    47683,
    37326,
    32302,
    17477,
    35379,
    24354,
    40901,
    18441,
    6803,
    13797,
    36461,
    36661,
    24326,
    3791,
    15990,
    41473,
    34837,
    48445,
    47836,
    46779,
    53660,
    25696,
    509,
    33627,
    52188,
    4808,
    50548,
    62089,
    39866,
    23558,
    44140,
    5792,
    50855,
    16521,
    34596,
    62241,
    62895,
    7026,
    221,
    34203,
    10742,
    30128,
    61108,
    1499,
    32339,
    41082,
    46363,
    28571,
    45952,
    23923,
    53118,
    28171,
    18804,
    25582,
    12349,
    14784,
    47482,
    1597,
    28027,
    3779,
    22103,
    24399,
    14376,
    22436,
    26905,
    36383,
    23359,
    45578,
    43722,
    56922,
    1961,
    51059,
    597,
    20632,
    50033,
    43027,
    35581,
    59988,
    62282,
    30058,
    17439,
    59221,
    53106,
    22933,
    18597,
    55079,
    11935,
    63654,
    25270,
    36414,
    9487,
    32953,
    24371,
    15971,
    28127,
    55429,
    52234,
    15092,
    12914,
    23912,
    27762,
    31317,
    19456,
    32672,
    31076,
    17750,
    13290,
    47211,
    56829,
    25247,
    61659,
    25416,
    12649,
    35963,
    15528,
    2876,
    11914,
    41565,
    27568,
    37553,
    61624,
    6999,
    63902,
    6647,
    18938,
    26275,
    20828,
    22190,
    26713,
    38335,
    27107,
    48572,
    9078,
    63734,
    53304,
    39342,
    46236,
    10265,
    36243,
    16295,
    62865,
    22673,
    13403,
    16558,
    2813,
    20643,
    63360,
    42847,
    45513,
    62650,
    5228,
    34276,
    43737,
    63626,
    27246,
    36658,
    14102,
    60151,
    48836,
    46486,
    31403,
    29591,
    50565,
    16559,
    32792,
    37634,
    16479,
    49913,
    40403,
    2414,
    208,
    34046,
    31526,
    50380,
    24963,
    52259,
    56245,
    55094,
    12956,
    23805,
    23236,
    34950,
    25213,
    12738,
    25910,
    34875,
    17645,
    56612,
    3377,
    41975,
    31445,
    21113,
    30783,
    36968,
    52644,
    47055,
    57220,
    30844,
    41281,
    52505,
    23220,
    60803,
    6211,
    51603,
    6125,
    36420,
    39501,
    63492,
    22646,
    46835,
    43561,
    60556,
    9174,
    33696,
    17734,
    250,
    45319,
    27326,
    51964,
    44495,
    8713,
    47348,
    63538,
    27537,
    42093,
    59387,
    6463,
    41862,
    48567,
    26638,
    26480,
    43355,
    22533,
    63192,
    45442,
    52353,
    10441,
    40334,
    36860,
    10271,
    54932,
    46944,
    12299,
    59424,
    25399,
    34468,
    29464,
    4318,
    28340,
    27747,
    10517,
    8257,
    44218,
    13709,
    36136,
    53290,
    45003,
    50104,
    47860,
    45173,
    45516,
    35328,
    42198,
    60616,
    44923,
    22273,
    10038,
    43608,
    21060,
    48171,
    46183,
    8159,
    53609,
    9854,
    27307,
    20258,
    21826,
    22616,
    39539,
    18605,
    28114,
    24746,
    3569,
    14007,
    21320,
    5143,
    4472,
    22771,
    58231,
    49873,
    49651,
    48929,
    56352,
    35251,
    21342,
    55183,
    23798,
    3025,
    3171,
    29694,
    59241,
    53902,
    45152,
    30461,
    45299,
    57763,
    27175,
    51745,
    48190,
    45077,
    60837,
    29887,
    39526,
    7803,
    32680,
    59880,
    33435,
    15377,
    45771,
    1277,
    16172,
    34926,
    38187,
    60786,
    36394,
    20374,
    21859,
    9540,
    2754,
    22341,
    62331,
    24553,
    61492,
    10829,
    4958,
    15832,
    12597,
    57233,
    40746,
    60807,
    48177,
    30370,
    5138,
    32977,
    63608,
    60809,
    41452,
    16147,
    577,
    13589,
    58509,
    56527,
    38477,
    11003,
    37976,
    25897,
    53667,
    55403,
    20519,
    13180,
    20223,
    21891,
    25198,
    42430,
    13077,
    9602,
    47789,
    55676,
    36964,
    35823,
    29847,
    31432,
    8134,
    30318,
    30562,
    39344,
    51150,
    7118,
    29245,
    16585,
    33880,
    63631,
    22873,
    7761,
    9265,
    32174,
    28995,
    38412,
    3998,
    3130,
    9279,
    46313,
    24598,
    24760,
    55432,
    24989,
    55129,
    24255,
    38654,
    37542,
    885,
    27220,
    11689,
    17945,
    34873,
    14319,
    40888,
    63311,
    35944,
    53131,
    18323,
    59541,
    54332,
    60270,
    14853,
    6988,
    18401,
    61021,
    20418,
    41333,
    22059,
    36606,
    14462,
    9904,
    59870,
    63299,
    59935,
    20082,
    2288,
    35925,
    49046,
    15625,
    20269,
    52019,
    48764,
    5075,
    8838,
    26820,
    25924,
    23822,
    10460,
    49025,
    22329,
    16276,
    31953,
    5681,
    41465,
    1001,
    62958,
    57339,
    6588,
    7145,
    24914,
    40594,
    56585,
    60450,
    1900,
    53463,
    6866,
    25130,
    36803,
    60345,
    15542,
    63561,
    52594,
    51421,
    17742,
    14884,
    13871,
    40539,
    36451,
    39707,
    56671,
    55483,
    61334,
    23827,
    36511,
    32012,
    53689,
    7304,
    20624,
    24632,
    43507,
    12685,
    47847,
    35045,
    1075,
    54140,
    15660,
    50882,
    13942,
    52633,
    56975,
    48058,
    8235,
    49358,
    23838,
    61862,
    10157,
    47565,
    34159,
    30724,
    55507,
    44736,
    8503,
    30059,
    8514,
    14966,
    7612,
    56327,
    48254,
    17096,
    4394,
    3630,
    45081,
    57343,
    37937,
    35784,
    43215,
    17402,
    24393,
    58587,
    5717,
    37651,
    63928,
    45333,
    33319,
    790,
    59212,
    49627,
    53896,
    95,
    24474,
    50164,
    31104,
    2590,
    47184,
    50601,
    58643,
    41650,
    10687,
    29006,
    33710,
    17579,
    50637,
    41858,
    38832,
    8994,
    50444,
    4489,
    41395,
    33614,
    3124,
    18243,
    8552,
    43559,
    29649,
    62097,
    43553,
    62393,
    60665,
    61634,
    25228,
    56070,
    58532,
    62064,
    13668,
    59588,
    2187,
    12277,
    40588,
    3283,
    22936,
    38368,
    28403,
    15096,
    63814,
    2242,
    60348,
    56672,
    26921,
    49612,
    50133,
    19415,
    35479,
    1527,
    35130,
    39812,
    30565,
    45386,
    16538,
    34505,
    49673,
    60103,
    5094,
    48006,
    36966,
    44464,
    26704,
    24490,
    38910,
    29480,
    59058,
    33779,
    59039,
    32086,
    4095,
    60054,
    32636,
    35449,
    33676,
    10004,
    1930,
    41387,
    44974,
    7177,
    1010,
    41508,
    18475,
    18964,
    21522,
    8392,
    49995,
    51567,
    56076,
    53059,
    42365,
    35028,
    40648,
    13365,
    13345,
    24434,
    20941,
    26301,
    15575,
    31597,
    25941,
    5672,
    38053,
    25595,
    61630,
    49281,
    21818,
    26502,
    32671,
    22183,
    9549,
    47157,
    4419,
    22699,
    25111,
    62311,
    43803,
    56294,
    61804,
    26472,
    555,
    44954,
    20862,
    13650,
    47885,
    56428,
    32176,
    33699,
    36763,
    45833,
    19906,
    21820,
    20070,
    3385,
    8427,
    8439,
    26062,
    3261,
    35039,
    1448,
    57142,
    8352,
    5635,
    16751,
    22734,
    17082,
    31250,
    21996,
    51827,
    60953,
    22088,
    52140,
    22707,
    16341,
    51903,
    46837,
    1800,
    55819,
    33470,
    18228,
    24665,
    60170,
    33735,
    63943,
    63601,
    406,
    38021,
    39274,
    18028,
    53785,
    12364,
    28217,
    19897,
    57889,
    40389,
    38619,
    10634,
    14181,
    19496,
    44111,
    62942,
    16392,
    59926,
    14179,
    45251,
    51653,
    34682,
    42080,
    27125,
    60659,
    60924,
    57642,
    24373,
    22221,
    7287,
    15701,
    8089,
    7696,
    53801,
    40420,
    4792,
    53019,
    14515,
    57793,
    26475,
    55288,
    14242,
    42687,
    9232,
    20550,
    1533,
    8050,
    38446,
    12064,
    25398,
    63381,
    39680,
    22431,
    62970,
    43243,
    23581,
    26110,
    51533,
    61037,
    45248,
    50559,
    40318,
    30191,
    40828,
    55438,
    51247,
    38846,
    9247,
    47519,
    4860,
    6153,
    23972,
    26616,
    23482,
    7193,
    44240,
    19467,
    11831,
    12902,
    34066,
    43933,
    37473,
    62288,
    43137,
    56194,
    23088,
    49805,
    42438,
    42369,
    26681,
    2303,
    60493,
    13881,
    61549,
    3506,
    13544,
    48349,
    43777,
    16996,
    35071,
    27035,
    27378,
    62433,
    25460,
    752,
    7899,
    57776,
    28490,
    22464,
    33558,
    8972,
    758,
    31426,
    1077,
    3594,
    15515,
    60262,
    46757,
    28625,
    6584,
    9748,
    46274,
    14100,
    29935,
    2116,
    10369,
    39081,
    2824,
    52539,
    1094,
    23092,
    54744,
    28188,
    8497,
    21756,
    59902,
    45868,
    37528,
    57125,
    40152,
    54971,
    41314,
    45374,
    49596,
    35010,
    1060,
    4552,
    48037,
    37917,
    63520,
    784,
    6082,
    51440,
    36626,
    57623,
    10866,
    20747,
    11169,
    21198,
    41040,
    22121,
    53811,
    36443,
    21383,
    20676,
    5746,
    60127,
    15987,
    52780,
    33130,
    34746,
    25257,
    41583,
    18142,
    4904,
    29357,
    3262,
    38270,
    16287,
    8206,
    58671,
    54923,
    42735,
    42056,
    40348,
    6666,
    7675,
    139,
    26911,
    10751,
    62198,
    9587,
    63789,
    19607,
    23239,
    41050,
    4551,
    36099,
    25479,
    56261,
    47780,
    50159,
    8906,
    49983,
    57872,
    10120,
    16765,
    7099,
    43725,
    28208,
    5602,
    18752,
    63811,
    31649,
    35072,
    28070,
    25766,
    61109,
    38872,
    50994,
    7325,
    51359,
    33650,
    62912,
    39608,
    18346,
    13689,
    29397,
    8054,
    33497,
    61867,
    12367,
    17581,
    60761,
    55000,
    37478,
    12233,
    62936,
    48238,
    4060,
    35285,
    44256,
    21560,
    29608,
    41987,
    49897,
    21677,
    63629,
    57772,
    56831,
    40905,
    18638,
    19315,
    24014,
    20102,
    47251,
    2478,
    26827,
    61584,
    61431,
    22877,
    35756,
    28630,
    42227,
    25541,
    50712,
    38865,
    57440,
    10582,
    59901,
    10530,
    19449,
    1815,
    56205,
    43017,
    26213,
    38512,
    38505,
    22156,
    41732,
    1905,
    60439,
    50416,
    41311,
    30680,
    29962,
    16807,
    32023,
    21650,
    49045,
    61850,
    27716,
    21241,
    47075,
    22089,
    41003,
    32091,
    58381,
    4760,
    3341,
    15210,
    35871,
    31418,
    8467,
    25721,
    30856,
    33460,
    49092,
    12786,
    8184,
    5785,
    23062,
    171,
    972,
    54896,
    14478,
    29974,
    2564,
    20443,
    39697,
    43589,
    19765,
    14924,
    41638,
    56776,
    38747,
    62979,
    28209,
    50326,
    37045,
    3690,
    57458,
    42895,
    29822,
    58176,
    24704,
    542,
    16080,
    36848,
    15530,
    51207,
    4382,
    940,
    19484,
    34021,
    46407,
    9911,
    49758,
    21234,
    8509,
    35475,
    4740,
    14020,
    30578,
    7256,
    56303,
    41828,
    33049,
    37279,
    63350,
    2762,
    53145,
    23205,
    33808,
    17868,
    14124,
    57078,
    11894,
    63437,
    8164,
    48796,
    17034,
    3045,
    3407,
    4196,
    31598,
    6411,
    45857,
    58775,
    19347,
    762,
    44357,
    37569,
    33106,
    14756,
    36833,
    21791,
    62174,
    31437,
    35891,
    3527,
    59630,
    50150,
    3497,
    34241,
    11678,
    17643,
    33279,
    138,
    52805,
    8331,
    35530,
    22875,
    26908,
    51582,
    58622,
    60637,
    8116,
    25834,
    13728,
    3245,
    54386,
    59436,
    47537,
    43733,
    9171,
    35629,
    34031,
    56476,
    24548,
    17471,
    9322,
    51268,
    30819,
    59899,
    62822,
    39038,
    44117,
    5351,
    7839,
    62823,
    15232,
    63563,
    22959,
    42505,
    24404,
    62141,
    8303,
    30420,
    21018,
    27712,
    43813,
    46413,
    13525,
    18747,
    35214,
    54064,
    16433,
    3549,
    22587,
    14203,
    20821,
    8493,
    8118,
    13117,
    63330,
    31463,
    41875,
    62948,
    24775,
    35738,
    63987,
    36493,
    18122,
    31008,
    55825,
    52272,
    9957,
    26841,
    6487,
    25321,
    29182,
    62276,
    49655,
    9025,
    60541,
    12898,
    59915,
    9547,
    3633,
    274,
    29384,
    56149,
    17659,
    59831,
    59167,
    38717,
    58173,
    55376,
    60742,
    39815,
    50244,
    15417,
    35403,
    25981,
    26664,
    47763,
    14978,
    41932,
    21593,
    31755,
    25363,
    4391,
    7020,
    59606,
    13928,
    20759,
    58781,
    5324,
    41048,
    34984,
    26251,
    22315,
    60558,
    33618,
    40197,
    13579,
    46462,
    43170,
    48869,
    3309,
    59267,
    61620,
    63944,
    27719,
    27412,
    24526,
    19574,
    40480,
    3955,
    36909,
    15618,
    32498,
    11536,
    13332,
    34224,
    43182,
    38079,
    62404,
    46238,
    3349,
    10379,
    21568,
    44090,
    46250,
    16658,
    48636,
    22892,
    2080,
    30774,
    2658,
    27677,
    25593,
    10927,
    6677,
    11114,
    61551,
    57205,
    29118,
    15967,
    62682,
    63822,
    41060,
    38847,
    60069,
    9309,
    45202,
    15598,
    14695,
    46301,
    25152,
    2094,
    2749,
    45115,
    4264,
    34036,
    24070,
    11117,
    63469,
    4115,
    13712,
    26183,
    6403,
    717,
    62340,
    9227,
    38996,
    52798,
    33739,
    1582,
    42599,
    23173,
    49314,
    31559,
    32746,
    61591,
    22072,
    53486,
    16062,
    40910,
    53158,
    4272,
    22481,
    37748,
    60118,
    54632,
    9685,
    30522,
    59651,
    40493,
    43914,
    40759,
    36567,
    14426,
    409,
    38156,
    60218,
    30554,
    43417,
    44040,
    26419,
    50814,
    24512,
    7402,
    50161,
    38976,
    14299,
    54633,
    62259,
    23631,
    14581,
    6182,
    39412,
    22233,
    62117,
    11848,
    8393,
    16947,
    29103,
    42211,
    9605,
    5278,
    49999,
    51690,
    17499,
    48481,
    21980,
    63652,
    63,
    24062,
    26228,
    20430,
    39029,
    3708,
    1315,
    62528,
    28538,
    7200,
    33600,
    29176,
    57133,
    46070,
    36745,
    57756,
    17857,
    57602,
    29069,
    41603,
    42614,
    52707,
    57828,
    51113,
    14945,
    11799,
    1446,
    52,
    42059,
    60746,
    27637,
    12591,
    48384,
    11631,
    31843,
    61917,
    30789,
    42314,
    29637,
    21977,
    41772,
    49463,
    52492,
    41241,
    46303,
    5622,
    28351,
    8799,
    26382,
    63151,
    13320,
    21784,
    12077,
    20257,
    9649,
    2451,
    9267,
    30344,
    6691,
    59905,
    32453,
    61718,
    45010,
    40920,
    35552,
    37892,
    59086,
    36700,
    4446,
    50613,
    29813,
    4462,
    41871,
    47071,
    38667,
    58201,
    34818,
    27082,
    22825,
    51516,
    39947,
    7352,
    13780,
    33277,
    63844,
    30045,
    17517,
    7443,
    22674,
    29574,
    1343,
    22080,
    59510,
    52229,
    28688,
    572,
    35933,
    49446,
    46632,
    43126,
    1581,
    17725,
    8922,
    2780,
    6246,
    31449,
    58353,
    60944,
    3010,
    635,
    10349,
    40122,
    24554,
    52928,
    35074,
    2349,
    16384,
    56094,
    14878,
    55032,
    40869,
    63475,
    26758,
    62402,
    7725,
    38890,
    15863,
    17163,
    55550,
    16333,
    41960,
    8502,
    49271,
    54671,
    18861,
    2040,
    40627,
    18917,
    35098,
    40116,
    17573,
    45498,
    48652,
    39213,
    42212,
    46435,
    38496,
    40895,
    3174,
    13313,
    32925,
    19100,
    33687,
    50479,
    31599,
    12313,
    60799,
    40259,
    33530,
    31668,
    55770,
    12201,
    39827,
    1433,
    45445,
    17134,
    25147,
    44063,
    15290,
    3667,
    12716,
    4511,
    61214,
    33674,
    53685,
    27157,
    6717,
    15146,
    6941,
    55998,
    43334,
    56135,
    41798,
    510,
    16054,
    3375,
    43516,
    43964,
    26255,
    37477,
    34119,
    28638,
    22322,
    58275,
    25495,
    25870,
    57024,
    3994,
    7068,
    50425,
    56628,
    12798,
    23188,
    29747,
    33147,
    55996,
    33571,
    36671,
    16174,
    17459,
    32738,
    30046,
    21456,
    59253,
    12737,
    56220,
    16853,
    25569,
    8077,
    3399,
    9118,
    42188,
    20460,
    36194,
    60747,
    17718,
    24585,
    28011,
    3622,
    27270,
    42362,
    4254,
    45466,
    60870,
    16035,
    22778,
    11662,
    747,
    31219,
    47391,
    13002,
    53711,
    19212,
    59150,
    52145,
    35887,
    22907,
    52998,
    21888,
    22066,
    56328,
    35429,
    15475,
    51500,
    32863,
    51447,
    48788,
    54143,
    54977,
    22744,
    46617,
    21945,
    26842,
    29067,
    47097,
    39881,
    13438,
    21836,
    21595,
    26526,
    53084,
    51429,
    35980,
    316,
    42423,
    9159,
    20230,
    12691,
    63605,
    553,
    6853,
    27019,
    11928,
    2705,
    50167,
    28602,
    42182,
    23643,
    62937,
    38527,
    29359,
    9099,
    18247,
    14650,
    51814,
    55050,
    20543,
    42008,
    36697,
    12652,
    54728,
    43377,
    62538,
    54747,
    46422,
    47785,
    53381,
    52482,
    25320,
    11691,
    1829,
    20554,
    5893,
    50749,
    33152,
    22988,
    61226,
    44933,
    47140,
    63449,
    61241,
    2511,
    54756,
    31348,
    10033,
    24012,
    18094,
    54950,
    34898,
    58443,
    36036,
    12674,
    4561,
    39433,
    54684,
    17483,
    5291,
    9747,
    19713,
    44246,
    33721,
    2334,
    43095,
    14678,
    48839,
    17171,
    39373,
    34551,
    49461,
    41717,
    36682,
    47315,
    51392,
    48146,
    37841,
    23939,
    30956,
    7851,
    595,
    14146,
    60868,
    34802,
    10713,
    54986,
    18590,
    63899,
    47598,
    10425,
    43587,
    5627,
    18086,
    29590,
    2935,
    24613,
    11402,
    26418,
    56524,
    23091,
    22330,
    16474,
    20467,
    47281,
    18953,
    51707,
    4101,
    15983,
    7560,
    56142,
    4864,
    60203,
    43764,
    13742,
    19364,
    16493,
    46194,
    38943,
    63756,
    28024,
    41044,
    3206,
    51067,
    16404,
    21118,
    390,
    366,
    15387,
    23876,
    51685,
    11549,
    37243,
    4852,
    52922,
    58684,
    63297,
    35626,
    57655,
    39572,
    54877,
    18166,
    20877,
    3897,
    33043,
    25603,
    1041,
    20155,
    47938,
    20798,
    59959,
    9737,
    47256,
    58246,
    37939,
    41201,
    2981,
    59240,
    31451,
    43311,
    50390,
    54683,
    35105,
    49514,
    29521,
    37172,
    49791,
    36514,
    23642,
    35989,
    10855,
    43627,
    3337,
    38177,
    53207,
    28554,
    51277,
    23176,
    29131,
    61964,
    61789,
    39093,
    23394,
    53573,
    8123,
    2484,
    46857,
    43030,
    737,
    49186,
    18507,
    2237,
    49287,
    5582,
    8141,
    56607,
    33473,
    53274,
    42170,
    51982,
    62281,
    57340,
    56102,
    31930,
    9985,
    10403,
    23512,
    38625,
    33512,
    16569,
    43383,
    17189,
    62743,
    17170,
    59530,
    17194,
    54691,
    34103,
    60752,
    8081,
    17256,
    20020,
    5819,
    4008,
    61079,
    21750,
    53175,
    45458,
    54231,
    8611,
    36925,
    57832,
    43361,
    24013,
    46317,
    36385,
    8244,
    27061,
    18874,
    18462,
    21542,
    19840,
    32795,
    17428,
    19759,
    2605,
    51961,
    49780,
    26401,
    55307,
    41967,
    17946,
    50414,
    60775,
    2716,
    26348,
    41718,
    55681,
    22535,
    62657,
    15029,
    975,
    43102,
    4103,
    51049,
    45476,
    35218,
    38701,
    33183,
    48896,
    40853,
    26980,
    50895,
    44834,
    28696,
    16937,
    48799,
    2389,
    24085,
    10167,
    22101,
    14059,
    36252,
    27251,
    43607,
    58718,
    18632,
    11560,
    10917,
    32041,
    33852,
    18488,
    6764,
    5133,
    31289,
    45840,
    3345,
    9550,
    1055,
    30319,
    17942,
    47168,
    18364,
    37447,
    9763,
    55642,
    18413,
    16981,
    62480,
    5346,
    40314,
    15152,
    4734,
    22555,
    38803,
    51033,
    40234,
    29224,
    17591,
    38032,
    39206,
    29868,
    59998,
    11807,
    33511,
    46787,
    32007,
    20581,
    8448,
    18758,
    15753,
    11390,
    40997,
    45330,
    53615,
    63182,
    40933,
    13171,
    26280,
    51789,
    59633,
    32965,
    23506,
    7908,
    48787,
    13239,
    20945,
    12275,
    35557,
    29094,
    20003,
    29343,
    34913,
    36188,
    23404,
    59903,
    41992,
    27905,
    1677,
    33125,
    5538,
    30705,
    50082,
    48528,
    10082,
    48260,
    37995,
    31235,
    35432,
    56704,
    54295,
    45236,
    21294,
    18362,
    19622,
    59197,
    58610,
    5032,
    15078,
    60081,
    48486,
    25254,
    29326,
    4771,
    35835,
    27776,
    25782,
    13746,
    5209,
    18081,
    40691,
    45457,
    40087,
    54506,
    17196,
    5323,
    21458,
    8360,
    51848,
    10427,
    63764,
    14967,
    61395,
    13492,
    32440,
    22529,
    31552,
    26536,
    47102,
    29561,
    6719,
    61665,
    58963,
    37457,
    16819,
    36734,
    54268,
    53984,
    37363,
    24481,
    21019,
    56874,
    31655,
    47387,
    62638,
    278,
    13236,
    49919,
    11330,
    9665,
    16108,
    39803,
    50457,
    26232,
    45175,
    53554,
    4215,
    4054,
    10000,
    47035,
    55227,
    45037,
    28867,
    57004,
    57536,
    49127,
    43234,
    36077,
    9659,
    26081,
    44864,
    29003,
    12080,
    17759,
    11198,
    40,
    32684,
    59801,
    40713,
    51164,
    42355,
    13130,
    60030,
    48557,
    28233,
    6240,
    34193,
    57485,
    40962,
    20754,
    13428,
    58084,
    29379,
    2220,
    46464,
    55003,
    1006,
    25114,
    37356,
    18904,
    3832,
    22951,
    16652,
    1428,
    60394,
    35331,
    62091,
    435,
    41108,
    34397,
    5464,
    3875,
    16898,
    6396,
    46066,
    34094,
    43992,
    47558,
    49637,
    34384,
    46132,
    48394,
    16480,
    2243,
    32493,
    33410,
    54820,
    18678,
    44714,
    20617,
    14618,
    48902,
    2108,
    9901,
    43411,
    44247,
    57695,
    62265,
    40204,
    21735,
    11032,
    24557,
    44661,
    13185,
    16320,
    48182,
    12988,
    42684,
    25040,
    40055,
    41795,
    36601,
    2599,
    33557,
    14867,
    28471,
    44641,
    20918,
    55401,
    17401,
    1384,
    57833,
    58565,
    17257,
    52693,
    45536,
    19920,
    25094,
    46557,
    13977,
    46992,
    36444,
    11778,
    63322,
    52746,
    46804,
    43054,
    9687,
    26982,
    38442,
    5798,
    36560,
    50820,
    16283,
    1416,
    26877,
    14497,
    51152,
    31561,
    48742,
    17678,
    17187,
    44198,
    43928,
    57239,
    1083,
    45072,
    39806,
    60952,
    22607,
    30513,
    39272,
    14005,
    40441,
    57452,
    59284,
    47239,
    34284,
    35017,
    32505,
    56511,
    22061,
    35083,
    49020,
    22731,
    44179,
    40817,
    6558,
    48161,
    40302,
    892,
    40167,
    20940,
    42445,
    50266,
    31055,
    24233,
    2072,
    12385,
    63869,
    42394,
    50844,
    17565,
    11562,
    62345,
    56276,
    11632,
    35230,
    41657,
    40926,
    51424,
    18584,
    37435,
    34403,
    15609,
    44340,
    6849,
    6654,
    34311,
    2079,
    13452,
    35440,
    41710,
    38328,
    47085,
    6753,
    38111,
    49229,
    9372,
    54361,
    52130,
    52435,
    59173,
    47389,
    35859,
    41357,
    54155,
    3386,
    36693,
    11586,
    12941,
    21360,
    2920,
    22500,
    50796,
    8357,
    63536,
    31567,
    22215,
    18559,
    35227,
    4965,
    25583,
    29677,
    56777,
    23452,
    2426,
    1760,
    10679,
    1572,
    578,
    15601,
    31926,
    4961,
    9788,
    27971,
    31611,
    24397,
    49614,
    18006,
    3329,
    37167,
    16974,
    56936,
    34748,
    3389,
    29022,
    7529,
    33083,
    32139,
    58040,
    1670,
    38273,
    17130,
    15906,
    29647,
    817,
    12868,
    46514,
    13188,
    6635,
    46662,
    8674,
    1324,
    15186,
    42974,
    32033,
    58568,
    8263,
    37402,
    27786,
    60061,
    112,
    60476,
    25118,
    35337,
    11975,
    32249,
    2986,
    5874,
    28492,
    14368,
    28750,
    18693,
    1675,
    7558,
    18811,
    36639,
    52042,
    40516,
    23275,
    20442,
    55900,
    54546,
    18828,
    59135,
    20290,
    53891,
    32536,
    62766,
    35500,
    58337,
    32859,
    11717,
    62272,
    61193,
    49489,
    41451,
    63961,
    52038,
    22222,
    48215,
    24205,
    61931,
    48487,
    12663,
    56780,
    42201,
    40046,
    11943,
    24788,
    24668,
    42726,
    27329,
    31743,
    2839,
    38276,
    21728,
    12239,
    38048,
    35002,
    60188,
    35862,
    28546,
    28745,
    40725,
    51909,
    24102,
    41176,
    32860,
    15079,
    43505,
    12000,
    61866,
    43788,
    61100,
    43379,
    43158,
    61338,
    62496,
    15637,
    1660,
    3040,
    11995,
    39814,
    4801,
    45962,
    54783,
    63519,
    55562,
    7905,
    16593,
    47846,
    26965,
    20746,
    18290,
    16859,
    31042,
    39586,
    50863,
    25101,
    62374,
    63416,
    895,
    58272,
    3141,
    10328,
    52979,
    53990,
    6581,
    41317,
    62758,
    46515,
    55042,
    32596,
    63039,
    34291,
    33133,
    31048,
    41553,
    13923,
    57089,
    20208,
    27784,
    16129,
    60288,
    8844,
    4197,
    54842,
    37993,
    44842,
    46477,
    59476,
    46966,
    6498,
    9972,
    44506,
    38660,
    25,
    23546,
    26373,
    60911,
    38100,
    35284,
    46555,
    6142,
    49136,
    44701,
    52511,
    16130,
    56445,
    1976,
    51025,
    56026,
    3976,
    50486,
    44433,
    28838,
    10708,
    54409,
    53532,
    21557,
    53658,
    9624,
    52848,
    39399,
    56163,
    51300,
    33760,
    46119,
    31448,
    36842,
    45327,
    63502,
    24883,
    20738,
    31401,
    63526,
    44376,
    4585,
    14894,
    49410,
    11489,
    20977,
    57965,
    608,
    9986,
    8255,
    46927,
    23537,
    19144,
    2917,
    48175,
    7939,
    9080,
    61516,
    17525,
    4078,
    28147,
    59671,
    39098,
    56077,
    31629,
    32904,
    54403,
    6713,
    11135,
    40253,
    37883,
    61545,
    5105,
    38373,
    48600,
    17917,
    3835,
    11349,
    10382,
    44801,
    41962,
    19093,
    308,
    23687,
    2588,
    31654,
    31687,
    49956,
    2346,
    51347,
    61056,
    2550,
    25374,
    55017,
    42300,
    39796,
    51451,
    46793,
    47587,
    46399,
    21351,
    32624,
    19543,
    45463,
    13664,
    33200,
    31535,
    30619,
    4789,
    19131,
    30285,
    4721,
    58242,
    51784,
    6258,
    55123,
    53187,
    55839,
    23455,
    42616,
    26438,
    39893,
    37975,
    63948,
    16519,
    21034,
    34129,
    30556,
    29183,
    37299,
    1874,
    60826,
    14479,
    53474,
    10638,
    5420,
    43615,
    42728,
    9524,
    10139,
    37565,
    62365,
    26567,
    63422,
    18853,
    55339,
    61160,
    1901,
    5918,
    1718,
    15328,
    19354,
    25006,
    43723,
    34088,
    61750,
    59960,
    48140,
    12200,
    11293,
    42588,
    26339,
    51695,
    549,
    41293,
    52096,
    61623,
    12720,
    44756,
    44478,
    46571,
    6807,
    1880,
    49530,
    40070,
    46809,
    10298,
    27908,
    9891,
    25315,
    4079,
    23833,
    13328,
    31329,
    12536,
    1419,
    23516,
    11185,
    37693,
    58752,
    23163,
    55114,
    22035,
    27761,
    31083,
    9923,
    40052,
    3688,
    54269,
    4142,
    54050,
    25874,
    5264,
    2264,
    37260,
    5890,
    26560,
    31160,
    17599,
    37369,
    3339,
    51864,
    9740,
    57499,
    23889,
    25133,
    63648,
    58316,
    81,
    57219,
    13161,
    53983,
    31995,
    7257,
    61502,
    50324,
    34490,
    61922,
    6530,
    11816,
    42838,
    15894,
    60021,
    56581,
    29511,
    12755,
    59897,
    59318,
    5903,
    48837,
    20582,
    19483,
    7387,
    21875,
    11823,
    26933,
    42139,
    45573,
    18973,
    43081,
    41135,
    56381,
    46064,
    13491,
    59325,
    14339,
    21625,
    8923,
    62551,
    40902,
    31787,
    57006,
    21045,
    38954,
    54673,
    3,
    28798,
    11877,
    41336,
    62816,
    17737,
    22009,
    17846,
    63550,
    28012,
    29137,
    10588,
    55960,
    20954,
    39079,
    40241,
    39622,
    7709,
    33990,
    22551,
    54333,
    21594,
    54425,
    26786,
    29939,
    43402,
    40968,
    27520,
    354,
    33234,
    12207,
    62804,
    44108,
    62964,
    18160,
    63589,
    44183,
    11699,
    41027,
    56344,
    13366,
    7755,
    14771,
    43250,
    48581,
    2014,
    44550,
    30695,
    2932,
    35167,
    18610,
    37171,
    26547,
    2331,
    37562,
    10956,
    54617,
    7475,
    12607,
    62930,
    45272,
    40005,
    30876,
    63060,
    35811,
    6665,
    8918,
    48927,
    61586,
    35589,
    25706,
    36598,
    54593,
    25062,
    8409,
    51503,
    13807,
    47577,
    23794,
    57869,
    38795,
    44461,
    30080,
    45390,
    20075,
    59605,
    16166,
    4627,
    19283,
    26543,
    31496,
    25499,
    12955,
    12301,
    53371,
    20178,
    11724,
    30017,
    20955,
    13010,
    3373,
    27991,
    33080,
    9365,
    14518,
    52404,
    22605,
    11202,
    53620,
    9745,
    56633,
    46520,
    33528,
    28141,
    34090,
    49545,
    55244,
    12606,
    21484,
    50367,
    16512,
    4665,
    59446,
    41882,
    53582,
    52919,
    44774,
    52803,
    24861,
    19981,
    19438,
    20083,
    483,
    41627,
    22184,
    13458,
    28030,
    25417,
    28899,
    41014,
    62974,
    17564,
    41196,
    38915,
    62360,
    57567,
    32743,
    52461,
    8191,
    59981,
    46087,
    15941,
    15388,
    43078,
    24719,
    55317,
    15362,
    21701,
    19344,
    2093,
    57558,
    47505,
    28313,
    58692,
    32619,
    46283,
    642,
    39844,
    39940,
    19242,
    53899,
    3896,
    14751,
    50014,
    11048,
    1449,
    22599,
    60524,
    28827,
    32818,
    52643,
    52030,
    15940,
    45143,
    46726,
    57341,
    54909,
    40339,
    32462,
    32702,
    44280,
    54554,
    10158,
    55455,
    31829,
    34661,
    23204,
    42828,
    40093,
    18893,
    25740,
    37278,
    3335,
    59748,
    15738,
    19442,
    48944,
    29053,
    50131,
    36281,
    63636,
    51906,
    17699,
    56490,
    36810,
    6216,
    41365,
    13121,
    25755,
    2878,
    7519,
    9189,
    22881,
    2537,
    64,
    41434,
    45836,
    56391,
    39430,
    13071,
    37298,
    37763,
    39656,
    24525,
    33333,
    45303,
    41230,
    54853,
    9973,
    18032,
    7756,
    6664,
    10304,
    49273,
    17812,
    51997,
    10059,
    32217,
    41568,
    50277,
    7184,
    58033,
    40211,
    6278,
    47563,
    57234,
    12152,
    14222,
    37237,
    41370,
    28842,
    36090,
    55248,
    63008,
    50345,
    34022,
    36699,
    35344,
    58674,
    41735,
    11081,
    56157,
    23737,
    41567,
    49585,
    4803,
    11952,
    37415,
    40801,
    2602,
    18970,
    50665,
    27606,
    36454,
    4603,
    19256,
    40098,
    28673,
    34368,
    62065,
    23996,
    27775,
    60656,
    38683,
    2453,
    3912,
    33160,
    47325,
    1890,
    44572,
    24629,
    35115,
    48147,
    43837,
    53073,
    61293,
    29454,
    30188,
    8128,
    11993,
    17340,
    41649,
    41556,
    29031,
    44669,
    25501,
    42949,
    33599,
    1843,
    18361,
    44391,
    39432,
    33087,
    14835,
    56460,
    7683,
    31141,
    59153,
    25884,
    33870,
    54449,
    42561,
    44820,
    52955,
    36920,
    1785,
    51928,
    19562,
    52181,
    55039,
    8486,
    50912,
    1106,
    19469,
    60704,
    13027,
    60779,
    38483,
    50526,
    6844,
    16786,
    35595,
    61005,
    16422,
    33340,
    16465,
    35534,
    62219,
    47100,
    10870,
    32083,
    4425,
    24739,
    3809,
    45530,
    62364,
    20049,
    57439,
    48391,
    25371,
    18905,
    22166,
    63732,
    1107,
    29285,
    30260,
    59491,
    15766,
    49874,
    38734,
    34098,
    60785,
    22926,
    29524,
    3670,
    48138,
    45255,
    34413,
    52817,
    37981,
    10920,
    51230,
    55634,
    40623,
    48407,
    51522,
    51366,
    17785,
    2246,
    39389,
    44221,
    29291,
    54597,
    27213,
    42564,
    27772,
    29261,
    59725,
    44092,
    14989,
    49376,
    6629,
    46324,
    17544,
    1020,
    4532,
    61298,
    51145,
    31796,
    54336,
    34373,
    63288,
    40745,
    54902,
    48781,
    40512,
    7070,
    50623,
    48380,
    48800,
    23025,
    17440,
    53362,
    49184,
    26570,
    34501,
    26107,
    15760,
    51166,
    47899,
    24389,
    24051,
    6132,
    24743,
    35653,
    57323,
    63229,
    49141,
    48957,
    23598,
    6495,
    27565,
    57584,
    3166,
    5551,
    49123,
    42942,
    5311,
    63602,
    23884,
    17344,
    42937,
    31965,
    18910,
    36220,
    20922,
    58003,
    25293,
    18310,
    19022,
    45454,
    24586,
    1338,
    44500,
    30256,
    47249,
    22367,
    35941,
    12855,
    23436,
    50196,
    54459,
    59980,
    17618,
    4523,
    33431,
    53287,
    14572,
    54493,
    56952,
    28129,
    5449,
    10800,
    49106,
    53954,
    19352,
    60938,
    11277,
    27041,
    42466,
    36017,
    5581,
    39142,
    36100,
    49689,
    5438,
    58540,
    63301,
    13949,
    28705,
    21902,
    3716,
    1579,
    32794,
    11841,
    51438,
    25023,
    37696,
    20126,
    25611,
    11959,
    12541,
    29299,
    50822,
    4396,
    23802,
    62354,
    25008,
    49638,
    35202,
    53176,
    34675,
    20881,
    56065,
    56122,
    21368,
    46535,
    23246,
    15166,
    29444,
    27528,
    23706,
    43161,
    13040,
    42176,
    46964,
    16417,
    6188,
    28146,
    5739,
    3316,
    48387,
    51950,
    107,
    33750,
    53262,
    23446,
    57782,
    22413,
    60497,
    47602,
    47206,
    2710,
    31546,
    4634,
    7528,
    38283,
    4330,
    59635,
    17400,
    54130,
    41673,
    53135,
    58468,
    21917,
    57181,
    51485,
    43785,
    27898,
    61569,
    49560,
    21957,
    59953,
    46282,
    44175,
    2512,
    22814,
    35277,
    63159,
    23154,
    2654,
    18087,
    18615,
    23591,
    15045,
    58997,
    43247,
    19258,
    6033,
    40215,
    20043,
    26185,
    1600,
    13661,
    42161,
    45171,
    11123,
    16695,
    35349,
    57842,
    47842,
    8790,
    62595,
    580,
    51968,
    8835,
    5480,
    3866,
    46133,
    57741,
    54714,
    11388,
    30153,
    17132,
    30253,
    53901,
    20448,
    51694,
    23770,
    12867,
    15354,
    7065,
    269,
    3717,
    10748,
    45695,
    36276,
    45296,
    23943,
    8778,
    5439,
    41022,
    20291,
    8019,
    34447,
    39882,
    11852,
    55930,
    19197,
    27648,
    26949,
    23391,
    4878,
    18179,
    9298,
    2967,
    23746,
    42457,
    2043,
    60295,
    24068,
    34872,
    32092,
    39487,
    13675,
    46130,
    16848,
    2557,
    27702,
    15048,
    43459,
    37722,
    36971,
    51747,
    41100,
    54485,
    2406,
    26119,
    7400,
    36999,
    19198,
    32327,
    48179,
    48738,
    28506,
    50462,
    61084,
    18845,
    13613,
    63237,
    23456,
    29616,
    14128,
    16636,
    40990,
    46100,
    26156,
    51493,
    52678,
    3090,
    59365,
    16086,
    52354,
    36471,
    25810,
    56839,
    42816,
    37850,
    51474,
    11490,
    7649,
    60625,
    5590,
    21801,
    47162,
    43494,
    1443,
    22416,
    11256,
    13680,
    57594,
    23376,
    43979,
    52554,
    41498,
    11167,
    5618,
    774,
    30385,
    56705,
    47700,
    15386,
    42680,
    4608,
    55678,
    31066,
    22513,
    47660,
    58558,
    33604,
    55934,
    12751,
    46121,
    39462,
    54004,
    11053,
    26077,
    15874,
    23039,
    32862,
    61801,
    29406,
    54174,
    36415,
    56196,
    5277,
    38662,
    15751,
    62389,
    20572,
    1651,
    51507,
    21137,
    43001,
    21215,
    25178,
    39558,
    37526,
    38463,
    7979,
    43378,
    61952,
    44424,
    52339,
    14823,
    61211,
    4422,
    7769,
    14876,
    50705,
    38597,
    46743,
    5658,
    53357,
    20318,
    49017,
    10641,
    30903,
    22547,
    46562,
    3892,
    60040,
    49621,
    49496,
    5880,
    57581,
    52118,
    24337,
    40183,
    45038,
    47244,
    39877,
    34457,
    45899,
    5573,
    1242,
    59750,
    20813,
    17255,
    60370,
    30521,
    43478,
    58250,
    16783,
    35613,
    60576,
    33838,
    1712,
    33081,
    34382,
    40537,
    58480,
    2858,
    21397,
    59089,
    14266,
    47137,
    41305,
    29960,
    13252,
    54679,
    35901,
    53210,
    48395,
    12130,
    57804,
    17398,
    19572,
    41272,
    28467,
    57897,
    40633,
    18178,
    29714,
    26439,
    18613,
    27714,
    9632,
    30070,
    17768,
    981,
    63470,
    30773,
    17987,
    36376,
    62377,
    11212,
    15058,
    39078,
    15241,
    16420,
    292,
    30787,
    14342,
    56189,
    22039,
    52970,
    61204,
    2866,
    5283,
    26227,
    6107,
    50471,
    13331,
    63498,
    49660,
    59583,
    43878,
    58553,
    26003,
    32526,
    3127,
    24754,
    47197,
    24737,
    23886,
    47787,
    60457,
    41267,
    53493,
    57211,
    47216,
    7576,
    6862,
    14559,
    18372,
    43941,
    63391,
    57928,
    22609,
    1878,
    20502,
    46054,
    32923,
    19806,
    12184,
    63768,
    14848,
    5326,
    36898,
    4219,
    20274,
    60937,
    54522,
    18029,
    39683,
    62230,
    10617,
    59654,
    42831,
    6377,
    52111,
    54290,
    5673,
    36908,
    10957,
    45525,
    41654,
    10657,
    11839,
    61122,
    38696,
    30325,
    17967,
    41417,
    27331,
    9984,
    42032,
    40615,
    58530,
    14946,
    23341,
    37372,
    27928,
    33101,
    62193,
    687,
    1926,
    62729,
    60957,
    18485,
    29514,
    42092,
    2767,
    3858,
    60599,
    43870,
    23734,
    37446,
    55746,
    17000,
    11363,
    40440,
    35372,
    12785,
    917,
    63116,
    25187,
    27436,
    52128,
    914,
    32478,
    39408,
    56358,
    45064,
    45957,
    23701,
    35973,
    46800,
    47141,
    17468,
    375,
    507,
    37433,
    49209,
    62706,
    60454,
    23017,
    43132,
    45566,
    45395,
    14441,
    25531,
    24402,
    13861,
    34543,
    4753,
    33907,
    40657,
    18634,
    11551,
    58709,
    693,
    353,
    1624,
    45208,
    58092,
    56111,
    39759,
    2016,
    45349,
    42391,
    43440,
    30993,
    42563,
    25240,
    24670,
    7850,
    17002,
    16885,
    24367,
    58584,
    8366,
    35180,
    58634,
    9477,
    29967,
    48482,
    2973,
    22046,
    20053,
    44802,
    50521,
    57230,
    48801,
    13654,
    42020,
    41523,
    13166,
    57641,
    22651,
    7575,
    51629,
    28584,
    44170,
    40820,
    1477,
    3163,
    27864,
    50405,
    8324,
    27758,
    25920,
    17962,
    27075,
    52364,
    44452,
    34345,
    55459,
    18877,
    29950,
    3650,
    4306,
    50813,
    7268,
    49909,
    59664,
    14323,
    21017,
    58706,
    2393,
    15688,
    58549,
    61990,
    63199,
    41075,
    16781,
    51704,
    5682,
    33289,
    38148,
    7880,
    12149,
    7077,
    16040,
    21452,
    21254,
    50461,
    20545,
    39772,
    13226,
    42736,
    9570,
    44624,
    10034,
    2171,
    62172,
    1294,
    21429,
    7721,
    19849,
    53562,
    36367,
    32045,
    63966,
    27994,
    5033,
    42468,
    22192,
    38753,
    62061,
    31078,
    14897,
    29460,
    12666,
    58042,
    60399,
    39101,
    45405,
    49097,
    45461,
    9246,
    53869,
    38375,
    39957,
    51793,
    33040,
    7710,
    15251,
    13090,
    53505,
    1598,
    15095,
    39439,
    62371,
    46077,
    47665,
    25304,
    19031,
    11059,
    39494,
    25219,
    34643,
    16967,
    45097,
    56852,
    25518,
    38794,
    49993,
    56186,
    50002,
    25411,
    38099,
    39164,
    17559,
    37349,
    7100,
    62454,
    62039,
    17762,
    42009,
    61004,
    44700,
    1978,
    58956,
    43666,
    49237,
    52415,
    24542,
    2662,
    18186,
    13610,
    8817,
    18460,
    44311,
    55838,
    13511,
    28751,
    1491,
    56463,
    34492,
    8055,
    18392,
    14564,
    36668,
    45493,
    41589,
    16964,
    39644,
    61552,
    38980,
    44494,
    3384,
    1494,
    41441,
    45788,
    13575,
    48626,
    60893,
    10006,
    34511,
    48086,
    23896,
    18133,
    22167,
    60638,
    8898,
    17789,
    20577,
    57424,
    49855,
    34095,
    38584,
    39447,
    22210,
    47009,
    17783,
    2578,
    31893,
    18283,
    579,
    33810,
    32212,
    44365,
    58866,
    51003,
    50742,
    18787,
    10209,
    4999,
    5962,
    55467,
    52368,
    34179,
    12510,
    23015,
    50249,
    30352,
    11522,
    38739,
    4685,
    31284,
    42926,
    22772,
    44097,
    23442,
    31648,
    58664,
    13358,
    27609,
    7739,
    47934,
    52502,
    19284,
    32369,
    17387,
    36423,
    63006,
    58413,
    25958,
    63665,
    15319,
    14589,
    320,
    7009,
    45675,
    26299,
    59441,
    27711,
    14000,
    37330,
    33378,
    26642,
    47165,
    51323,
    13686,
    21837,
    51142,
    47133,
    5920,
    61128,
    24278,
    39828,
    34482,
    19523,
    2168,
    61820,
    34438,
    23420,
    44773,
    40908,
    5153,
    47761,
    39967,
    47799,
    15791,
    27934,
    56810,
    23007,
    39143,
    27373,
    11619,
    18272,
    38848,
    8237,
    19429,
    43464,
    30759,
    29215,
    9842,
    63881,
    14267,
    51935,
    27839,
    44001,
    49761,
    3393,
    60470,
    31983,
    23813,
    4517,
    59718,
    50668,
    54707,
    61857,
    13765,
    38215,
    11074,
    36948,
    34776,
    51960,
    15269,
    49207,
    45897,
    13624,
    11964,
    56400,
    3740,
    26362,
    62339,
    63793,
    51945,
    52605,
    20275,
    45063,
    9486,
    17914,
    7499,
    23672,
    59732,
    17532,
    5923,
    2277,
    9805,
    11706,
    33714,
    45218,
    36484,
    19216,
    47922,
    33702,
    49436,
    27895,
    28985,
    58289,
    35679,
    44407,
    423,
    53407,
    22094,
    9214,
    58311,
    59370,
    4368,
    798,
    13477,
    47510,
    35446,
    52493,
    10110,
    38885,
    13461,
    40451,
    44840,
    29371,
    4421,
    14106,
    16567,
    24023,
    7780,
    43702,
    3557,
    17831,
    16706,
    50155,
    46505,
    14937,
    63924,
    51114,
    53758,
    53589,
    9040,
    58760,
    62209,
    28998,
    27857,
    58284,
    33777,
    13518,
    43728,
    38793,
    51575,
    56549,
    4516,
    11751,
    38939,
    31429,
    4011,
    54748,
    14095,
    9660,
    32019,
    40395,
    38998,
    43538,
    56052,
    8073,
    41702,
    49762,
    66,
    23684,
    7460,
    61830,
    5038,
    55652,
    59723,
    62136,
    7377,
    38145,
    12829,
    35994,
    58795,
    44413,
    37616,
    47737,
    17319,
    62114,
    6809,
    3258,
    49988,
    28964,
    57304,
    59968,
    35415,
    33867,
    17954,
    49234,
    8460,
    60462,
    27795,
    9024,
    20764,
    2834,
    48875,
    24212,
    12832,
    8234,
    4844,
    25161,
    50049,
    48353,
    38398,
    10481,
    33590,
    59096,
    63114,
    51143,
    58815,
    3376,
    21804,
    9619,
    534,
    55191,
    8151,
    52242,
    5000,
    7397,
    34032,
    45838,
    49423,
    46973,
    25064,
    23261,
    48705,
    1281,
    29897,
    31146,
    48906,
    46320,
    36679,
    28271,
    12394,
    45359,
    39032,
    47593,
    36165,
    58287,
    36180,
    23759,
    43809,
    59798,
    62871,
    34941,
    28829,
    59355,
    49143,
    4508,
    13913,
    16992,
    35192,
    54818,
    9426,
    46918,
    53719,
    17155,
    42923,
    34852,
    54057,
    61380,
    12078,
    12629,
    46323,
    41446,
    23614,
    24745,
    42385,
    9348,
    18134,
    14955,
    19590,
    46729,
    23718,
    19133,
    6965,
    8022,
    19886,
    22641,
    48322,
    59824,
    23362,
    47756,
    62344,
    42656,
    12697,
    48625,
    40207,
    49278,
    23804,
    28901,
    34690,
    4412,
    29539,
    57588,
    46196,
    8020,
    58290,
    58864,
    51264,
    42625,
    38959,
    16184,
    26237,
    32359,
    33795,
    14176,
    52490,
    35431,
    63516,
    5594,
    42985,
    967,
    49737,
    56580,
    15399,
    16556,
    63046,
    63175,
    16925,
    8860,
    22785,
    46161,
    37791,
    49507,
    45265,
    54876,
    44137,
    52656,
    29692,
    52609,
    1109,
    38226,
    51584,
    27586,
    46081,
    54621,
    17963,
    55284,
    49598,
    11595,
    39230,
    7784,
    4205,
    38630,
    58962,
    46164,
    10148,
    1018,
    54794,
    1621,
    46512,
    9142,
    36866,
    55567,
    9562,
    3217,
    14362,
    15118,
    17131,
    31547,
    37462,
    63242,
    12153,
    33894,
    54557,
    48422,
    23587,
    22722,
    30698,
    50298,
    12614,
    4935,
    56661,
    42282,
    53579,
    28415,
    54563,
    38620,
    4009,
    60759,
    43833,
    41344,
    33467,
    9856,
    56983,
    45755,
    19506,
    3158,
    4953,
    6923,
    2333,
    54630,
    9311,
    22823,
    26958,
    40531,
    53146,
    48521,
    18352,
    52045,
    11364,
    46903,
    51802,
    41154,
    57070,
    17832,
    60650,
    8322,
    6393,
    2003,
    38217,
    40195,
    20152,
    24214,
    14619,
    52488,
    59435,
    60003,
    54814,
    38570,
    10494,
    22456,
    31031,
    56355,
    6068,
    25099,
    33261,
    23291,
    10775,
    1163,
    34792,
    45520,
    6000,
    14119,
    21627,
    12567,
    40696,
    33140,
    6318,
    11628,
    43264,
    49974,
    37950,
    35396,
    26477,
    7117,
    7365,
    45761,
    49921,
    10151,
    29084,
    37487,
    19598,
    51073,
    19955,
    26701,
    34539,
    6777,
    1865,
    14644,
    37531,
    45545,
    27144,
    52540,
    21042,
    58670,
    41046,
    7260,
    53525,
    35482,
    12076,
    52504,
    36957,
    18999,
    12709,
    43687,
    15277,
    5909,
    27846,
    59416,
    44775,
    11013,
    33772,
    16355,
    24248,
    32136,
    24647,
    846,
    6919,
    58746,
    39207,
    30558,
    23992,
    63474,
    5410,
    4611,
    21723,
    51563,
    14456,
    54711,
    22013,
    34012,
    33560,
    5544,
    39004,
    34037,
    21223,
    30509,
    4065,
    44983,
    13695,
    18010,
    35898,
    33645,
    58394,
    48858,
    25951,
    30493,
    44851,
    63121,
    15413,
    16890,
    7863,
    6825,
    30532,
    51610,
    18095,
    61761,
    46031,
    42348,
    37014,
    40893,
    34593,
    50401,
    47232,
    11108,
    19290,
    49932,
    53507,
    32030,
    52427,
    38479,
    23510,
    7419,
    60685,
    2614,
    37124,
    58056,
    29476,
    26640,
    34712,
    30573,
    22327,
    19530,
    41331,
    12532,
    49238,
    28110,
    5579,
    50497,
    24493,
    20980,
    51219,
    47207,
    15653,
    60982,
    28414,
    32589,
    48372,
    9301,
    31060,
    52206,
    41028,
    45551,
    38196,
    43381,
    24295,
    45086,
    9555,
    63596,
    61951,
    59297,
    39058,
    12891,
    39051,
    20549,
    34058,
    28906,
    35147,
    59846,
    1730,
    18923,
    49658,
    47122,
    5058,
    46910,
    52509,
    8934,
    63824,
    27513,
    702,
    56262,
    21847,
    54331,
    22417,
    49636,
    21762,
    10043,
    62963,
    28868,
    51425,
    59067,
    48452,
    60927,
    23334,
    15818,
    19993,
    63983,
    49474,
    59549,
    15534,
    42297,
    48698,
    4483,
    21931,
    54251,
    33111,
    60230,
    39034,
    57337,
    63891,
    34773,
    29161,
    10629,
    6513,
    45961,
    53608,
    59548,
    3661,
    29549,
    28613,
    33957,
    10003,
    53995,
    27429,
    45399,
    55359,
    33206,
    56598,
    232,
    29322,
    54926,
    17727,
    51036,
    53723,
    6855,
    47067,
    24999,
    56199,
    523,
    55905,
    44147,
    42666,
    14445,
    55736,
    11028,
    39197,
    20744,
    50175,
    28789,
    40381,
    6461,
    59415,
    25492,
    53053,
    28104,
    17729,
    13187,
    63232,
    35302,
    13595,
    12499,
    12454,
    52736,
    57077,
    23757,
    56923,
    10492,
    49618,
    11758,
    59741,
    6475,
    52456,
    15450,
    37122,
    42472,
    52915,
    60536,
    44913,
    7181,
    49134,
    11801,
    4441,
    6206,
    63431,
    56370,
    14400,
    11214,
    14915,
    40409,
    17220,
    61600,
    58223,
    16764,
    24993,
    2598,
    4897,
    37297,
    31963,
    9857,
    10562,
    48846,
    59612,
    20844,
    37524,
    61400,
    7241,
    7971,
    50166,
    51177,
    51442,
    34063,
    37296,
    54669,
    20725,
    19423,
    51455,
    5697,
    48524,
    3351,
    54045,
    15578,
    46781,
    56795,
    62450,
    63098,
    30060,
    40108,
    53352,
    42784,
    3251,
    8036,
    9647,
    63486,
    52641,
    3144,
    43628,
    8963,
    52704,
    2707,
    7806,
    45600,
    12770,
    37575,
    15492,
    55864,
    48672,
    39460,
    52254,
    29953,
    57814,
    61143,
    40844,
    14526,
    44589,
    4715,
    11021,
    3444,
    59128,
    4153,
    49124,
    2191,
    62146,
    63931,
    27190,
    49717,
    824,
    34260,
    12879,
    36115,
    5321,
    21406,
    46741,
    26788,
    60057,
    16351,
    11658,
    59405,
    20878,
    11981,
    52850,
    61876,
    58988,
    12843,
    47292,
    10289,
    62305,
    61137,
    28228,
    57603,
    17882,
    14449,
    9391,
    8847,
    6590,
    4117,
    54700,
    54586,
    299,
    24727,
    59657,
    38243,
    31029,
    7052,
    49824,
    6549,
    3026,
    41919,
    24510,
    7452,
    44278,
    10267,
    38299,
    38726,
    26294,
    19292,
    30441,
    21615,
    56414,
    13653,
    15445,
    10079,
    16115,
    46384,
    58286,
    33044,
    2702,
    61263,
    26951,
    6367,
    53236,
    43298,
    807,
    30440,
    21758,
    32108,
    14645,
    4763,
    28099,
    35068,
    43997,
    29838,
    58697,
    36558,
    18604,
    14307,
    15631,
    23697,
    33351,
    38663,
    37846,
    31705,
    31536,
    60534,
    58294,
    38128,
    48370,
    18788,
    28152,
    5316,
    19938,
    3534,
    38708,
    26739,
    16000,
    54709,
    34725,
    16344,
    9417,
    3485,
    17512,
    50011,
    25326,
    25967,
    3748,
    21669,
    18557,
    28877,
    11697,
    53527,
    62099,
    4940,
    23508,
    58923,
    21380,
    60968,
    13799,
    5648,
    228,
    3089,
    7647,
    48439,
    5929,
    49928,
    48966,
    2307,
    47371,
    10357,
    4836,
    42528,
    15171,
    25876,
    5474,
    22970,
    15357,
    60113,
    41778,
    33109,
    30248,
    24050,
    25483,
    6314,
    56509,
    19657,
    20546,
    21269,
    28550,
    5510,
    760,
    43450,
    26420,
    58038,
    44384,
    22909,
    51842,
    12787,
    46338,
    14706,
    25286,
    23616,
    36911,
    7676,
    21139,
    7442,
    41851,
    57606,
    32282,
    36829,
    14305,
    28190,
    61146,
    49431,
    10846,
    63161,
    43064,
    14542,
    18315,
    13657,
    55392,
    46393,
    3203,
    49370,
    38423,
    17350,
    56646,
    18529,
    26140,
    53011,
    33025,
    56222,
    38070,
    22789,
    58375,
    8804,
    48941,
    23169,
    21391,
    54863,
    40999,
    3479,
    1036,
    13268,
    13674,
    48588,
    21797,
    49949,
    35883,
    61655,
    57119,
    6751,
    12327,
    51103,
    15815,
    59840,
    26082,
    47500,
    8556,
    40554,
    29600,
    37264,
    12660,
    704,
    15324,
    61640,
    27162,
    55671,
    34027,
    36806,
    39918,
    16909,
    10338,
    34486,
    641,
    36532,
    19298,
    22106,
    25372,
    55484,
    31603,
    47064,
    11058,
    58016,
    63572,
    33635,
    11796,
    61133,
    36149,
    13232,
    3494,
    27603,
    45694,
    32750,
    55096,
    19175,
    11657,
    51362,
    11380,
    12294,
    30670,
    20678,
    61455,
    54347,
    7546,
    1487,
    24563,
    30749,
    17662,
    41678,
    55162,
    62811,
    46442,
    34718,
    63072,
    12132,
    40947,
    18543,
    18865,
    33215,
    52214,
    41496,
    16007,
    60016,
    59489,
    37690,
    29886,
    60901,
    32520,
    23577,
    2630,
    21901,
    3476,
    33921,
    9070,
    47882,
    55804,
    9443,
    9667,
    31165,
    52186,
    2177,
    17242,
    21703,
    20852,
    52028,
    10028,
    53413,
    37469,
    18847,
    39378,
    58134,
    36045,
    4997,
    20469,
    57464,
    19872,
    57777,
    56691,
    12642,
    49887,
    38526,
    56559,
    49672,
    49849,
    8040,
    25860,
    39997,
    23654,
    45245,
    15038,
    9592,
    29696,
    29170,
    10348,
    9596,
    45142,
    25903,
    22238,
    48907,
    63890,
    28776,
    39512,
    7740,
    11842,
    45337,
    581,
    32015,
    897,
    27961,
    5965,
    5921,
    36643,
    17529,
    29650,
    18549,
    10040,
    32273,
    20739,
    35273,
    44276,
    12144,
    36147,
    14509,
    12030,
    31653,
    40739,
    61682,
    7284,
    57310,
    32897,
    39049,
    3372,
    44656,
    33174,
    10983,
    22783,
    34765,
    28689,
    22946,
    51985,
    15347,
    13731,
    63033,
    40344,
    56718,
    23618,
    3257,
    45119,
    34346,
    34335,
    36928,
    33095,
    60386,
    40034,
    60737,
    45468,
    32703,
    61205,
    3431,
    17652,
    60557,
    36357,
    49640,
    16800,
    53241,
    3419,
    4563,
    32111,
    39043,
    36617,
    5769,
    13975,
    57659,
    48529,
    29654,
    58851,
    45894,
    59199,
    39764,
    29324,
    58943,
    19170,
    52402,
    23783,
    6776,
    16529,
    42804,
    6815,
    23125,
    54768,
    44618,
    6921,
    28266,
    45514,
    61202,
    21731,
    9955,
    53790,
    53943,
    3000,
    24417,
    37160,
    8187,
    16808,
    56366,
    14486,
    26583,
    63105,
    10285,
    37581,
    25966,
    21417,
    46886,
    17560,
    21509,
    33733,
    1578,
    61534,
    62421,
    52320,
    22648,
    24532,
    18914,
    54705,
    29079,
    46705,
    3839,
    12954,
    10087,
    47193,
    14959,
    22806,
    43789,
    17180,
    53333,
    26887,
    4393,
    40874,
    42630,
    18500,
    38171,
    54443,
    2106,
    42463,
    50313,
    46369,
    21674,
    6636,
    54041,
    42759,
    36292,
    54238,
    41472,
    13530,
    53147,
    4591,
    15532,
    60705,
    30151,
    14210,
    43968,
    58835,
    19983,
    37327,
    31758,
    62832,
    51220,
    54828,
    62351,
    31836,
    15543,
    38011,
    17766,
    14459,
    59488,
    27039,
    48160,
    1540,
    5684,
    35351,
    62851,
    24994,
    56056,
    33939,
    10975,
    18759,
    40647,
    44056,
    2330,
    34375,
    20002,
    38109,
    13051,
    6868,
    14019,
    38062,
    29743,
    56575,
    57150,
    51068,
    52764,
    1817,
    55820,
    9697,
    33337,
    31994,
    3706,
    11500,
    11617,
    8833,
    40781,
    34890,
    56293,
    41049,
    29738,
    19409,
    2169,
    17817,
    46822,
    60041,
    12526,
    56060,
    1794,
    392,
    3079,
    59973,
    47360,
    44560,
    36210,
    1754,
    63522,
    42773,
    51930,
    37101,
    30240,
    51384,
    6387,
    24792,
    59681,
    15901,
    7694,
    23264,
    37397,
    12376,
    21108,
    58349,
    33926,
    62757,
    51314,
    16602,
    16407,
    59005,
    4498,
    23899,
    50724,
    34135,
    29609,
    28972,
    17724,
    8812,
    20631,
    3813,
    4030,
    15352,
    53815,
    46444,
    25148,
    17970,
    24804,
    24340,
    43044,
    33862,
    48376,
    56603,
    30361,
    13192,
    10119,
    3295,
    33425,
    47703,
    13593,
    44800,
    28169,
    53122,
    25262,
    30126,
    50580,
    1021,
    32900,
    61406,
    29643,
    38151,
    2119,
    24895,
    48992,
    31605,
    287,
    20612,
    55441,
    47573,
    43603,
    35520,
    19777,
    45553,
    16897,
    19942,
    54790,
    1991,
    19252,
    52784,
    57908,
    27678,
    43922,
    3424,
    48224,
    36710,
    43970,
    57754,
    55537,
    33820,
    41545,
    7144,
    57256,
    23164,
    9259,
    27294,
    16293,
    16467,
    45893,
    32787,
    42193,
    28585,
    35160,
    17792,
    58062,
    54478,
    23409,
    35742,
    18128,
    22697,
    33671,
    55663,
    46247,
    43502,
    14268,
    2148,
    35511,
    992,
    59179,
    30004,
    2695,
    45637,
    42933,
    48280,
    34480,
    39242,
    32406,
    59670,
    60888,
    61816,
    6533,
    49296,
    40377,
    35692,
    36867,
    62635,
    2318,
    23711,
    26020,
    11409,
    30648,
    63933,
    152,
    62451,
    15573,
    52585,
    27973,
    46643,
    49838,
    63862,
    58385,
    33067,
    37615,
    56873,
    52120,
    51209,
    2884,
    37383,
    36516,
    38341,
    20145,
    28671,
    50835,
    25461,
    51153,
    36977,
    8476,
    29686,
    57799,
    33770,
    36152,
    61342,
    52295,
    46631,
    11998,
    20597,
    30415,
    489,
    14036,
    31311,
    48655,
    4478,
    4546,
    49428,
    1820,
    41531,
    21159,
    47432,
    43368,
    17306,
    42793,
    31870,
    23185,
    62211,
    17116,
    51365,
    43710,
    57884,
    46371,
    40200,
    47977,
    18486,
    37118,
    58148,
    61958,
    45132,
    30960,
    6671,
    39952,
    14587,
    56697,
    7990,
    43929,
    5270,
    26511,
    55480,
    54156,
    59356,
    3767,
    33752,
    56319,
    45859,
    3826,
    9689,
    9161,
    50651,
    47330,
    1574,
    35879,
    46428,
    5055,
    6563,
    18482,
    19753,
    52403,
    26538,
    10747,
    29423,
    63957,
    16302,
    24662,
    17572,
    14070,
    24221,
    56074,
    15774,
    56530,
    45915,
    25970,
    27494,
    37961,
    50974,
    46014,
    51979,
    62545,
    43007,
    14592,
    2498,
    24940,
    31880,
    28987,
    1156,
    40447,
    29330,
    37188,
    4838,
    25276,
    57093,
    32024,
    187,
    53306,
    62951,
    41469,
    43474,
    5368,
    3679,
    57210,
    29969,
    88,
    58631,
    17569,
    30681,
    22405,
    976,
    21207,
    49178,
    50821,
    15684,
    45259,
    19843,
    15473,
    30488,
    28997,
    49714,
    27354,
    14698,
    8211,
    36732,
    44971,
    40830,
    37644,
    54170,
    38039,
    2808,
    13395,
    22863,
    63110,
    18356,
    39931,
    17624,
    21641,
    1321,
    37365,
    41998,
    32072,
    45088,
    53123,
    23709,
    52159,
    9032,
    58012,
    21638,
    63258,
    24652,
    18844,
    41743,
    57175,
    58039,
    27767,
    56534,
    48586,
    32411,
    16190,
    33705,
    25282,
    45047,
    9953,
    25082,
    57976,
    11846,
    61087,
    63142,
    48003,
    8707,
    15037,
    28620,
    21119,
    16804,
    2018,
    48193,
    23811,
    63481,
    6294,
    48029,
    51678,
    60778,
    15557,
    33300,
    20059,
    21485,
    27592,
    50551,
    32570,
    15838,
    15228,
    15376,
    63683,
    60664,
    10832,
    16613,
    28366,
    33273,
    58355,
    61094,
    37131,
    539,
    37835,
    44786,
    50273,
    25388,
    4223,
    60000,
    37148,
    23767,
    42936,
    58770,
    56485,
    41444,
    53884,
    7468,
    54741,
    39005,
    63884,
    19675,
    31308,
    151,
    4259,
    22346,
    61606,
    42715,
    48628,
    32531,
    50883,
    50171,
    11579,
    60448,
    11165,
    28026,
    45819,
    27882,
    10640,
    39223,
    37075,
    17501,
    50363,
    52706,
    60406,
    49845,
    58034,
    36548,
    7076,
    10008,
    50005,
    38557,
    19767,
    51731,
    10912,
    57257,
    10890,
    2879,
    44289,
    61345,
    1184,
    4106,
    39100,
    13454,
    46978,
    50574,
    25316,
    1054,
    33033,
    32450,
    49100,
    18832,
    42215,
    52305,
    17710,
    57767,
    14822,
    8869,
    54612,
    55771,
    20426,
    13020,
    60936,
    13638,
    34333,
    34278,
    19033,
    28096,
    10769,
    6184,
    15421,
    59753,
    24299,
    5083,
    13932,
    42602,
    11502,
    56899,
    45391,
    49797,
    2031,
    6114,
    38205,
    56464,
    25342,
    5936,
    55189,
    16626,
    42729,
    42470,
    19152,
    48525,
    48793,
    30221,
    47655,
    37182,
    31733,
    45383,
    34992,
    34541,
    45744,
    53103,
    19791,
    15174,
    22678,
    38466,
    7827,
    55409,
    6432,
    13321,
    55058,
    1167,
    24892,
    52939,
    24927,
    45242,
    21358,
    37135,
    36635,
    13969,
    33189,
    4000,
    62147,
    37630,
    45697,
    17668,
    49347,
    34887,
    11999,
    55735,
    24703,
    46946,
    42267,
    2697,
    9383,
    19790,
    54805,
    58898,
    57216,
    51241,
    28193,
    35728,
    24332,
    55450,
    37629,
    37884,
    60792,
    32683,
    10510,
    13705,
    50914,
    25314,
    44403,
    36631,
    8091,
    29705,
    2989,
    4822,
    42107,
    61156,
    50060,
    10710,
    36465,
    53629,
    26098,
    33768,
    39187,
    57566,
    33242,
    26970,
    7149,
    25748,
    39568,
    55384,
    20668,
    5248,
    29754,
    57775,
    4588,
    40175,
    39122,
    23977,
    6485,
    35269,
    57658,
    8592,
    1421,
    20168,
    25412,
    7535,
    57227,
    6066,
    51281,
    55517,
    34314,
    59216,
    17603,
    2181,
    60546,
    50846,
    45977,
    36823,
    48961,
    47982,
    20946,
    4866,
    12468,
    7963,
    3044,
    46630,
    17842,
    48098,
    32854,
    4636,
    749,
    17745,
    56734,
    10321,
    42228,
    6934,
    56544,
    38385,
    13367,
    11920,
    6277,
    60584,
    24395,
    5557,
    49135,
    10026,
    18008,
    43214,
    1575,
    54847,
    29177,
    1389,
    11994,
    6972,
    3759,
    59653,
    19440,
    30915,
    26302,
    38880,
    46719,
    20620,
    50946,
    56854,
    25145,
    907,
    47455,
    10013,
    20244,
    13791,
    11510,
    24196,
    34460,
    4521,
    3265,
    36476,
    15636,
    380,
    58831,
    29309,
    4613,
    49908,
    11464,
    63595,
    43651,
    5836,
    5625,
    56749,
    41342,
    24846,
    36231,
    61050,
    23150,
    55557,
    20976,
    55262,
    22142,
    53257,
    31927,
    46663,
    48562,
    20517,
    61845,
    32958,
    63739,
    31996,
    19322,
    21439,
    2233,
    44963,
    19184,
    43358,
    53328,
    39625,
    8267,
    39258,
    47513,
    55052,
    59013,
    46047,
    61996,
    63428,
    36939,
    29065,
    19521,
    29927,
    26719,
    61116,
    58481,
    6111,
    12206,
    12882,
    43879,
    35965,
    40006,
    36575,
    49501,
    4996,
    18337,
    38476,
    63953,
    8317,
    13225,
    27400,
    46386,
    5476,
    58354,
    15801,
    58600,
    50306,
    29972,
    63657,
    35630,
    52440,
    36630,
    52931,
    42323,
    62245,
    43485,
    24620,
    42491,
    45315,
    25555,
    11444,
    50443,
    17454,
    5377,
    23535,
    26855,
    23268,
    36105,
    46502,
    52559,
    52274,
    21392,
    51635,
    8539,
    6598,
    29576,
    56147,
    55369,
    59751,
    19320,
    28364,
    38104,
    37129,
    63193,
    36430,
    36818,
    55417,
    12502,
    36684,
    57231,
    12655,
    52510,
    7745,
    38623,
    25875,
    45339,
    31142,
    34104,
    15381,
    12569,
    1361,
    40921,
    24206,
    57261,
    3137,
    16237,
    56226,
    51544,
    23634,
    56423,
    6550,
    48750,
    48245,
    35037,
    37001,
    32157,
    24593,
    29690,
    48281,
    59290,
    57809,
    51742,
    6172,
    14349,
    60302,
    22493,
    23313,
    24424,
    768,
    48464,
    21250,
    48377,
    9126,
    46436,
    58820,
    54159,
    52826,
    40448,
    57368,
    55712,
    48595,
    12934,
    18090,
    32323,
    12218,
    54419,
    27822,
    27375,
    46620,
    11926,
    62474,
    13779,
    685,
    12305,
    50607,
    6283,
    60337,
    18566,
    54470,
    39026,
    9987,
    1322,
    29100,
    26428,
    57541,
    41087,
    34070,
    1105,
    39002,
    26785,
    11909,
    57388,
    8770,
    34341,
    28975,
    14530,
    10315,
    55239,
    8930,
    49781,
    15683,
    37749,
    26174,
    34005,
    15650,
    54275,
    52333,
    41903,
    22246,
    20247,
    56791,
    21569,
    28112,
    15106,
    17740,
    1496,
    39465,
    28428,
    63071,
    10405,
    62840,
    13464,
    37864,
    23060,
    1986,
    11268,
    60461,
    59877,
    39598,
    7572,
    59377,
    53593,
    57483,
    38926,
    52591,
    51728,
    35840,
    14639,
    39486,
    9230,
    24777,
    43736,
    59977,
    48791,
    59942,
    9503,
    61422,
    18730,
    49632,
    44356,
    59789,
    39978,
    9205,
    57503,
    28649,
    2663,
    19824,
    63147,
    38945,
    36363,
    5883,
    34452,
    24200,
    27612,
    54998,
    49041,
    59172,
    3330,
    20842,
    63922,
    49304,
    9943,
    4490,
    16250,
    36826,
    62348,
    4134,
    31469,
    52341,
    34652,
    51686,
    41784,
    49795,
    48638,
    28355,
    47937,
    62737,
    49575,
    30331,
    46640,
    11899,
    28654,
    29571,
    53360,
    49825,
    58163,
    10940,
    1256,
    30090,
    27640,
    30491,
    17336,
    38595,
    1289,
    60710,
    57044,
    47508,
    14493,
    15305,
    179,
    26629,
    31482,
    25512,
    26535,
    44483,
    3775,
    5846,
    6320,
    1412,
    48868,
    62253,
    4056,
    22467,
    1198,
    3106,
    18974,
    54825,
    34381,
    11969,
    11035,
    26476,
    51010,
    62908,
    39537,
    20138,
    36572,
    10098,
    62395,
    42404,
    40507,
    26287,
    24438,
    34607,
    41312,
    36985,
    28500,
    55471,
    47788,
    56910,
    43810,
    20564,
    62521,
    56683,
    6720,
    8222,
    4596,
    22196,
    30432,
    7210,
    42672,
    9598,
    36701,
    50182,
    30181,
    10388,
    57822,
    32403,
    24666,
    38583,
    56369,
    14987,
    61966,
    62293,
    57947,
    49439,
    63353,
    50671,
    21821,
    55650,
    59486,
    36616,
    21384,
    27602,
    22549,
    37716,
    60960,
    27604,
    48969,
    47459,
    1052,
    43830,
    38264,
    2301,
    39202,
    30830,
    35740,
    18412,
    49857,
    43544,
    55209,
    43704,
    53242,
    49934,
    32707,
    53254,
    43146,
    7925,
    2770,
    47786,
    51597,
    23393,
    37603,
    14061,
    50858,
    42084,
    35916,
    51395,
    22817,
    60604,
    34847,
    29819,
    44321,
    26897,
    59343,
    42353,
    2323,
    41401,
    30957,
    10806,
    51511,
    34938,
    14802,
    46897,
    3612,
    18587,
    14649,
    57903,
    37072,
    58958,
    30520,
    10010,
    42420,
    55709,
    41918,
    53377,
    58730,
    3322,
    6760,
    35769,
    32670,
    13673,
    37550,
    40194,
    45907,
    43539,
    61231,
    13405,
    63812,
    35418,
    9802,
    33070,
    39265,
    53159,
    15821,
    8399,
    6547,
    41463,
    60005,
    60119,
    19653,
    4584,
    27949,
    35659,
    1004,
    7966,
    60816,
    20231,
    20330,
    14938,
    45464,
    30898,
    49441,
    18320,
    41528,
    32846,
    17651,
    63190,
    46344,
    32747,
    33032,
    53481,
    5998,
    43876,
    40133,
    10614,
    49998,
    54111,
    50704,
    28189,
    48473,
    12946,
    54594,
    8870,
    3642,
    63972,
    5561,
    48584,
    20880,
    19306,
    25672,
    38410,
    38607,
    54207,
    46977,
    61051,
    4025,
    44350,
    3937,
    59904,
    34349,
    16419,
    27028,
    10123,
    59386,
    53249,
    56241,
    5223,
    59109,
    19682,
    1221,
    13629,
    6288,
    54329,
    17881,
    12852,
    52676,
    19177,
    45492,
    52586,
    15420,
    4719,
    48815,
    30130,
    60350,
    35998,
    42938,
    23766,
    26594,
    16849,
    8045,
    3718,
    61379,
    54561,
    32922,
    5989,
    46976,
    9233,
    21985,
    26694,
    30566,
    15778,
    51223,
    31919,
    39710,
    54099,
    50981,
    6395,
    30261,
    23515,
    4413,
    19316,
    17552,
    54866,
    29504,
    61863,
    3986,
    37828,
    51663,
    47226,
    14844,
    259,
    34601,
    22590,
    63210,
    35753,
    54870,
    28577,
    9505,
    58856,
    9673,
    55321,
    19839,
    48207,
    11344,
    45618,
    30391,
    30337,
    29989,
    942,
    36660,
    54469,
    8313,
    61397,
    17368,
    4979,
    25459,
    47049,
    51420,
    47110,
    46176,
    14779,
    11358,
    38132,
    44417,
    15502,
    3103,
    6641,
    11208,
    11589,
    26262,
    40201,
    61039,
    46141,
    30746,
    13299,
    42553,
    33885,
    9315,
    32361,
    54341,
    51322,
    47503,
    24712,
    37007,
    59263,
    9043,
    57726,
    14325,
    18754,
    53755,
    52346,
    8709,
    13122,
    26220,
    50708,
    50464,
    59702,
    4351,
    58239,
    26243,
    39878,
    31837,
    15407,
    29615,
    33805,
    23517,
    23117,
    60916,
    8569,
    30739,
    8525,
    861,
    34164,
    850,
    59940,
    63704,
    53319,
    55936,
    45752,
    26359,
    40736,
    537,
    48103,
    42023,
    36784,
    5282,
    51015,
    60371,
    52860,
    44057,
    25060,
    18303,
    37585,
    15303,
    55111,
    54806,
    48643,
    17064,
    62909,
    5864,
    49582,
    21893,
    59379,
    54822,
    44893,
    56525,
    45727,
    18219,
    45247,
    10018,
    13665,
    51109,
    13795,
    20628,
    47472,
    37723,
    52216,
    46866,
    40081,
    38209,
    55133,
    6034,
    14718,
    49837,
    22924,
    7449,
    25856,
    46156,
    25809,
    61628,
    50485,
    4036,
    40777,
    53953,
    46192,
    38593,
    40860,
    63304,
    43305,
    17910,
    48158,
    50620,
    1039,
    63612,
    17561,
    52198,
    60481,
    42880,
    18265,
    56631,
    49916,
    56413,
    10620,
    47201,
    16803,
    49867,
    24935,
    7781,
    62553,
    18432,
    53301,
    54891,
    25944,
    50382,
    58376,
    27002,
    35631,
    52738,
    45584,
    23032,
    42683,
    53253,
    41578,
    26238,
    6773,
    13961,
    11041,
    44185,
    3968,
    60392,
    37919,
    58119,
    32333,
    10929,
    48826,
    14239,
    5737,
    32028,
    59919,
    2343,
    9848,
    43908,
    7817,
    62191,
    9751,
    62126,
    53778,
    39901,
    43576,
    53464,
    52168,
    4540,
    28543,
    4617,
    43540,
    43018,
    44835,
    985,
    22849,
    50292,
    10171,
    2604,
    4208,
    20135,
    45075,
    17243,
    35025,
    19773,
    58162,
    6931,
    61483,
    23994,
    13136,
    21216,
    28892,
    49,
    53817,
    8328,
    33499,
    21158,
    10306,
    18376,
    45667,
    51970,
    39544,
    4341,
    4474,
    35548,
    48693,
    42275,
    17804,
    8009,
    51471,
    46863,
    56989,
    32876,
    38367,
    35496,
    37800,
    39469,
    57240,
    35407,
    30446,
    21884,
    9566,
    26023,
    51710,
    34710,
    56354,
    46703,
    28819,
    53849,
    32773,
    988,
    56198,
    50346,
    52189,
    35354,
    57639,
    7704,
    63289,
    10606,
    38358,
    47440,
    19124,
    22786,
    424,
    4892,
    1764,
    14211,
    25028,
    59295,
    34531,
    5164,
    32819,
    357,
    40074,
    54731,
    50703,
    45228,
    61321,
    23457,
    52747,
    34474,
    59896,
    3094,
    12193,
    63506,
    51570,
    2563,
    45473,
    40607,
    58008,
    25142,
    12165,
    41833,
    14990,
    1810,
    11684,
    26417,
    35881,
    53744,
    14629,
    13437,
    1327,
    38248,
    22839,
    43643,
    43773,
    23001,
    35477,
    14739,
    48389,
    27914,
    48921,
    47020,
    32096,
    53732,
    60965,
    25305,
    22232,
    38325,
    56993,
    6193,
    63375,
    63356,
    32754,
    44938,
    20541,
    41687,
    49718,
    50919,
    43994,
    36827,
    18767,
    63947,
    62522,
    11728,
    21488,
    49631,
    51851,
    3070,
    24533,
    43345,
    48470,
    7634,
    11892,
    60932,
    12328,
    28761,
    55431,
    13243,
    50838,
    32634,
    41123,
    1742,
    6950,
    32219,
    35040,
    46701,
    58113,
    35385,
    40747,
    48155,
    35215,
    16522,
    38888,
    30274,
    52348,
    3936,
    24578,
    4900,
    44324,
    8864,
    5562,
    24778,
    46287,
    17165,
    45304,
    28968,
    54951,
    19494,
    23694,
    8989,
    9948,
    5891,
    29721,
    33381,
    32786,
    941,
    39847,
    23749,
    11517,
    14738,
    33963,
    53888,
    41249,
    60986,
    36015,
    6364,
    40165,
    40143,
    63214,
    2252,
    46874,
    47229,
    49500,
    27267,
    18542,
    56477,
    29295,
    29542,
    33999,
    3908,
    52865,
    24748,
    8361,
    886,
    47013,
    18453,
    55243,
    14816,
    52137,
    8810,
    13605,
    9753,
    20400,
    62388,
    42918,
    27789,
    25704,
    12795,
    10780,
    56103,
    49211,
    39226,
    57200,
    14405,
    17221,
    18127,
    58915,
    27838,
    27865,
    32510,
    14334,
    47852,
    34695,
    47626,
    11788,
    19271,
    41429,
    35718,
    41940,
    29933,
    18281,
    27976,
    13771,
    63455,
    32322,
    9668,
    31706,
    30369,
    50272,
    50030,
    45627,
    47473,
    10453,
    6175,
    43531,
    12401,
    5078,
    51291,
    3301,
    51887,
    49276,
    8643,
    59760,
    48080,
    33664,
    4742,
    12434,
    31503,
    57126,
    21862,
    21421,
    35689,
    45726,
    33195,
    7502,
    48262,
    43441,
    45222,
    44477,
    33541,
    51189,
    22525,
    56361,
    38645,
    8102,
    4125,
    28243,
    33997,
    61433,
    54339,
    25837,
    60781,
    27834,
    10282,
    16432,
    19246,
    63167,
    16455,
    54498,
    32146,
    43120,
    9349,
    50999,
    16873,
    54653,
    43675,
    34954,
    14834,
    25368,
    61253,
    53101,
    19067,
    13470,
    47530,
    56275,
    19336,
    2054,
    53662,
    32269,
    55091,
    3381,
    55961,
    38376,
    37093,
    2642,
    57760,
    23722,
    45891,
    16366,
    53535,
    24854,
    26551,
    11213,
    45929,
    43859,
    55727,
    1117,
    51711,
    54473,
    53443,
    6775,
    1336,
    20896,
    2078,
    42837,
    59932,
    42476,
    33235,
    41703,
    45947,
    5294,
    50932,
    16454,
    40548,
    62104,
    53955,
    8168,
    52422,
    58491,
    9440,
    23524,
    14606,
    46986,
    54509,
    50399,
    52528,
    20792,
    48371,
    38601,
    53212,
    2223,
    52631,
    7296,
    62484,
    7050,
    29655,
    2724,
    40718,
    42372,
    550,
    27078,
    1283,
    43079,
    32284,
    45845,
    21304,
    49203,
    6778,
    60046,
    27617,
    51698,
    43008,
    24320,
    46720,
    9643,
    31012,
    3117,
    59048,
    60329,
    48100,
    59056,
    48523,
    13929,
    50764,
    23066,
    16111,
    54648,
    19285,
    38646,
    47079,
    56187,
    38940,
    35061,
    36405,
    50267,
    11089,
    54565,
    17717,
    27306,
    31894,
    25517,
    48241,
    41793,
    41965,
    29057,
    30053,
    31472,
    36418,
    16211,
    22277,
    29681,
    54614,
    22065,
    3588,
    38800,
    297,
    40674,
    7511,
    36742,
    55011,
    6876,
    23052,
    25042,
    59209,
    6978,
    53971,
    47691,
    51859,
    38917,
    12146,
    19373,
    2530,
    41968,
    34932,
    20151,
    42636,
    34178,
    28407,
    3798,
    15447,
    38934,
    37111,
    44234,
    50828,
    38167,
    10804,
    57135,
    48990,
    42069,
    34154,
    620,
    46489,
    31824,
    22564,
    46503,
    60058,
    39963,
    63338,
    60036,
    51227,
    29240,
    62739,
    2520,
    24000,
    49821,
    61111,
    21047,
    22248,
    24143,
    63012,
    15400,
    17228,
    36159,
    16811,
    29173,
    48651,
    31674,
    48365,
    17973,
    26411,
    41132,
    32698,
    9059,
    60894,
    19464,
    61129,
    45956,
    27048,
    27796,
    5276,
    35541,
    52506,
    11827,
    59982,
    35223,
    7226,
    31370,
    796,
    21490,
    10188,
    42593,
    61292,
    18506,
    45535,
    11265,
    43432,
    48109,
    53162,
    40978,
    30408,
    8233,
    60820,
    54085,
    40330,
    59062,
    57927,
    29661,
    13462,
    43387,
    22487,
    37066,
    1226,
    8,
    21302,
    55835,
    42337,
    19188,
    52825,
    38849,
    47820,
    41130,
    48505,
    37037,
    38308,
    53847,
    1332,
    10978,
    46256,
    6227,
    29892,
    49890,
    23419,
    7313,
    52251,
    33294,
    20831,
    34286,
    44758,
    5943,
    24827,
    63145,
    5375,
    5563,
    50963,
    1825,
    12110,
    41148,
    9299,
    25735,
    43597,
    16067,
    50481,
    40636,
    60670,
    27015,
    11585,
    23572,
    21023,
    2849,
    7992,
    40097,
    619,
    23484,
    617,
    58050,
    3729,
    38642,
    34111,
    43856,
    22369,
    47696,
    34366,
    1821,
    9209,
    10238,
    15981,
    5922,
    28387,
    11426,
    19480,
    23604,
    26648,
    57360,
    9273,
    4868,
    32418,
    23241,
    28108,
    62145,
    7228,
    57330,
    2821,
    14839,
    14617,
    61768,
    17845,
    61868,
    17528,
    2163,
    19741,
    18635,
    218,
    51692,
    43996,
    32927,
    30769,
    45306,
    53349,
    27351,
    13833,
    3657,
    30097,
    42364,
    2194,
    35575,
    349,
    26503,
    8985,
    27588,
    55451,
    26162,
    29142,
    25036,
    55891,
    58308,
    63688,
    27097,
    36009,
    25366,
    42770,
    56799,
    40913,
    27787,
    31355,
    3140,
    37733,
    14313,
    6935,
    58227,
    19817,
    55203,
    36915,
    50250,
    10452,
    9621,
    35194,
    8857,
    24844,
    25799,
    4722,
    48925,
    60694,
    4485,
    5879,
    42484,
    955,
    40832,
    41097,
    48627,
    13724,
    58841,
    19461,
    27411,
    5536,
    59507,
    55282,
    36882,
    56406,
    2942,
    23042,
    50857,
    20109,
    39322,
    27880,
    7598,
    53996,
    9453,
    39420,
    2674,
    47179,
    4237,
    44023,
    22173,
    26888,
    27921,
    51524,
    48878,
    8067,
    52987,
    19227,
    31637,
    42121,
    11499,
    52719,
    61390,
    17522,
    48662,
    16954,
    45843,
    44570,
    47826,
    3904,
    46020,
    18821,
    4959,
    19918,
    2930,
    37903,
    24392,
    30701,
    54598,
    53624,
    60375,
    60183,
    29660,
    45388,
    63178,
    13733,
    42815,
    25797,
    31659,
    18201,
    49763,
    60533,
    23266,
    44592,
    43888,
    60661,
    35566,
    14056,
    23348,
    62010,
    59640,
    59200,
    13572,
    3128,
    51307,
    10464,
    5383,
    48538,
    54956,
    52854,
    47158,
    18288,
    30849,
    60973,
    42308,
    46672,
    54966,
    47112,
    19221,
    34100,
    15436,
    13064,
    55832,
    820,
    2592,
    35027,
    49188,
    12706,
    1655,
    8350,
    55775,
    4460,
    11797,
    15991,
    57919,
    44132,
    29335,
    26008,
    19478,
    60741,
    29731,
    2070,
    18514,
    20385,
    8777,
    53773,
    56984,
    32998,
    35889,
    63367,
    45329,
    37523,
    20402,
    7390,
    15718,
    56333,
    35636,
    3228,
    41017,
    30110,
    56254,
    45713,
    10596,
    877,
    4661,
    49557,
    62477,
    3723,
    32236,
    49263,
    57946,
    57746,
    19462,
    38946,
    57533,
    51926,
    34238,
    61622,
    15178,
    56729,
    1627,
    59480,
    24026,
    45334,
    34081,
    23955,
    42965,
    60639,
    9403,
    16011,
    35142,
    813,
    31420,
    31458,
    26117,
    46867,
    54061,
    41564,
    55156,
    55906,
    41572,
    63818,
    16972,
    62619,
    13856,
    11043,
    20428,
    51630,
    17924,
    37271,
    26121,
    2838,
    36644,
    43388,
    43543,
    54702,
    59478,
    30559,
    33637,
    3453,
    25666,
    63345,
    52592,
    19410,
    9449,
    23057,
    46846,
    14375,
    10408,
    54453,
    28286,
    42014,
    15719,
    30859,
    43423,
    5123,
    1158,
    8130,
    41816,
    3253,
    59826,
    32056,
    59187,
    30347,
    46035,
    52204,
    47007,
    9878,
    21114,
    57526,
    55535,
    15654,
    40367,
    26025,
    9652,
    62590,
    23339,
    11093,
    37464,
    10226,
    14150,
    19130,
    40267,
    29948,
    52679,
    23997,
    8700,
    25617,
    2308,
    658,
    22553,
    27316,
    43511,
    2502,
    61507,
    6769,
    6828,
    36666,
    24374,
    442,
    63879,
    14078,
    10463,
    7334,
    43144,
    28237,
    40963,
    59336,
    14768,
    42159,
    45913,
    48931,
    5435,
    48424,
    29086,
    23013,
    150,
    28384,
    32708,
    3605,
    48396,
    3235,
    38548,
    23940,
    50357,
    8325,
    29426,
    60734,
    18915,
    48619,
    56781,
    2513,
    4568,
    9448,
    3530,
    30218,
    29422,
    35750,
    20507,
    26858,
    24025,
    24162,
    43117,
    41497,
    45462,
    28025,
    61441,
    54697,
    62641,
    46415,
    60646,
    12748,
    13326,
    3739,
    32631,
    32685,
    264,
    38458,
    7507,
    63984,
    31205,
    53005,
    9361,
    1573,
    46342,
    48530,
    30932,
    50491,
    23325,
    47636,
    19581,
    32121,
    19558,
    10623,
    46784,
    48326,
    18235,
    57399,
    27871,
    16078,
    41822,
    56055,
    17649,
    8964,
    16502,
    27417,
    7671,
    5450,
    55752,
    819,
    27288,
    48061,
    54505,
    36902,
    16672,
    22428,
    35690,
    21649,
    50707,
    30572,
    56756,
    10420,
    6392,
    54899,
    38613,
    3602,
    19015,
    40500,
    39288,
    21988,
    56290,
    33641,
    52745,
    30171,
    5524,
    11401,
    42922,
    63059,
    45732,
    48156,
    46443,
    47425,
    5808,
    18024,
    19150,
    56048,
    27299,
    15464,
    41982,
    49035,
    1715,
    6344,
    37727,
    37180,
    44818,
    34966,
    1410,
    16305,
    5747,
    44087,
    496,
    59913,
    53492,
    60419,
    20515,
    8874,
    30855,
    48227,
    51355,
    62401,
    28365,
    9149,
    2720,
    60594,
    58007,
    15775,
    377,
    36536,
    51443,
    28647,
    51278,
    35619,
    58927,
    16142,
    20868,
    59288,
    52363,
    63720,
    37492,
    26271,
    46661,
    63223,
    6250,
    34553,
    29701,
    6256,
    29116,
    6459,
    12281,
    11867,
    12038,
    32231,
    18079,
    44742,
    21371,
    54507,
    40611,
    59118,
    57268,
    38516,
    3547,
    2760,
    48427,
    48305,
    13486,
    43259,
    5865,
    44223,
    43526,
    46222,
    44950,
    15883,
    6155,
    22847,
    32413,
    56915,
    40463,
    24429,
    23167,
    24286,
    50973,
    51643,
    26066,
    55903,
    22311,
    48953,
    18580,
    61496,
    37181,
    63026,
    1792,
    16182,
    11486,
    13985,
    1053,
    18936,
    57031,
    25309,
    16677,
    50323,
    60788,
    42960,
    33943,
    57071,
    14487,
    38484,
    39365,
    42877,
    38268,
    16484,
    17264,
    26171,
    32182,
    52811,
    51900,
    49465,
    61780,
    20606,
    56334,
    9290,
    799,
    21026,
    24538,
    38282,
    1569,
    8911,
    36876,
    43133,
    13783,
    11400,
    20685,
    2401,
    47782,
    57120,
    10653,
    37552,
    22186,
    12181,
    28916,
    27403,
    40684,
    20237,
    30550,
    30861,
    48924,
    2006,
    41708,
    49704,
    59795,
    17267,
    19262,
    36564,
    63109,
    29164,
    49169,
    36690,
    44445,
    38883,
    49228,
    52142,
    47258,
    8910,
    54948,
    33420,
    26337,
    61408,
    8946,
    45855,
    13084,
    9629,
    41103,
    10150,
    55692,
    60106,
    24822,
    51548,
    30077,
    44945,
    56091,
    45316,
    12764,
    53530,
    62157,
    46547,
    59213,
    46843,
    59873,
    61728,
    3972,
    25668,
    10495,
    31815,
    9507,
    27382,
    30387,
    48790,
    49615,
    10368,
    63621,
    13344,
    56558,
    50832,
    15867,
    60631,
    56548,
    41413,
    33393,
    37120,
    48873,
    9054,
    19314,
    34533,
    59270,
    31154,
    47057,
    55395,
    11113,
    53614,
    30630,
    59188,
    16536,
    17793,
    18701,
    61973,
    53047,
    19930,
    21608,
    14139,
    15866,
    22011,
    3071,
    38626,
    9034,
    23174,
    23022,
    30533,
    32812,
    33711,
    19261,
    17809,
    29262,
    33038,
    17403,
    41073,
    4638,
    38169,
    44732,
    13078,
    43681,
    4922,
    60624,
    62445,
    3911,
    44879,
    21096,
    58917,
    39962,
    36412,
    44013,
    2034,
    30963,
    8259,
    39516,
    20214,
    41675,
    3286,
    6203,
    55153,
    16413,
    18466,
    40995,
    27442,
    41639,
    41633,
    10198,
    4761,
    10508,
    21693,
    62724,
    32724,
    12329,
    2622,
    48867,
    18783,
    22,
    401,
    28949,
    29774,
    34479,
    11200,
    42237,
    26582,
    1458,
    17784,
    48978,
    47576,
    50896,
    14373,
    46847,
    33082,
    2217,
    1936,
    44269,
    56740,
    40567,
    21344,
    37759,
    48213,
    52182,
    38346,
    41570,
    25881,
    11186,
    36393,
    42819,
    34550,
    62258,
    2279,
    58627,
    51530,
    41114,
    42647,
    62703,
    54677,
    42320,
    10547,
    53802,
    31427,
    10050,
    1659,
    19266,
    38365,
    58309,
    3047,
    12767,
    4688,
    4658,
    53451,
    7102,
    37494,
    56046,
    57401,
    18391,
    33589,
    12667,
    17310,
    39872,
    47352,
    932,
    3133,
    1657,
    333,
    61401,
    29301,
    44379,
    33028,
    42398,
    42285,
    20449,
    50216,
    52146,
    60698,
    56834,
    48830,
    5894,
    9717,
    7849,
    4538,
    13382,
    38864,
    60304,
    48999,
    46058,
    49467,
    30388,
    13542,
    49815,
    48315,
    60907,
    51585,
    7270,
    1145,
    9601,
    61732,
    35567,
    37108,
    17776,
    17285,
    42945,
    63645,
    47723,
    57145,
    61221,
    52472,
    34116,
    62507,
    15335,
    51119,
    3238,
    53006,
    23421,
    63751,
    42191,
    12725,
    32983,
    8783,
    59004,
    56168,
    24347,
    52448,
    48860,
    17079,
    22776,
    38159,
    27804,
    7626,
    6124,
    57978,
    28200,
    3096,
    48685,
    32550,
    30569,
    46923,
    47089,
    62953,
    31292,
    54686,
    332,
    30382,
    29014,
    2402,
    63580,
    30238,
    61337,
    25662,
    62304,
    21895,
    35497,
    46898,
    37746,
    46125,
    6729,
    49499,
    44058,
    53743,
    34418,
    51593,
    35763,
    38992,
    14544,
    7014,
    41533,
    43999,
    32043,
    57922,
    41479,
    49119,
    42853,
    42028,
    11933,
    58971,
    47581,
    31560,
    42238,
    49498,
    8369,
    428,
    48263,
    42920,
    38141,
    10749,
    59524,
    26489,
    58037,
    11030,
    46259,
    109,
    1296,
    52119,
    45634,
    58776,
    37953,
    60830,
    21192,
    16435,
    6612,
    4628,
    55016,
    55057,
    6,
    3581,
    9535,
    19121,
    52020,
    6981,
    20866,
    2832,
    43342,
    9783,
    54642,
    44612,
    63518,
    51934,
    26671,
    63870,
    13590,
    2131,
    54821,
    34563,
    41794,
    22334,
    7887,
    11965,
    46917,
    18328,
    47476,
    62631,
    49042,
    3966,
    24513,
    50763,
    56976,
    48148,
    9639,
    56539,
    2888,
    10626,
    46521,
    21416,
    6630,
    45422,
    24179,
    46842,
    29613,
    56997,
    54723,
    47896,
    21134,
    19646,
    13829,
    33092,
    63637,
    59308,
    5806,
    3885,
    42451,
    63441,
    11575,
    34877,
    35162,
    1954,
    20843,
    29362,
    552,
    49044,
    19096,
    2099,
    57418,
    25169,
    48751,
    23671,
    35764,
    16881,
    47850,
    37056,
    28044,
    43307,
    20459,
    54735,
    45671,
    8307,
    20121,
    19307,
    19666,
    9352,
    55851,
    26089,
    32238,
    28049,
    35257,
    60862,
    27843,
    52110,
    8883,
    58751,
    14573,
    13023,
    9511,
    25869,
    14052,
    10376,
    58263,
    9395,
    54395,
    63627,
    15384,
    18848,
    2559,
    63558,
    18567,
    49716,
    21798,
    54629,
    25292,
    31397,
    41711,
    35969,
    60948,
    50905,
    55524,
    55527,
    1239,
    13039,
    14381,
    33194,
    46360,
    53220,
    16342,
    11474,
    41045,
    28640,
    24237,
    44382,
    38639,
    9759,
    5931,
    54345,
    3382,
    31896,
    17630,
    48128,
    872,
    2062,
    56738,
    4909,
    32009,
    46190,
    39876,
    42310,
    17179,
    44128,
    34396,
    37776,
    12582,
    7867,
    45005,
    12957,
    4023,
    39195,
    7341,
    15215,
    56125,
    20055,
    6121,
    5285,
    48036,
    23721,
    8269,
    39743,
    61159,
    8200,
    41432,
    42339,
    19171,
    12253,
    55872,
    57014,
    41600,
    49528,
    50507,
    56474,
    7098,
    24171,
    8071,
    57333,
    22920,
    29533,
    239,
    32237,
    30971,
    3048,
    37547,
    48176,
    1711,
    11230,
    39312,
    23196,
    27770,
    31944,
    38868,
    25048,
    22361,
    43253,
    38143,
    38004,
    47713,
    58879,
    53036,
    46318,
    47695,
    37849,
    40151,
    4464,
    26747,
    9729,
    13982,
    46065,
    14597,
    59205,
    19631,
    51043,
    57100,
    47404,
    57290,
    8681,
    55855,
    35643,
    25190,
    12836,
    28973,
    47866,
    45914,
    44754,
    7800,
    56745,
    52055,
    2794,
    18607,
    21574,
    38436,
    50269,
    20824,
    39400,
    8162,
    15837,
    18611,
    34339,
    63677,
    41729,
    39492,
    1625,
    3219,
    19904,
    62933,
    27280,
    15552,
    29583,
    44780,
    46223,
    16134,
    60726,
    17640,
    6051,
    19951,
    46653,
    48294,
    32018,
    6526,
    54109,
    40138,
    44513,
    36121,
    41453,
    35044,
    57201,
    13172,
    28120,
    25892,
    51894,
    42255,
    13053,
    38194,
    59470,
    5016,
    48731,
    22461,
    19080,
    25360,
    43123,
    11052,
    44932,
    21867,
    57432,
    11195,
    61291,
    22968,
    35419,
    43556,
    9305,
    46177,
    53566,
    27401,
    5969,
    63184,
    17584,
    33903,
    33153,
    16980,
    52236,
    61543,
    1648,
    675,
    15424,
    12921,
    27407,
    457,
    48631,
    10210,
    1509,
    35157,
    31959,
    48694,
    45735,
    53370,
    59943,
    23223,
    46508,
    59469,
    2230,
    4112,
    21374,
    5398,
    25197,
    15795,
    50956,
    27070,
    30679,
    26874,
    6749,
    48608,
    20360,
    14598,
    15298,
    60398,
    55013,
    60359,
    50327,
    55529,
    49066,
    1035,
    40042,
    40053,
    61264,
    60161,
    15218,
    13368,
    50759,
    29936,
    27195,
    5222,
    62176,
    6620,
    52775,
    2526,
    41897,
    24783,
    55556,
    47024,
    22593,
    56758,
    7573,
    54023,
    19424,
    45661,
    27334,
    54943,
    34564,
    7421,
    24071,
    31344,
    17212,
    16532,
    38590,
    42435,
    35080,
    26960,
    21082,
    43281,
    47322,
    38594,
    11176,
    32529,
    4029,
    61475,
    32151,
    18285,
    31312,
    40228,
    45592,
    39278,
    32986,
    1023,
    37021,
    8663,
    24225,
    59645,
    55169,
    47129,
    49669,
    62287,
    55448,
    24107,
    54096,
    51758,
    56274,
    44655,
    21457,
    34495,
    37742,
    60797,
    13052,
    23010,
    47619,
    54068,
    14962,
    27591,
    18547,
    60961,
    46900,
    38920,
    33110,
    53565,
    58044,
    30198,
    28343,
    12271,
    13852,
    53444,
    46742,
    22305,
    32585,
    13697,
    32709,
    39725,
    55104,
    3038,
    1345,
    37088,
    50145,
    28077,
    42157,
    14145,
    37971,
    59182,
    60913,
    3705,
    35648,
    2829,
    2501,
    33759,
    12909,
    12557,
    30782,
    57136,
    53898,
    49784,
    44644,
    14473,
    10981,
    52869,
    62610,
    47877,
    38955,
    43385,
    60191,
    18244,
    24098,
    30892,
    50839,
    30014,
    18403,
    56087,
    47736,
    26473,
    42581,
    51590,
    19677,
    41541,
    60842,
    48734,
    22526,
    41747,
    55710,
    41492,
    51765,
    46010,
    56621,
    2255,
    16528,
    55732,
    55824,
    59894,
    24734,
    6905,
    25144,
    7650,
    12648,
    45258,
    16904,
    10587,
    3683,
    14364,
    58598,
    29921,
    37456,
    43471,
    4302,
    48679,
    57051,
    59428,
    63735,
    44260,
    9184,
    9288,
    1845,
    63067,
    19325,
    62116,
    19089,
    34354,
    40163,
    37633,
    16814,
    2883,
    3210,
    47457,
    31145,
    49021,
    41931,
    33373,
    9497,
    34120,
    52459,
    20771,
    6895,
    1396,
    3824,
    60294,
    9506,
    63282,
    45431,
    29720,
    49283,
    40378,
    41217,
    21123,
    57049,
    29529,
    30604,
    25129,
    2447,
    35836,
    40491,
    31757,
    15748,
    13144,
    46149,
    17355,
    33577,
    8928,
    42821,
    16782,
    51100,
    44542,
    40132,
    44861,
    41380,
    49429,
    35726,
    23476,
    22033,
    43967,
    9444,
    28090,
    23274,
    41006,
    34951,
    25630,
    62718,
    51919,
    33703,
    60593,
    39788,
    57011,
    55087,
    7289,
    35967,
    54272,
    61632,
    22354,
    11936,
    37577,
    28162,
    227,
    31234,
    10410,
    50265,
    54724,
    63728,
    26250,
    5830,
    12355,
    9044,
    59207,
    44453,
    11136,
    59561,
    11820,
    9151,
    60426,
    13835,
    18649,
    26234,
    26504,
    10283,
    63097,
    28706,
    61299,
    27497,
    55427,
    23250,
    18020,
    41958,
    31063,
    19441,
    63480,
    38219,
    53860,
    12565,
    20013,
    9090,
    23501,
    62222,
    28932,
    5070,
    21347,
    10635,
    14115,
    31081,
    52152,
    52312,
    14190,
    54323,
    41757,
    49694,
    17918,
    24639,
    13316,
    55844,
    45796,
    58411,
    5843,
    62652,
    20775,
    5340,
    55286,
    34245,
    17587,
    35259,
    15308,
    3707,
    49334,
    867,
    17689,
    30831,
    55611,
    62563,
    5586,
    39111,
    28463,
    3931,
    53820,
    42130,
    13944,
    44607,
    11371,
    51613,
    23597,
    31883,
    41872,
    39451,
    9528,
    63565,
    47010,
    22078,
    33071,
    3498,
    48284,
    933,
    61125,
    1577,
    60855,
    13127,
    50362,
    58105,
    43797,
    51304,
    4589,
    61248,
    31358,
    21929,
    15444,
    32654,
    54348,
    57468,
    27014,
    53922,
    55076,
    40879,
    47172,
    3155,
    18074,
    20098,
    43036,
    13109,
    52556,
    26712,
    11416,
    50233,
    43191,
    22833,
    50840,
    45817,
    30605,
    47488,
    1148,
    19877,
    7569,
    6742,
    17446,
    8524,
    31647,
    56604,
    47618,
    42380,
    51132,
    53190,
    30076,
    45628,
    59568,
    40689,
    32337,
    32539,
    7368,
    16806,
    38681,
    42204,
    18909,
    14705,
    1493,
    6909,
    63427,
    2871,
    16723,
    60735,
    2738,
    59467,
    62068,
    37364,
    43565,
    32843,
    33354,
    38127,
    2817,
    58580,
    13499,
    18301,
    12151,
    33145,
    14790,
    52777,
    63380,
    33606,
    51583,
    16587,
    55781,
    29859,
    13784,
    52375,
    46202,
    41921,
    35527,
    51937,
    21940,
    14786,
    29083,
    47242,
    26554,
    18448,
    59839,
    49016,
    24325,
    4972,
    11703,
    31901,
    8877,
    25218,
    32847,
    1227,
    51973,
    22092,
    55601,
    24398,
    38749,
    24718,
    45411,
    18537,
    14613,
    57823,
    9434,
    31529,
    61752,
    59620,
    44110,
    43646,
    19367,
    39361,
    19244,
    49544,
    46993,
    811,
    49319,
    21619,
    22914,
    42220,
    55999,
    15247,
    63170,
    38731,
    37906,
    20607,
    21064,
    7997,
    20197,
    62448,
    47469,
    38761,
    15997,
    50262,
    63482,
    2297,
    3957,
    61172,
    24730,
    25939,
    51564,
    24789,
    62880,
    26055,
    51779,
    38238,
    28707,
    35954,
    1903,
    12885,
    36118,
    20488,
    61849,
    40966,
    12138,
    8258,
    11962,
    60321,
    8842,
    24203,
    17039,
    61957,
    48344,
    22625,
    48797,
    30283,
    23365,
    19860,
    28544,
    29437,
    41105,
    22727,
    33868,
    4487,
    8763,
    25960,
    34077,
    45688,
    5505,
    60027,
    19471,
    46231,
    46289,
    34319,
    61257,
    7747,
    12936,
    25818,
    57398,
    55754,
    41783,
    28177,
    62431,
    15202,
    43765,
    46500,
    30448,
    3340,
    35237,
    52617,
    12688,
    5440,
    19689,
    3075,
    19937,
    59726,
    14378,
    60551,
    26485,
    32490,
    56486,
    34723,
    23050,
    35163,
    9344,
    30700,
    40326,
    12999,
    4674,
    23086,
    26071,
    7290,
    10404,
    55097,
    4948,
    29104,
    20034,
    59794,
    23373,
    27791,
    3298,
    52573,
    41284,
    38272,
    42558,
    55583,
    27180,
    28462,
    59582,
    36986,
    31582,
    60906,
    42668,
    14885,
    43321,
    9275,
    28256,
    13228,
    28507,
    15100,
    16914,
    62383,
    26557,
    1026,
    29674,
    39092,
    23358,
    4783,
    32124,
    52688,
    45656,
    27289,
    24105,
    34157,
    5540,
    34264,
    7854,
    8189,
    39972,
    16637,
    33993,
    25002,
    23733,
    39668,
    54706,
    43202,
    12734,
    39060,
    53736,
    4635,
    44809,
    35737,
    53936,
    38228,
    22812,
    90,
    12901,
    63546,
    27424,
    44516,
    60290,
    22389,
    21236,
    30472,
    15806,
    36049,
    48188,
    30989,
    49548,
    21037,
    55842,
    5664,
    7522,
    21500,
    26608,
    39903,
    56733,
    5360,
    11587,
    20319,
    14187,
    25494,
    2717,
    27766,
    16827,
    30119,
    57235,
    399,
    52104,
    13418,
    56362,
    51609,
    60368,
    924,
    11716,
    36508,
    53572,
    1263,
    23520,
    53982,
    30439,
    22070,
    23068,
    6448,
    20072,
    53883,
    32089,
    14245,
    47766,
    26332,
    24041,
    11347,
    58182,
    30589,
    46312,
    52771,
    41937,
    11008,
    29783,
    15568,
    59554,
    21961,
    37556,
    16535,
    11131,
    26379,
    38254,
    37525,
    20536,
    50602,
    20511,
    11425,
    54034,
    30549,
    16471,
    2284,
    47631,
    56178,
    34448,
    27512,
    2722,
    21126,
    19804,
    33649,
    40188,
    61827,
    8275,
    40688,
    48975,
    42184,
    12647,
    46358,
    9101,
    28599,
    19199,
    7088,
    52471,
    59811,
    44522,
    2391,
    45747,
    41320,
    27370,
    32694,
    55295,
    25127,
    47381,
    33468,
    63883,
    40534,
    29795,
    38760,
    24199,
    59394,
    50482,
    5365,
    46188,
    19826,
    32833,
    8508,
    48465,
    15809,
    12953,
    5284,
    26768,
    25536,
    37221,
    63759,
    53975,
    22729,
    7148,
    7322,
    56971,
    3629,
    15498,
    55639,
    12386,
    52093,
    4675,
    24176,
    22191,
    22901,
    58617,
    34383,
    51193,
    6646,
    7636,
    1881,
    10702,
    29925,
    28926,
    23686,
    41033,
    6218,
    5446,
    30349,
    13839,
    38066,
    45938,
    10578,
    30939,
    25769,
    34625,
    46068,
    19117,
    46700,
    28,
    33900,
    23417,
    38096,
    53766,
    35154,
    53136,
    39161,
    20665,
    19270,
    9728,
    32887,
    57585,
    3302,
    39325,
    40558,
    55597,
    46449,
    21007,
    34916,
    10825,
    57586,
    44638,
    32170,
    27582,
    7530,
    30105,
    60486,
    31548,
    7842,
    979,
    40700,
    23724,
    24920,
    18944,
    9027,
    45470,
    15980,
    49146,
    17822,
    52814,
    9998,
    8728,
    63331,
    31658,
    20570,
    48454,
    48533,
    5149,
    24475,
    52635,
    28167,
    35519,
    56568,
    11466,
    1114,
    46433,
    15028,
    17202,
    993,
    59818,
    43210,
    53862,
    7379,
    48381,
    54258,
    17631,
    25283,
    951,
    61641,
    33814,
    18151,
    49406,
    35380,
    46711,
    55435,
    29239,
    30222,
    21176,
    11527,
    19608,
    40383,
    1214,
    4894,
    34836,
    564,
    716,
    34338,
    38188,
    47445,
    45953,
    35211,
    24366,
    44363,
    60602,
    45934,
    26517,
    11215,
    32169,
    56455,
    21103,
    43786,
    63803,
    49050,
    54885,
    15257,
    34365,
    60267,
    56426,
    12176,
    30207,
    33090,
    58806,
    20480,
    25284,
    16878,
    37836,
    11275,
    1751,
    52833,
    38106,
    24551,
    9408,
    63509,
    4610,
    60222,
    51473,
    17234,
    61760,
    62469,
    48297,
    1368,
    33694,
    63562,
    56708,
    59763,
    9870,
    32234,
    7269,
    63354,
    51566,
    7366,
    2394,
    7333,
    53302,
    52957,
    42426,
    2267,
    6770,
    63106,
    11759,
    51826,
    47417,
    48676,
    38050,
    34597,
    10490,
    34322,
    6693,
    37643,
    48884,
    5701,
    1255,
    32889,
    57063,
    39925,
    45249,
    45185,
    58418,
    43688,
    46392,
    20960,
    8374,
    3027,
    12320,
    60282,
    63376,
    21142,
    11756,
    32745,
    1272,
    58423,
    15365,
    17586,
    33440,
    6709,
    50270,
    24555,
    27608,
    16167,
    47873,
    56282,
    44412,
    29147,
    59407,
    18695,
    2038,
    33371,
    49072,
    46366,
    25544,
    51519,
    25996,
    38536,
    8093,
    51085,
    8563,
    4019,
    4590,
    28311,
    22159,
    27503,
    61033,
    25205,
    3942,
    27551,
    56341,
    32844,
    33048,
    4707,
    31333,
    25865,
    34959,
    40761,
    53669,
    56868,
    25423,
    5726,
    8719,
    11477,
    24530,
    48205,
    39689,
    13362,
    25195,
    25491,
    15479,
    22869,
    21487,
    6857,
    26918,
    19008,
    4207,
    55004,
    45811,
    24110,
    14094,
    54525,
    9381,
    43373,
    54931,
    59566,
    24489,
    61938,
    49869,
    11715,
    2085,
    40600,
    15004,
    23035,
    35427,
    48150,
    2538,
    9810,
    45080,
    19644,
    17052,
    35170,
    11379,
    6741,
    55647,
    20801,
    39910,
    52464,
    38473,
    37799,
    23860,
    25775,
    23008,
    58405,
    8984,
    52806,
    53698,
    35547,
    44173,
    36081,
    35197,
    54426,
    35394,
    54940,
    24986,
    14091,
    19650,
    22220,
    20533,
    23213,
    56800,
    43965,
    52455,
    61210,
    61198,
    19684,
    47769,
    42695,
    1818,
    28440,
    20040,
    62681,
    36311,
    40185,
    24595,
    61910,
    17326,
    33237,
    37557,
    51489,
    59882,
    32688,
    12288,
    31479,
    24705,
    9880,
    6234,
    41652,
    10073,
    51317,
    55231,
    11069,
    35140,
    25552,
    56541,
    33267,
    33390,
    27437,
    36084,
    49202,
    53465,
    18374,
    50667,
    9337,
    22859,
    43318,
    29704,
    18055,
    36213,
    44046,
    19750,
    19970,
    53109,
    26920,
    4571,
    62613,
    13110,
    40423,
    29671,
    62018,
    2253,
    42657,
    37368,
    19760,
    27356,
    17359,
    13397,
    8027,
    3856,
    55938,
    42453,
    29195,
    11607,
    39562,
    61638,
    25945,
    44441,
    38497,
    23605,
    62102,
    4877,
    13179,
    6332,
    17893,
    62142,
    43892,
    30818,
    1011,
    57924,
    16408,
    5273,
    56357,
    51338,
    47051,
    16291,
    40848,
    33006,
    46409,
    31380,
    40604,
    1299,
    29723,
    59440,
    51760,
    60992,
    5810,
    51117,
    58009,
    39405,
    52425,
    26814,
    20456,
    3177,
    10288,
    3878,
    697,
    56853,
    33401,
    47710,
    49179,
    57773,
    55264,
    12807,
    61414,
    60201,
    42516,
    10505,
    47174,
    22018,
    43160,
    29178,
    55038,
    23753,
    47188,
    50801,
    14183,
    43845,
    42664,
    28250,
    56513,
    35321,
    26246,
    58300,
    11563,
    52107,
    60456,
    12961,
    46592,
    29689,
    63946,
    50190,
    37345,
    6352,
    58274,
    60442,
    1654,
    28290,
    49291,
    40635,
    20094,
    54146,
    51875,
    24103,
    50795,
    44094,
    13251,
    22344,
    13223,
    40815,
    53548,
    31177,
    43602,
    40795,
    29791,
    43817,
    34020,
    54036,
    47900,
    15391,
    10610,
    30719,
    49487,
    24109,
    60084,
    28052,
    63025,
    61219,
    11939,
    33947,
    11832,
    42809,
    36798,
    47421,
    61961,
    57668,
    8673,
    14663,
    45138,
    57192,
    44044,
    27066,
    38035,
    40136,
    60366,
    32735,
    13279,
    3392,
    37038,
    16198,
    55986,
    59755,
    50564,
    9215,
    2690,
    20458,
    38176,
    54817,
    15195,
    14549,
    61477,
    63314,
    54616,
    4444,
    41913,
    21661,
    26018,
    35863,
    10954,
    8185,
    63819,
    37930,
    18209,
    59598,
    50740,
    9961,
    19001,
    57640,
    61427,
    25670,
    14632,
    26749,
    56134,
    29942,
    26072,
    63225,
    39557,
    9373,
    8546,
    63127,
    2913,
    39654,
    1353,
    59327,
    26134,
    29737,
    24544,
    25394,
    49736,
    8377,
    25764,
    47460,
    46533,
    50475,
    51713,
    29826,
    19069,
    55813,
    9608,
    28954,
    739,
    53396,
    44101,
    8933,
    14099,
    38084,
    32957,
    27219,
    2369,
    24597,
    35647,
    5250,
    21199,
    57208,
    39767,
    61085,
    30165,
    7512,
    4376,
    19393,
    20523,
    35774,
    60172,
    58261,
    263,
    57936,
    7116,
    26869,
    59660,
    30263,
    35181,
    55555,
    31212,
    55966,
    34176,
    5485,
    61979,
    61724,
    37190,
    44169,
    33135,
    63224,
    49517,
    20688,
    60224,
    26912,
    27419,
    26986,
    24520,
    34968,
    39980,
    55737,
    19310,
    63861,
    15332,
    62861,
    49004,
    680,
    18330,
    50225,
    32941,
    32975,
    38979,
    43653,
    17073,
    44556,
    36125,
    37080,
    44936,
    39917,
    20077,
    30050,
    9353,
    12260,
    48677,
    2281,
    12531,
    59116,
    15888,
    43506,
    30931,
    7830,
    53153,
    48403,
    4481,
    57970,
    26572,
    35023,
    7857,
    48082,
    15264,
    29408,
    58145,
    41602,
    55748,
    26435,
    4116,
    40938,
    60879,
    62171,
    22286,
    12088,
    31955,
    33962,
    3533,
    7904,
    16888,
    43125,
    36313,
    7589,
    20961,
    48789,
    62549,
    14134,
    1303,
    26618,
    42013,
    26926,
    51026,
    49858,
    42762,
    7668,
    61833,
    42717,
    19559,
    43069,
    34613,
    18139,
    62608,
    13892,
    432,
    2517,
    56006,
    1028,
    33196,
    21658,
    20159,
    32156,
    11913,
    18656,
    35210,
    14214,
    22537,
    31045,
    17311,
    8741,
    12285,
    33000,
    53683,
    46538,
    29902,
    30547,
    61046,
    16927,
    3666,
    46568,
    30544,
    53003,
    4218,
    39233,
    61793,
    47344,
    27072,
    28059,
    6969,
    36284,
    20966,
    35051,
    1904,
    5533,
    34265,
    30108,
    43040,
    6035,
    38679,
    7428,
    62381,
    31118,
    19229,
    35414,
    3857,
    452,
    33834,
    18241,
    24246,
    32871,
    5030,
    56992,
    49788,
    42458,
    13863,
    13204,
    52127,
    54289,
    51053,
    7577,
    17455,
    42872,
    49534,
    7129,
    59009,
    10499,
    2680,
    21941,
    50285,
    12121,
    37978,
    39920,
    26923,
    61702,
    24209,
    61351,
    48282,
    41043,
    29595,
    4781,
    41424,
    8513,
    39859,
    10089,
    55323,
    2757,
    61468,
    54079,
    41175,
    24709,
    24111,
    21474,
    23582,
    28116,
    12168,
    39243,
    61577,
    67,
    44281,
    33408,
    46629,
    30089,
    40045,
    16515,
    52474,
    30427,
    31138,
    453,
    15722,
    30796,
    22044,
    22437,
    29976,
    44720,
    62346,
    33037,
    13426,
    45760,
    24835,
    21308,
    43665,
    6504,
    63681,
    36889,
    20921,
    10477,
    59174,
    18546,
    12228,
    58158,
    17903,
    58777,
    11503,
    57481,
    16847,
    36675,
    15369,
    22752,
    50992,
    52916,
    6474,
    14482,
    57255,
    47213,
    38411,
    9537,
    40392,
    5640,
    6626,
    15089,
    11227,
    44894,
    55687,
    48063,
    31726,
    60168,
    6382,
    23123,
    33910,
    57357,
    26451,
    28881,
    35086,
    55912,
    45094,
    37741,
    39592,
    62021,
    31389,
    53194,
    27561,
    51896,
    55643,
    55408,
    47853,
    42512,
    61936,
    61808,
    59500,
    27264,
    45975,
    6946,
    16499,
    11435,
    48042,
    1920,
    17674,
    23906,
    39165,
    9940,
    28439,
    12007,
    46088,
    54070,
    15053,
    54854,
    56193,
    52296,
    30803,
    36499,
    22205,
    18651,
    55106,
    4100,
    6346,
    1003,
    8053,
    35402,
    23366,
    39871,
    51363,
    42807,
    24239,
    34047,
    47487,
    5384,
    41963,
    4569,
    1827,
    6060,
    28483,
    21346,
    15268,
    14404,
    23443,
    24765,
    10353,
    50350,
    13352,
    31573,
    54699,
    21515,
    4518,
    63847,
    53539,
    33169,
    25410,
    40196,
    16575,
    48083,
    58100,
    40258,
    32431,
    21671,
    53882,
    13528,
    18668,
    4555,
    34572,
    1605,
    59786,
    60447,
    33554,
    10882,
    52006,
    62107,
    25980,
    54695,
    49744,
    33414,
    29853,
    35445,
    42186,
    6189,
    42408,
    16,
    19794,
    39922,
    52718,
    42226,
    30937,
    62896,
    57224,
    39496,
    28000,
    63838,
    57419,
    5992,
    33163,
    20667,
    53178,
    45922,
    19448,
    4875,
    5634,
    27367,
    30433,
    47283,
    11018,
    55366,
    15041,
    2352,
    45093,
    16365,
    57506,
    53696,
    10893,
    8359,
    10871,
    48110,
    58296,
    22444,
    34476,
    50073,
    1623,
    22470,
    2465,
    62384,
    52711,
    30542,
    23879,
    827,
    62098,
    14533,
    60032,
    58931,
    6662,
    30980,
    60500,
    61510,
    25673,
    56750,
    648,
    44248,
    27717,
    732,
    15080,
    55818,
    23122,
    47509,
    20808,
    2971,
    21102,
    31902,
    22020,
    48555,
    60458,
    55847,
    55509,
    33763,
    36993,
    28495,
    35671,
    1072,
    1137,
    48355,
    12687,
    42857,
    44354,
    50235,
    63342,
    7381,
    38355,
    36139,
    54032,
    15938,
    56105,
    50252,
    54009,
    42145,
    57450,
    45172,
    740,
    59621,
    27515,
    2587,
    16969,
    4817,
    19512,
    19230,
    15390,
    19614,
    13860,
    53200,
    49204,
    186,
    63269,
    41698,
    33423,
    10644,
    657,
    55525,
    34514,
    40835,
    14490,
    89,
    34059,
    1287,
    62317,
    6716,
    6793,
    49450,
    52197,
    42662,
    49933,
    52821,
    46626,
    62312,
    61909,
    61690,
    25839,
    55044,
    63196,
    24285,
    58906,
    52290,
    14002,
    28213,
    54066,
    59033,
    45379,
    30430,
    10996,
    44952,
    62776,
    51124,
    7994,
    12772,
    14058,
    13001,
    41608,
    8339,
    25081,
    60598,
    53842,
    63456,
    62943,
    25470,
    57292,
    3797,
    34793,
    47221,
    33119,
    2781,
    3023,
    53364,
    2585,
    19637,
    59037,
    47419,
    51873,
    62750,
    26064,
    15602,
    17342,
    44301,
    22120,
    360,
    3909,
    61187,
    41107,
    6963,
    41487,
    56389,
    41774,
    57972,
    45693,
    18884,
    19630,
    39916,
    27634,
    13555,
    39575,
    59030,
    50027,
    37529,
    30203,
    55937,
    33747,
    60395,
    1087,
    32556,
    34935,
    17060,
    47584,
    58648,
    29657,
    25814,
    17308,
    14126,
    1921,
    39534,
    57973,
    5390,
    16537,
    63491,
    12793,
    62335,
    27396,
    25807,
    13475,
    6212,
    46204,
    4198,
    6645,
    8920,
    29139,
    20568,
    9007,
    42144,
    53504,
    21046,
    16230,
    23910,
    4253,
    9064,
    35790,
    21166,
    21212,
    58905,
    58412,
    58966,
    42629,
    3582,
    28277,
    995,
    28330,
    8718,
    19510,
    48984,
    60857,
    44440,
    25525,
    38784,
    51622,
    49601,
    55373,
    13656,
    8945,
    36307,
    53315,
    25384,
    40515,
    35114,
    59,
    38043,
    52141,
    54088,
    20446,
    63130,
    54346,
    50670,
    33229,
    44323,
    15665,
    42929,
    61650,
    21440,
    51625,
    26851,
    545,
    984,
    24648,
    43759,
    53482,
    37638,
    56001,
    30411,
    22576,
    29214,
    53104,
    56345,
    44135,
    38211,
    29959,
    2199,
    58019,
    62710,
    10121,
    58700,
    3891,
    50427,
    39220,
    61388,
    16957,
    25598,
    59380,
    13193,
    45786,
    14454,
    40864,
    33416,
    9130,
    41664,
    55324,
    5419,
    12429,
    21935,
    39807,
    58546,
    556,
    21602,
    30474,
    9628,
    15956,
    51761,
    7105,
    58771,
    27704,
    20190,
    32512,
    21873,
    43776,
    62513,
    13160,
    27886,
    36445,
    52231,
    51487,
    36208,
    59884,
    35945,
    3606,
    17679,
    47424,
    7375,
    27153,
    35029,
    47397,
    34230,
    20655,
    48911,
    26837,
    58177,
    10553,
    56675,
    31508,
    33727,
    1005,
    4604,
    14024,
    32789,
    50779,
    4528,
    11159,
    15999,
    30954,
    10498,
    36788,
    10698,
    31297,
    28965,
    27688,
    26061,
    7595,
    45830,
    36577,
    31890,
    37706,
    43190,
    58573,
    45876,
    44227,
    48973,
    25972,
    46859,
    6453,
    55570,
    9069,
    57451,
    15779,
    44509,
    51311,
    56793,
    19729,
    44902,
    61792,
    27250,
    8726,
    29235,
    16203,
    46235,
    51158,
    49961,
    21105,
    17085,
    33677,
    8454,
    54777,
    22733,
    40514,
    31623,
    45160,
    7741,
    40026,
    40685,
    31833,
    4442,
    43639,
    17802,
    37812,
    25747,
    362,
    47186,
    32626,
    37600,
    57850,
    21749,
    1591,
    41328,
    23542,
    1888,
    322,
    26035,
    17628,
    50074,
    16049,
    18887,
    2185,
    5045,
    20046,
    63664,
    24615,
    47128,
    43769,
    37811,
    41700,
    15800,
    2682,
    13576,
    56757,
    27952,
    46984,
    24953,
    3196,
    2033,
    4723,
    26029,
    40340,
    30112,
    58419,
    28261,
    22721,
    7343,
    43074,
    42115,
    54322,
    36305,
    22671,
    9700,
    31752,
    40464,
    33977,
    47521,
    54042,
    7934,
    51192,
    56175,
    14570,
    18452,
    58762,
    7231,
    54418,
    9711,
    53702,
    38130,
    63068,
    51388,
    55319,
    18766,
    1038,
    13158,
    26611,
    7232,
    32380,
    37054,
    54644,
    21239,
    14221,
    50748,
    28730,
    47531,
    36987,
    23166,
    17203,
    41620,
    33874,
    42306,
    29916,
    23427,
    32920,
    45062,
    33594,
    324,
    38179,
    54489,
    22488,
    8819,
    40236,
    34679,
    20876,
    6940,
    37856,
    3319,
    27266,
    26940,
    2496,
    58698,
    51480,
    56359,
    40560,
    61798,
    36477,
    33002,
    54167,
    49839,
    24602,
    22466,
    10760,
    4967,
    57899,
    54232,
    61098,
    16438,
    13623,
    60889,
    8976,
    22438,
    61271,
    51607,
    14880,
    51155,
    12071,
    3734,
    4607,
    57564,
    55201,
    25753,
    21629,
    10200,
    28773,
    5269,
    51813,
    21536,
    29825,
    11661,
    13297,
    53280,
    2461,
    47913,
    58615,
    46189,
    63043,
    56641,
    56431,
    45824,
    46816,
    61448,
    27064,
    59969,
    51687,
    16032,
    9736,
    57966,
    15781,
    2616,
    31350,
    34208,
    3294,
    34657,
    1274,
    40222,
    7964,
    33603,
    41213,
    14231,
    24420,
    49735,
    53385,
    30527,
    53656,
    28587,
    6966,
    51239,
    62391,
    22064,
    58840,
    5116,
    13468,
    4964,
    42997,
    45781,
    58442,
    3365,
    12958,
    41098,
    28073,
    5444,
    27487,
    5745,
    55020,
    27847,
    58427,
    30310,
    52275,
    50137,
    37392,
    5829,
    47818,
    28045,
    38269,
    29095,
    24437,
    30465,
    48271,
    51466,
    62837,
    47732,
    26898,
    44418,
    50116,
    18,
    53830,
    33564,
    61467,
    1937,
    742,
    32087,
    41661,
    39651,
    49250,
    55571,
    46293,
    44988,
    19542,
    5461,
    47708,
    2845,
    60343,
    22930,
    24535,
    48502,
    54305,
    24254,
    15994,
    20042,
    42481,
    27428,
    379,
    49258,
    20036,
    13,
    6148,
    5873,
    3189,
    53442,
    38055,
    5013,
    49531,
    29189,
    5977,
    48593,
    17840,
    55706,
    10777,
    12625,
    63149,
    54206,
    6758,
    3119,
    15271,
    12232,
    4026,
    40671,
    40892,
    21480,
    19712,
    50734,
    39713,
    41012,
    12411,
    42798,
    32525,
    32295,
    50086,
    16369,
    34510,
    44831,
    44463,
    47365,
    11339,
    25135,
    62428,
    59546,
    13455,
    57170,
    50545,
    6937,
    6298,
    34359,
    24692,
    47790,
    26186,
    21167,
    50756,
    61721,
    51266,
    22828,
    50304,
    44182,
    58639,
    35353,
    60919,
    30147,
    25562,
    63058,
    1965,
    16327,
    51108,
    48474,
    1524,
    61352,
    51122,
    26666,
    35129,
    15472,
    3916,
    58328,
    26839,
    61020,
    35894,
    61419,
    53688,
    54867,
    59360,
    20344,
    61234,
    57411,
    18785,
    44000,
    50347,
    31973,
    19011,
    27237,
    56016,
    60651,
    22015,
    50544,
    18706,
    3956,
    24372,
    23615,
    23199,
    9699,
    61871,
    24222,
    35837,
    18204,
    54912,
    48543,
    11170,
    39238,
    15586,
    13014,
    16650,
    26278,
    8863,
    58472,
    12947,
    52405,
    63241,
    36043,
    45025,
    42655,
    28849,
    42764,
    9016,
    31030,
    60126,
    48199,
    30644,
    34449,
    11742,
    60365,
    7185,
    7812,
    54985,
    42903,
    8376,
    9375,
    61460,
    19934,
    33592,
    20761,
    13215,
    62167,
    25716,
    23114,
    20886,
    58437,
    34184,
    61688,
    63918,
    55617,
    10507,
    61636,
    2298,
    30797,
    19696,
    2342,
    44643,
    39163,
    54441,
    52545,
    50255,
    3784,
    8336,
    13698,
    30306,
    28722,
    55540,
    3528,
    26813,
    315,
    61126,
    34874,
    12671,
    61252,
    43874,
    19487,
    55442,
    1009,
    30764,
    62825,
    58811,
    11280,
    30536,
    17058,
    5963,
    26702,
    21626,
    34146,
    62055,
    32129,
    49457,
    6814,
    61599,
    4891,
    37445,
    27656,
    3900,
    60101,
    20707,
    1806,
    33118,
    19602,
    48605,
    21115,
    10770,
    14380,
    18354,
    2083,
    40404,
    27259,
    36997,
    31368,
    26105,
    44451,
    50691,
    1776,
    7150,
    5298,
    25285,
    3837,
    35287,
    7477,
    20895,
    55569,
    48318,
    36931,
    12255,
    40756,
    20113,
    21628,
    18530,
    19570,
    54961,
    48985,
    48809,
    12657,
    8669,
    47426,
    52329,
    2899,
    46396,
    33548,
    33609,
    51735,
    12845,
    30634,
    14568,
    34574,
    20891,
    27927,
    43185,
    14265,
    4363,
    34427,
    38439,
    60615,
    49393,
    45069,
    46542,
    28572,
    52445,
    4806,
    51032,
    50567,
    59666,
    59211,
    22475,
    45849,
    19520,
    18545,
    9606,
    21648,
    26983,
    57250,
    32021,
    53219,
    58000,
    62220,
    6674,
    56083,
    34334,
    41383,
    33400,
    9144,
    24750,
    8789,
    7882,
    14560,
    57349,
    23449,
    26022,
    30071,
    61581,
    14021,
    30237,
    63936,
    59432,
    34762,
    53450,
    3947,
    40169,
    14852,
    50953,
    3122,
    1839,
    37272,
    41826,
    10828,
    32947,
    48191,
    44998,
    25402,
    43634,
    164,
    53715,
    24492,
    25637,
    49656,
    35225,
    46936,
    35175,
    7003,
    38949,
    62945,
    40616,
    10397,
    24072,
    5946,
    39688,
    51756,
    4952,
    650,
    6904,
    41514,
    1445,
    25054,
    39588,
    28186,
    20952,
    22076,
    2685,
    9669,
    33343,
    32161,
    16989,
    30880,
    10794,
    31716,
    10771,
    40408,
    9724,
    17988,
    50989,
    29110,
    38416,
    558,
    46862,
    40568,
    56656,
    25176,
    2708,
    6047,
    19687,
    9512,
    22245,
    39135,
    46340,
    58382,
    40472,
    44808,
    13563,
    37059,
    43949,
    41285,
    14930,
    58234,
    7142,
    467,
    8192,
    40991,
    15140,
    15342,
    48307,
    45995,
    20799,
    27524,
    28836,
    41879,
    17450,
    52804,
    22799,
    58224,
    7292,
    56309,
    59749,
    44955,
    21178,
    33648,
    34239,
    42443,
    32209,
    52832,
    62975,
    61194,
    59528,
    10138,
    8953,
    11620,
    18472,
    27036,
    2816,
    39261,
    27285,
    62086,
    26354,
    55272,
    18728,
    28450,
    53150,
    25250,
    22321,
    43322,
    31018,
    3080,
    41053,
    61167,
    8098,
    26886,
    21399,
    9612,
    32085,
    47011,
    34803,
    38690,
    24121,
    54429,
    55834,
    36608,
    22378,
    18602,
    34014,
    62173,
    49862,
    9327,
    1786,
    24115,
    60232,
    36154,
    47326,
    14057,
    33778,
    28051,
    22211,
    45412,
    2831,
    49918,
    39390,
    43408,
    17650,
    53133,
    45308,
    38951,
    54186,
    36841,
    19297,
    60449,
    38122,
    38652,
    24897,
    39650,
    30032,
    6198,
    58614,
    32198,
    12628,
    31103,
    17139,
    13333,
    30241,
    56250,
    37424,
    57881,
    36621,
    43720,
    8548,
    22858,
    34673,
    55990,
    45300,
    37675,
    45930,
    36512,
    47403,
    17615,
    49546,
    17583,
    54141,
    5753,
    9207,
    15825,
    53001,
    5011,
    13756,
    14585,
    26406,
    13147,
    19233,
    45988,
    13711,
    54177,
    24428,
    10842,
    36089,
    55141,
    41495,
    26959,
    11000,
    3628,
    45066,
    62794,
    18538,
    43286,
    45418,
    25303,
    4458,
    43659,
    57058,
    32895,
    52086,
    52664,
    30584,
    15658,
    55879,
    56597,
    26376,
    34894,
    56926,
    48383,
    2567,
    5539,
    19845,
    15713,
    26452,
    18078,
    42692,
    46111,
    21464,
    51776,
    61823,
    3862,
    44980,
    29823,
    11858,
    23076,
    47238,
    17055,
    19339,
    40270,
    17023,
    52953,
    8676,
    38845,
    51725,
    14909,
    4752,
    52397,
    32419,
    24694,
    9155,
    14152,
    51554,
    3296,
    16242,
    60216,
    24191,
    53025,
    46744,
    30062,
    45842,
    47236,
    54841,
    21032,
    35838,
    11941,
    33008,
    13398,
    8499,
    15699,
    37013,
    43407,
    6381,
    3865,
    28858,
    94,
    31459,
    52855,
    631,
    19518,
    5662,
    11323,
    37809,
    46988,
    49977,
    25238,
    51139,
    8417,
    8245,
    51553,
    51046,
    35561,
    37968,
    52665,
    54427,
    55304,
    7735,
    29127,
    19945,
    50915,
    15064,
    46074,
    47664,
    8573,
    57197,
    58195,
    38380,
    17214,
    51805,
    7870,
    20898,
    43670,
    55023,
    7752,
    16971,
    58570,
    49013,
    60205,
    31415,
    26415,
    62760,
    60847,
    62015,
    39063,
    9845,
    29432,
    18003,
    12998,
    18540,
    58629,
    61926,
    36743,
    54112,
    54091,
    42789,
    55794,
    45372,
    5875,
    36416,
    55221,
    39749,
    43671,
    49064,
    24858,
    8358,
    54740,
    40435,
    53903,
    55572,
    13966,
    27313,
    27629,
    59497,
    30131,
    50604,
    6585,
    23565,
    9316,
    30065,
    2481,
    6143,
    63841,
    53843,
    61169,
    7541,
    22511,
    28537,
    44400,
    17033,
    63125,
    28306,
    12634,
    39217,
    45241,
    26992,
    53670,
    12969,
    38673,
    652,
    40808,
    38844,
    41062,
    10233,
    36255,
    5424,
    31523,
    35361,
    22269,
    48149,
    16775,
    9899,
    28107,
    25290,
    52625,
    13970,
    38573,
    39998,
    29201,
    38592,
    52154,
    36507,
    45588,
    22440,
    38338,
    387,
    39225,
    33323,
    1371,
    50715,
    22880,
    8889,
    16921,
    62530,
    10642,
    9627,
    54451,
    63937,
    45393,
    14599,
    25069,
    43605,
    36556,
    6863,
    25482,
    56433,
    63725,
    48569,
    61670,
    32822,
    30848,
    34521,
    17222,
    46105,
    59259,
    28703,
    28757,
    7995,
    29829,
    53654,
    5376,
    39856,
    63544,
    44937,
    3821,
    15219,
    33098,
    41439,
    48752,
    23791,
    29197,
    17125,
    525,
    4901,
    62577,
    43931,
    33278,
    7628,
    53753,
    31803,
    28134,
    25093,
    3882,
    47812,
    45803,
    30144,
    59027,
    48706,
    34377,
    159,
    56823,
    51608,
    16608,
    51612,
    22017,
    13876,
    13019,
    51880,
    27194,
    11725,
    9934,
    38220,
    47337,
    9065,
    62221,
    1895,
    33335,
    8765,
    32988,
    5815,
    21607,
    51892,
    17607,
    58902,
    60532,
    57020,
    42550,
    48181,
    472,
    25851,
    6345,
    1853,
    57032,
    52570,
    30840,
    48722,
    55434,
    15582,
    48096,
    39348,
    9946,
    6743,
    11150,
    57803,
    57288,
    12388,
    10833,
    33740,
    39376,
    61283,
    61104,
    17697,
    51074,
    53540,
    48612,
    49935,
    2547,
    26800,
    19294,
    47624,
    13267,
    20769,
    44270,
    33052,
    56339,
    22385,
    52675,
    16991,
    11140,
    18229,
    5188,
    48508,
    59066,
    20437,
    11747,
    18058,
    39604,
    47495,
    22054,
    40289,
    20647,
    10598,
    24540,
    40944,
    59499,
    30835,
    52547,
    28486,
    37815,
    132,
    53952,
    40878,
    25188,
    52062,
    23651,
    8294,
    1232,
    47061,
    62422,
    29518,
    15545,
    13450,
    54611,
    57996,
    27887,
    345,
    19922,
    33717,
    50065,
    37756,
    33504,
    28523,
    4682,
    19397,
    40779,
    17723,
    47667,
    8150,
    31255,
    47886,
    33665,
    41382,
    16643,
    26665,
    7025,
    27531,
    4185,
    28679,
    40285,
    27474,
    56518,
    3164,
    49751,
    56174,
    35569,
    36256,
    24984,
    53048,
    57920,
    39589,
    16838,
    25770,
    48900,
    12714,
    28565,
    48757,
    27553,
    61489,
    8146,
    14799,
    5041,
    14003,
    49267,
    2885,
    52881,
    35723,
    40887,
    26647,
    32446,
    16505,
    52447,
    12496,
    14475,
    448,
    29060,
    56247,
    23385,
    43049,
    3356,
    35787,
    17008,
    40277,
    62817,
    16389,
    51912,
    11915,
    24158,
    42210,
    4239,
    24973,
    60543,
    46278,
    37064,
    25900,
    52949,
    10527,
    20280,
    8406,
    31027,
    14394,
    32002,
    37654,
    12247,
    40985,
    49521,
    45780,
    40849,
    26432,
    61809,
    16332,
    21295,
    30246,
    31050,
    50492,
    3224,
    32987,
    39770,
    54410,
    19358,
    35141,
    61695,
    55699,
    38016,
    18496,
    11819,
    24156,
    26009,
    40331,
    5575,
    52818,
    5195,
    41748,
    44148,
    53496,
    36552,
    39204,
    47540,
    42962,
    51039,
    49249,
    7097,
    40681,
    39811,
    58363,
    28234,
    61224,
    1951,
    41188,
    19137,
    26736,
    943,
    46738,
    56957,
    6286,
    5463,
    30416,
    15803,
    16259,
    61413,
    14255,
    61612,
    36,
    57557,
    54362,
    51127,
    27059,
    39981,
    22433,
    23920,
    12195,
    28270,
    56478,
    39987,
    60763,
    9003,
    1765,
    56495,
    4895,
    53876,
    54423,
    48616,
    23231,
    11540,
    48485,
    25699,
    54973,
    34780,
    56062,
    59292,
    21622,
    24346,
    24163,
    10560,
    33031,
    12221,
    20830,
    55801,
    33622,
    35300,
    40923,
    49754,
    26565,
    40734,
    21444,
    57807,
    37389,
    26696,
    4850,
    38686,
    35229,
    40454,
    11905,
    54166,
    62005,
    50901,
    12353,
    23664,
    62031,
    22304,
    49939,
    58219,
    47422,
    2735,
    54226,
    42870,
    22615,
    33531,
    41955,
    58141,
    41676,
    60949,
    25016,
    903,
    58953,
    7580,
    19413,
    48325,
    33976,
    26575,
    39334,
    62540,
    5483,
    12728,
    10732,
    43200,
    35190,
    59708,
    7220,
    12535,
    17421,
    36952,
    48484,
    50739,
    36904,
    9094,
    51518,
    42114,
    47556,
    26013,
    42149,
    33967,
    7819,
    26989,
    56919,
    50612,
    22495,
    2848,
    2289,
    52370,
    31585,
    53783,
    7805,
    5437,
    32120,
    25409,
    41247,
    50360,
    17253,
    21267,
    15236,
    48637,
    56363,
    33556,
    49311,
    45076,
    62120,
    41765,
    29443,
    40410,
    11171,
    50540,
    23312,
    60001,
    4317,
    49071,
    16016,
    52835,
    60575,
    35255,
    37896,
    51410,
    22117,
    12695,
    22728,
    8046,
    36331,
    41500,
    3895,
    10433,
    62412,
    41791,
    2482,
    58025,
    5031,
    19161,
    20991,
    12917,
    44073,
    59132,
    61117,
    11326,
    55877,
    31500,
    15577,
    12397,
    12849,
    16313,
    5457,
    44951,
    15950,
    45711,
    22876,
    30166,
    11719,
    62268,
    36595,
    23927,
    12192,
    12605,
    59411,
    33729,
    6779,
    53453,
    27647,
    63117,
    26182,
    59712,
    22363,
    16105,
    7955,
    41842,
    33221,
    44822,
    29439,
    20410,
    55346,
    47676,
    49175,
    11478,
    44275,
    52073,
    63609,
    47760,
    4182,
    46027,
    32078,
    55721,
    24929,
    32776,
    57516,
    37084,
    62058,
    4375,
    7816,
    5109,
    46510,
    21070,
    32159,
    1971,
    56170,
    33535,
    34927,
    56349,
    63251,
    10336,
    31204,
    26760,
    8769,
    46098,
    42147,
    35120,
    52053,
    39369,
    35084,
    23755,
    3152,
    35015,
    37450,
    16401,
    49080,
    57906,
    60261,
    183,
    28131,
    57148,
    15979,
    45822,
    53363,
    2159,
    53517,
    14708,
    41781,
    32398,
    47354,
    8390,
    26865,
    119,
    26479,
    3084,
    63064,
    13760,
    51917,
    20727,
    15689,
    57185,
    56403,
    24625,
    26604,
    17447,
    36752,
    59206,
    7828,
    31316,
    12354,
    46394,
    1911,
    8603,
    29282,
    42058,
    25005,
    10660,
    16922,
    38827,
    53852,
    2840,
    12278,
    22401,
    14326,
    23356,
    5380,
    27186,
    27819,
    38689,
    32022,
    6731,
    28860,
    56686,
    58288,
    6176,
    47688,
    4480,
    11325,
    48462,
    27681,
    15759,
    43025,
    19398,
    49018,
    9188,
    62741,
    17078,
    40065,
    42987,
    51839,
    12815,
    591,
    49074,
    10020,
    55805,
    18966,
    11295,
    37442,
    42628,
    11898,
    30061,
    36428,
    19900,
    20115,
    5159,
    10915,
    50072,
    61625,
    39263,
    41582,
    53334,
    3495,
    55645,
    22596,
    41448,
    22057,
    35794,
    21720,
    27539,
    50837,
    34235,
    35622,
    21830,
    50337,
    29956,
    23384,
    4595,
    61590,
    22865,
    21715,
    42085,
    45126,
    26600,
    55675,
    19670,
    10773,
    17976,
    22838,
    54737,
    53258,
    5584,
    49969,
    40264,
    32429,
    206,
    35767,
    15341,
    61430,
    4919,
    12414,
    2571,
    59269,
    51149,
    57727,
    57383,
    2713,
    48016,
    24230,
    36959,
    24380,
    61515,
    29988,
    33933,
    60535,
    49187,
    32220,
    18224,
    25683,
    56013,
    63049,
    12877,
    59301,
    8394,
    20353,
    6223,
    50762,
    21813,
    25390,
    62868,
    35984,
    55389,
    40716,
    26214,
    45012,
    33389,
    52135,
    32194,
    18708,
    23954,
    35102,
    14131,
    51868,
    19005,
    22447,
    52285,
    34834,
    39862,
    13740,
    1070,
    51787,
    4190,
    39825,
    45679,
    35801,
    60537,
    9289,
    14520,
    46201,
    40918,
    48939,
    30713,
    50951,
    51953,
    35586,
    16513,
    44159,
    63283,
    49357,
    25644,
    42142,
    54053,
    4062,
    37679,
    24886,
    43758,
    44927,
    6789,
    59570,
    13534,
    59217,
    30814,
    41611,
    34067,
    62767,
    11982,
    19451,
    27779,
    51271,
    55312,
    62949,
    63206,
    24166,
    34560,
    61597,
    21200,
    6791,
    15787,
    45174,
    28303,
    15348,
    23402,
    33827,
    49518,
    43245,
    20726,
    31170,
    4201,
    15109,
    20366,
    59637,
    22265,
    51847,
    34727,
    63169,
    20201,
    23768,
    18829,
    6973,
    47917,
    44778,
    31123,
    52252,
    60657,
    45579,
    15931,
    21258,
    35000,
    44993,
    21091,
    18114,
    63396,
    60322,
    10602,
    58425,
    19540,
    24305,
    21336,
    25566,
    34192,
    9828,
    59293,
    10958,
    8527,
    24930,
    58304,
    1185,
    11192,
    3702,
    35545,
    53298,
    42749,
    49814,
    3222,
    7467,
    22432,
    4424,
    11512,
    17616,
    12447,
    57943,
    33018,
    5840,
    37718,
    11378,
    58462,
    41041,
    11467,
    24977,
    27969,
    20633,
    15628,
    18061,
    22492,
    59261,
    4222,
    25269,
    6525,
    53293,
    13745,
    37682,
    49678,
    13772,
    35727,
    928,
    43472,
    24314,
    26667,
    34626,
    21251,
    43924,
    60300,
    14447,
    5303,
    28100,
    20525,
    11917,
    17602,
    11865,
    34832,
    20375,
    54233,
    25214,
    13181,
    36333,
    58147,
    59364,
    21401,
    62599,
    42858,
    39727,
    51034,
    59450,
    62054,
    42015,
    12574,
    37437,
    57605,
    13174,
    60583,
    52175,
    21058,
    15034,
    53652,
    11813,
    62299,
    37083,
    4399,
    39816,
    39835,
    46062,
    17167,
    47002,
    52160,
    49608,
    40751,
    53419,
    62411,
    15731,
    44298,
    52092,
    30857,
    54063,
    34589,
    14310,
    33802,
    49911,
    19571,
    15752,
    7974,
    4255,
    6469,
    40545,
    33405,
    37598,
    8026,
    123,
    52905,
    48390,
    50782,
    36371,
    52801,
    38067,
    38779,
    4600,
    23603,
    56207,
    35309,
    58950,
    36496,
    32394,
    30359,
    40715,
    34918,
    9849,
    50894,
    34721,
    61800,
    28896,
    48739,
    28354,
    45599,
    21803,
    14797,
    2372,
    61065,
    27732,
    7214,
    56792,
    27945,
    48950,
    28192,
    17895,
    48399,
    37126,
    33466,
    35409,
    13380,
    9409,
    20175,
    8656,
    23454,
    29152,
    29810,
    34011,
    56116,
    50391,
    33761,
    60997,
    18995,
    60987,
    42674,
    33128,
    57633,
    17275,
    13741,
    28377,
    56617,
    41555,
    56402,
    57053,
    27020,
    11246,
    62135,
    44219,
    14685,
    31277,
    49683,
    45741,
    26500,
    36326,
    39890,
    12419,
    41418,
    25332,
    47721,
    48320,
    32877,
    30926,
    14491,
    52050,
    53043,
    56858,
    7978,
    30374,
    63973,
    17885,
    54730,
    9733,
    37649,
    52431,
    44752,
    6714,
    39157,
    25223,
    24008,
    22449,
    57544,
    15310,
    10671,
    46957,
    29909,
    63499,
    14417,
    63317,
    22943,
    20521,
    47596,
    57454,
    47719,
    44628,
    25078,
    29113,
    27699,
    32692,
    52765,
    3872,
    18107,
    12483,
    4859,
    49053,
    2152,
    37915,
    38855,
    35946,
    42676,
    51327,
    37201,
    27480,
    29353,
    53332,
    4830,
    46660,
    15030,
    23820,
    34693,
    31273,
    57225,
    19511,
    56887,
    9797,
    60080,
    9394,
    54106,
    23962,
    34029,
    9594,
    7533,
    22514,
    28294,
    6685,
    45435,
    21462,
    49599,
    29876,
    26342,
    41519,
    18619,
    38913,
    27426,
    18526,
    36871,
    29755,
    42709,
    20528,
    60037,
    22899,
    23439,
    28558,
    22310,
    3178,
    43429,
    57608,
    24514,
    63433,
    40164,
    63040,
    41907,
    32913,
    41056,
    59765,
    54999,
    44593,
    11897,
    34707,
    460,
    37882,
    1534,
    12048,
    11419,
    52138,
    38266,
    17739,
    12344,
    62030,
    18685,
    45949,
    29167,
    53499,
    39054,
    39921,
    55498,
    50348,
    59849,
    44659,
    50246,
    19770,
    26330,
    11098,
    35675,
    19527,
    31530,
    6945,
    47731,
    2941,
    57673,
    21544,
    19406,
    26937,
    33227,
    10664,
    12424,
    38703,
    2310,
    47060,
    889,
    53033,
    11240,
    9798,
    58572,
    2881,
    13201,
    38080,
    11937,
    31056,
    43242,
    3440,
    54678,
    18276,
    43457,
    51276,
    30005,
    175,
    741,
    16868,
    33492,
    45338,
    11122,
    3443,
    23136,
    46941,
    23561,
    16635,
    6943,
    4757,
    15749,
    60620,
    40862,
    51082,
    28255,
    25070,
    9421,
    36103,
    58714,
    22844,
    53260,
    53484,
    46830,
    2698,
    53264,
    15973,
    28175,
    45237,
    25299,
    33186,
    36413,
    63013,
    14881,
    13678,
    29168,
    19805,
    57012,
    32546,
    34618,
    12415,
    30743,
    12075,
    44471,
    26206,
    45636,
    40376,
    63508,
    38674,
    14026,
    57841,
    62597,
    40750,
    32105,
    24223,
    7036,
    38319,
    43794,
    16410,
    50212,
    45983,
    14654,
    44940,
    49536,
    23144,
    22038,
    40496,
    63061,
    9702,
    1893,
    7476,
    61810,
    35517,
    13149,
    22971,
    46895,
    25095,
    35813,
    45534,
    22296,
    15086,
    11961,
    36863,
    1790,
    49905,
    5363,
    5513,
    34627,
    45510,
    51766,
    24706,
    47136,
    45217,
    6579,
    23470,
    18047,
    60229,
    16120,
    45552,
    45992,
    62672,
    30685,
    9323,
    31080,
    26369,
    10752,
    22845,
    26364,
    37592,
    22627,
    19721,
    15824,
    56080,
    26274,
    42813,
    7227,
    39178,
    54900,
    45287,
    37861,
    59929,
    36526,
    56024,
    28612,
    44705,
    6842,
    39018,
    30178,
    20356,
    33127,
    7689,
    14658,
    30955,
    13667,
    51151,
    9600,
    23371,
    24362,
    57844,
    56390,
    59487,
    42604,
    41725,
    63867,
    7405,
    28725,
    51279,
    7396,
    22134,
    63798,
    32793,
    42465,
    26612,
    54685,
    4136,
    58485,
    5520,
    44527,
    44051,
    17819,
    1995,
    36228,
    55926,
    42556,
    251,
    37211,
    17038,
    48850,
    10163,
    18433,
    10179,
    24186,
    47968,
    54761,
    21861,
    35146,
    49847,
    33438,
    11244,
    27303,
    11599,
    38699,
    29995,
    18784,
    28297,
    33851,
    54369,
    46234,
    46848,
    49863,
    33785,
    9297,
    18258,
    43751,
    11588,
    55084,
    23203,
    2107,
    48707,
    17087,
    37555,
    56285,
    22524,
    39546,
    33539,
    5147,
    49832,
    52615,
    58933,
    19260,
    5878,
    38114,
    60200,
    8415,
    59540,
    32486,
    54030,
    53829,
    52465,
    10413,
    51891,
    62938,
    12863,
    31541,
    23120,
    34549,
    10824,
    56670,
    41668,
    2302,
    32748,
    7265,
    47107,
    51397,
    37501,
    36547,
    30434,
    17533,
    37512,
    2442,
    43014,
    55018,
    62110,
    28542,
    17303,
    25179,
    42867,
    22271,
    41117,
    23685,
    31001,
    40235,
    33107,
    11668,
    2293,
    5112,
    52495,
    24795,
    39479,
    5097,
    22765,
    32601,
    2678,
    56556,
    42899,
    47862,
    52051,
    28036,
    59234,
    53049,
    13625,
    638,
    6831,
    2701,
    32372,
    10795,
    15098,
    46588,
    49090,
    5007,
    39069,
    27393,
    27560,
    13762,
    21657,
    22231,
    12806,
    25102,
    22207,
    55871,
    25862,
    11382,
    13330,
    4786,
    39636,
    20931,
    17240,
    27657,
    8561,
    6239,
    7384,
    33148,
    38260,
    18777,
    38733,
    31986,
    40434,
    50130,
    4243,
    50228,
    15490,
    43782,
    47680,
    45345,
    36669,
    30136,
    45420,
    42207,
    22653,
    61614,
    6575,
    10830,
    22787,
    283,
    28879,
    31913,
    57647,
    599,
    51004,
    52847,
    37876,
    56012,
    61343,
    1838,
    5001,
    50075,
    16180,
    37568,
    13220,
    57770,
    16472,
    11096,
    39927,
    59229,
    37503,
    24762,
    43443,
    10466,
    17063,
    63306,
    54360,
    37324,
    40764,
    4985,
    14833,
    23968,
    10900,
    63772,
    24207,
    2515,
    30338,
    14172,
    40790,
    60581,
    30890,
    1342,
    29425,
    5139,
    44525,
    11080,
    22448,
    62787,
    20317,
    21796,
    30540,
    6305,
    54221,
    50674,
    22554,
    47672,
    63132,
    29710,
    59035,
    40398,
    5163,
    21932,
    15957,
    50122,
    43112,
    43031,
    53394,
    39232,
    7197,
    11162,
    2601,
    50315,
    48232,
    10778,
    40956,
    32783,
    26723,
    49759,
    51101,
    53247,
    29586,
    14018,
    43477,
    2041,
    5312,
    34323,
    29656,
    23216,
    1102,
    9730,
    36687,
    46930,
    11735,
    56939,
    12261,
    10645,
    21817,
    11105,
    30998,
    26191,
    35618,
    42246,
    38656,
    54804,
    62952,
    21726,
    41561,
    10488,
    55299,
    53004,
    37046,
    3118,
    6413,
    17463,
    15226,
    33383,
    15487,
    60413,
    56956,
    62835,
    356,
    35962,
    24708,
    17752,
    6157,
    36634,
    6026,
    22848,
    29080,
    5150,
    42437,
    12016,
    57040,
    19088,
    50251,
    47336,
    51437,
    23496,
    30213,
    56494,
    5423,
    39256,
    45740,
    12888,
    23932,
    23949,
    59403,
    5415,
    21962,
    42989,
    59764,
    56896,
    3625,
    42358,
    55074,
    52699,
    50221,
    30145,
    59397,
    40298,
    33552,
    19967,
    35235,
    6708,
    55465,
    31754,
    31453,
    57491,
    56099,
    7869,
    26204,
    37932,
    32155,
    16500,
    52988,
    23673,
    55592,
    29901,
    22655,
    14398,
    49734,
    26762,
    36600,
    4733,
    15382,
    40950,
    35900,
    10581,
    7692,
    63262,
    31259,
    26558,
    40231,
    62732,
    26662,
    48288,
    14116,
    13487,
    62885,
    47998,
    13041,
    58784,
    8491,
    14638,
    28197,
    38340,
    54256,
    30929,
    59724,
    31261,
    20671,
    13256,
    13325,
    60538,
    45643,
    20638,
    13210,
    12812,
    62860,
    28759,
    29889,
    10309,
    18175,
    43141,
    33463,
    60978,
    7578,
    54173,
    24135,
    59345,
    46199,
    26036,
    26087,
    54715,
    24342,
    20017,
    22743,
    17460,
    12044,
    25232,
    17276,
    18184,
    28291,
    23571,
    63737,
    10047,
    55326,
    40179,
    2324,
    23678,
    11469,
    30201,
    50179,
    9935,
    18246,
    47209,
    54918,
    48117,
    50730,
    44045,
    10323,
    13276,
    2410,
    62256,
    60264,
    63334,
    2506,
    30480,
    59006,
    15134,
    18591,
    11161,
    26916,
    44907,
    4469,
    61295,
    54746,
    29998,
    29140,
    45602,
    50038,
    63123,
    58344,
    51763,
    56051,
    31275,
    849,
    49772,
    39293,
    13074,
    3575,
    54719,
    44208,
    11022,
    53021,
    24689,
    35212,
    54024,
    47939,
    44833,
    12673,
    14877,
    32261,
    25181,
    7347,
    42041,
    13145,
    58244,
    61045,
    28797,
    48135,
    54782,
    4829,
    23112,
    54540,
    42824,
    45375,
    15046,
    45176,
    23743,
    16446,
    24344,
    29072,
    58502,
    10339,
    36323,
    50879,
    48872,
    14814,
    60939,
    46106,
    63674,
    39218,
    38193,
    1129,
    45517,
    42850,
    32299,
    13206,
    45999,
    60358,
    43222,
    42448,
    47433,
    42410,
    17195,
    23775,
    29477,
    57717,
    56615,
    15132,
    44810,
    17278,
    125,
    43303,
    63573,
    3402,
    53490,
    61564,
    44924,
    19452,
    52622,
    37100,
    43510,
    831,
    63622,
    27659,
    1224,
    20118,
    31399,
    35633,
    32358,
    13411,
    41291,
    31634,
    34352,
    14034,
    21049,
    52575,
    14763,
    23075,
    32366,
    7414,
    22612,
    29485,
    23529,
    23595,
    42532,
    4261,
    48429,
    35731,
    9030,
    62044,
    54343,
    32153,
    42698,
    28990,
    21372,
    58788,
    27579,
    5882,
    49435,
    53139,
    53872,
    25170,
    17295,
    51849,
    33205,
    49859,
    46817,
    30284,
    18786,
    41379,
    33519,
    48346,
    53398,
    37984,
    21679,
    11367,
    44760,
    34409,
    18574,
    5870,
    14626,
    27187,
    30741,
    55619,
    9983,
    24922,
    8445,
    16588,
    29663,
    41658,
    50662,
    56876,
    55975,
    21586,
    31761,
    28138,
    41144,
    9930,
    52730,
    30042,
    1875,
    48849,
    32048,
    26996,
    32447,
    24136,
    38533,
    7124,
    51929,
    15645,
    63647,
    61877,
    25743,
    32216,
    19868,
    23018,
    63155,
    14863,
    8472,
    4336,
    33583,
    17703,
    46786,
    2087,
    49960,
    13706,
    33481,
    45365,
    22303,
    20202,
    31872,
    57910,
    30363,
    4322,
    50417,
    61096,
    35433,
    39490,
    319,
    35847,
    14660,
    622,
    24507,
    59111,
    31143,
    34648,
    22268,
    29190,
    23715,
    50271,
    51773,
    52946,
    25096,
    28590,
    1858,
    14953,
    21754,
    15448,
    17184,
    51286,
    26705,
    53600,
    42109,
    40245,
    15162,
    2348,
    3552,
    12081,
    39991,
    43143,
    41775,
    54596,
    18626,
    40721,
    60479,
    13798,
    44852,
    47078,
    23987,
    42006,
    7438,
    20973,
    63682,
    17298,
    9224,
    25367,
    56867,
    13671,
    18524,
    43319,
    8615,
    18641,
    23286,
    19178,
    32802,
    15071,
    34406,
    38444,
    55449,
    53931,
    10314,
    9414,
    59299,
    42349,
    5580,
    56496,
    10400,
    42610,
    63081,
    21621,
    16393,
    12665,
    36796,
    31850,
    31956,
    45190,
    30671,
    35624,
    37227,
    58121,
    36343,
    39309,
    8533,
    44619,
    10692,
    49519,
    45277,
    63445,
    6595,
    17377,
    21824,
    44398,
    5460,
    45630,
    41606,
    12804,
    38898,
    62228,
    59504,
    14707,
    18551,
    54014,
    33620,
    31565,
    51422,
    40145,
    38768,
    16470,
    33232,
    52950,
    29706,
    61594,
    57918,
    956,
    63270,
    22048,
    46383,
    25424,
    57576,
    15706,
    15507,
    63788,
    44035,
    19691,
    9367,
    50025,
    63278,
    12566,
    53082,
    30760,
    60845,
    2843,
    42795,
    7021,
    5233,
    12291,
    43663,
    55152,
    1931,
    10471,
    12487,
    43814,
    61924,
    53969,
    10663,
    21385,
    57285,
    14615,
    22995,
    29037,
    29985,
    55664,
    19940,
    16895,
    29203,
    29937,
    59494,
    23771,
    57072,
    28128,
    40190,
    8662,
    25115,
    35381,
    60545,
    41,
    19563,
    62848,
    7303,
    19737,
    35614,
    44039,
    30081,
    55270,
    50971,
    28606,
    40186,
    13789,
    58015,
    47835,
    24333,
    38253,
    31657,
    15508,
    18103,
    40556,
    50432,
    5704,
    45204,
    33773,
    14996,
    51925,
    35921,
    61246,
    19564,
    25395,
    13953,
    51940,
    50066,
    8485,
    12800,
    48276,
    12035,
    15966,
    62696,
    61727,
    14811,
    31617,
    1325,
    16496,
    62993,
    32501,
    13891,
    52344,
    55358,
    41715,
    43947,
    1563,
    55869,
    42792,
    29269,
    52640,
    15679,
    34520,
    13059,
    19732,
    29676,
    60022,
    15851,
    21356,
    54211,
    44022,
    51123,
    21966,
    59317,
    13943,
    3914,
    21630,
    62085,
    56616,
    21612,
    39930,
    13309,
    51306,
    35131,
    32476,
    11958,
    12506,
    23059,
    43683,
    18621,
    55294,
    41299,
    30233,
    32752,
    22082,
    29040,
    9577,
    20411,
    11343,
    20532,
    55729,
    14765,
    46461,
    16307,
    19003,
    44523,
    16726,
    63227,
    33444,
    27207,
    42890,
    52514,
    25702,
    2993,
    9962,
    42331,
    27584,
    8201,
    6358,
    47045,
    20332,
    16598,
    43142,
    25156,
    13157,
    7172,
    49473,
    53353,
    14161,
    8927,
    57141,
    35682,
    58862,
    40529,
    21835,
    39554,
    46423,
    1067,
    44238,
    13231,
    5821,
    19433,
    44177,
    21681,
    17059,
    52862,
    1331,
    46288,
    55917,
    36355,
    45544,
    7233,
    43159,
    58625,
    24288,
    41184,
    43694,
    11387,
    9725,
    56592,
    29768,
    11733,
    11791,
    15129,
    32584,
    54654,
    27567,
    13384,
    59245,
    13884,
    13508,
    9610,
    8805,
    63083,
    47409,
    26378,
    10615,
    23316,
    53547,
    35596,
    56296,
    46104,
    37490,
    15995,
    43020,
    36521,
    42382,
    3050,
    53401,
    23498,
    52077,
    35246,
    56451,
    46563,
    9341,
    26675,
    1466,
    42971,
    37452,
    19139,
    12669,
    17523,
    48382,
    14553,
    3437,
    9755,
    58669,
    43551,
    18477,
    53322,
    12002,
    63411,
    50543,
    38860,
    11879,
    13048,
    53356,
    44885,
    37258,
    56817,
    33525,
    24328,
    12873,
    41178,
    58109,
    14127,
    52541,
    40475,
    2360,
    37761,
    62778,
    27754,
    61376,
    13908,
    3333,
    36785,
    25075,
    27247,
    45100,
    48420,
    48585,
    57720,
    21131,
    57938,
    27833,
    53232,
    2540,
    59771,
    33708,
    4795,
    21247,
    44908,
    48230,
    61206,
    63702,
    30099,
    45065,
    851,
    20938,
    49801,
    5924,
    21000,
    9977,
    50174,
    29551,
    50311,
    48323,
    29573,
    53149,
    46028,
    12259,
    42043,
    58686,
    20998,
    52647,
    38157,
    52705,
    9014,
    34465,
    16994,
    26352,
    71,
    29496,
    745,
    18838,
    43821,
    29229,
    31198,
    45054,
    45924,
    36318,
    59690,
    40518,
    62845,
    39977,
    22939,
    62890,
    9190,
    10392,
    11408,
    34289,
    7728,
    7718,
    7236,
    684,
    5944,
    11583,
    4646,
    20518,
    30983,
    30413,
    1312,
    3586,
    59388,
    23907,
    27416,
    59984,
    27614,
    41712,
    34590,
    58980,
    734,
    45884,
    46706,
    17161,
    24809,
    43626,
    24353,
    34261,
    9258,
    61896,
    37567,
    35857,
    22571,
    60374,
    32814,
    3311,
    41988,
    18057,
    39009,
    26549,
    14531,
    58255,
    62917,
    39103,
    31830,
    37726,
    33342,
    48047,
    13866,
    49625,
    38982,
    48518,
    63177,
    53203,
    6667,
    11598,
    5970,
    61619,
    25690,
    14276,
    61814,
    14921,
    62471,
    52567,
    20785,
    32017,
    10100,
    61583,
    12279,
    32623,
    45302,
    38511,
    24534,
    4973,
    1567,
    17323,
    63745,
    54135,
    31692,
    1854,
    23320,
    27911,
    3243,
    28666,
    63260,
    27228,
    8861,
    30392,
    61272,
    50,
    8318,
    50335,
    33320,
    44678,
    2569,
    32134,
    30341,
    38771,
    34659,
    39227,
    31213,
    40886,
    49732,
    53526,
    29470,
    62782,
    31549,
    24293,
    54031,
    9696,
    61626,
    59225,
    4539,
    30663,
    21879,
    25351,
    43805,
    47164,
    40189,
    51430,
    45459,
    45011,
    15470,
    24069,
    1333,
    19749,
    24537,
    34670,
    25946,
    42755,
    54602,
    30424,
    2254,
    14728,
    48021,
    5731,
    7557,
    46424,
    62231,
    19798,
    10145,
    21276,
    724,
    17091,
    51329,
    25729,
    49731,
    58638,
    20253,
    6281,
    13632,
    58043,
    24869,
    53791,
    57755,
    54692,
    9834,
    6639,
    62886,
    25758,
    8182,
    8902,
    21035,
    46487,
    33971,
    5218,
    23703,
    23132,
    59836,
    50449,
    2676,
    24556,
    30202,
    44414,
    25964,
    26252,
    2889,
    60026,
    49227,
    45754,
    47494,
    12721,
    58855,
    9885,
    62004,
    37908,
    61781,
    39320,
    47452,
    12381,
    2023,
    16543,
    20189,
    343,
    53195,
    53134,
    19848,
    21642,
    31569,
    6688,
    7346,
    56395,
    33139,
    5768,
    58984,
    34740,
    11121,
    46566,
    874,
    38830,
    56124,
    46134,
    8590,
    55688,
    40107,
    39493,
    20282,
    29320,
    36020,
    43918,
    43943,
    12550,
    24057,
    44118,
    18045,
    49086,
    40242,
    53974,
    20328,
    6458,
    6371,
    2455,
    5241,
    3303,
    17681,
    34726,
    28614,
    2837,
    28019,
    11395,
    54726,
    47995,
    11327,
    22912,
    15394,
    58093,
    60323,
    4176,
    3442,
    35708,
    15836,
    58149,
    1251,
    7697,
    21938,
    11266,
    51400,
    12775,
    40359,
    6884,
    37947,
    31005,
    11278,
    52347,
    13620,
    43926,
    56837,
    1768,
    51137,
    2135,
    24401,
    59119,
    18867,
    58359,
    31112,
    29381,
    31263,
    30995,
    48343,
    233,
    11518,
    12417,
    59464,
    50445,
    5484,
    33074,
    43015,
    33536,
    17338,
    43403,
    25739,
    29954,
    37253,
    34651,
    60849,
    38828,
    63425,
    59861,
    2728,
    19515,
    14643,
    24454,
    36663,
    57862,
    53939,
    52480,
    1202,
    51267,
    39567,
    28908,
    30868,
    32874,
    31395,
    20627,
    18793,
    1802,
    54137,
    31897,
    26385,
    2457,
    20010,
    7500,
    10287,
    53057,
    19519,
    57055,
    46404,
    8320,
    15600,
    4639,
    20773,
    51163,
    50121,
    20216,
    24011,
    47767,
    13608,
    16350,
    29651,
    35447,
    57736,
    51726,
    57681,
    17334,
    21591,
    53089,
    24195,
    7137,
    19173,
    60002,
    27790,
    9178,
    5006,
    326,
    51198,
    10295,
    42758,
    28653,
    32586,
    27227,
    34298,
    61417,
    27233,
    61309,
    21611,
    26346,
    24819,
    30195,
    19676,
    1254,
    2921,
    19720,
    15611,
    44254,
    35571,
    25935,
    35781,
    37320,
    46441,
    5260,
    25271,
    22963,
    37106,
    37988,
    30468,
    22624,
    3019,
    36053,
    8818,
    28615,
    2179,
    32390,
    52099,
    37440,
    16791,
    60713,
    55873,
    10414,
    17824,
    9330,
    59101,
    32460,
    39127,
    59676,
    2312,
    12486,
    2643,
    7758,
    48866,
    24742,
    28391,
    61225,
    3231,
    38295,
    18929,
    22916,
    36880,
    149,
    10231,
    42724,
    34830,
    31343,
    22400,
    61288,
    53602,
    61806,
    43145,
    44777,
    584,
    56093,
    33974,
    40460,
    11996,
    37805,
    18338,
    3901,
    38261,
    30311,
    43822,
    5162,
    13038,
    33079,
    50093,
    53138,
    51396,
    12539,
    32077,
    6451,
    24658,
    53374,
    26284,
    43631,
    59243,
    14031,
    4534,
    63243,
    12059,
    20680,
    27850,
    36107,
    29075,
    51991,
    62416,
    47304,
    23269,
    53343,
    13824,
    19002,
    45676,
    28477,
    32313,
    3647,
    568,
    63091,
    52603,
    8560,
    5272,
    26305,
    13124,
    56140,
    12537,
    28823,
    53455,
    47284,
    11147,
    20802,
    14886,
    63733,
    10062,
    143,
    54452,
    10995,
    42506,
    60478,
    6733,
    2546,
    5614,
    62676,
    11686,
    34859,
    29136,
    15619,
    14442,
    27440,
    14158,
    32503,
    51476,
    61391,
    8183,
    51680,
    19935,
    43650,
    14545,
    44253,
    3318,
    5246,
    39570,
    4933,
    1196,
    54499,
    12370,
    62387,
    47321,
    58569,
    53825,
    58396,
    47993,
    11712,
    7957,
    50415,
    23626,
    45878,
    51146,
    48342,
    10296,
    38732,
    27929,
    49425,
    15402,
    50673,
    16004,
    22579,
    33657,
    26407,
    53628,
    10684,
    58969,
    60328,
    6545,
    63832,
    49161,
    20454,
    39854,
    41902,
    27660,
    30650,
    22002,
    27029,
    60544,
    21730,
    16476,
    22659,
    20829,
    51972,
    39867,
    36837,
    22278,
    34024,
    56146,
    50305,
    3452,
    16089,
    3272,
    19553,
    55342,
    15705,
    26580,
    25698,
    9300,
    8316,
    63740,
    24253,
    20262,
    11565,
    47219,
    57618,
    31853,
    47167,
    11770,
    60064,
    43276,
    20285,
    26317,
    39377,
    44020,
    26387,
    40031,
    20432,
    53412,
    11438,
    25537,
    20669,
    14308,
    62101,
    16920,
    16296,
    55325,
    7948,
    19499,
    25908,
    23079,
    42029,
    1720,
    58026,
    51215,
    53889,
    8042,
    9355,
    58283,
    35802,
    26421,
    37504,
    490,
    49102,
    38170,
    58088,
    42560,
    14979,
    9009,
    39950,
    51282,
    24997,
    10274,
    17913,
    26329,
    35205,
    36401,
    8968,
    17066,
    16856,
    35966,
    11370,
    26226,
    33626,
    4861,
    42122,
    52661,
    371,
    59711,
    32807,
    32971,
    5330,
    1740,
    63616,
    6429,
    13194,
    38098,
    47686,
    3777,
    6790,
    43940,
    6871,
    38258,
    31592,
    50639,
    23835,
    53085,
    5755,
    13956,
    41231,
    19818,
    18026,
    54758,
    45301,
    19182,
    26876,
    36632,
    14525,
    37274,
    39783,
    8841,
    32970,
    61735,
    47340,
    13931,
    62185,
    15580,
    32973,
    10905,
    28137,
    42946,
    36724,
    15588,
    35866,
    5848,
    58178,
    10839,
    6262,
    56639,
    16641,
    53564,
    55875,
    110,
    24634,
    56213,
    24905,
    20325,
    60007,
    55174,
    8971,
    12204,
    25812,
    21354,
    33692,
    19893,
    20372,
    20062,
    63597,
    46080,
    58164,
    30326,
    59707,
    58436,
    3200,
    52776,
    49095,
    9979,
    8679,
    14942,
    60346,
    31059,
    6792,
    63300,
    54535,
    9136,
    57688,
    41398,
    14294,
    16391,
    39545,
    51253,
    18674,
    52371,
    26313,
    43860,
    37077,
    45583,
    52714,
    38928,
    20527,
    45346,
    58204,
    45716,
    62866,
    26525,
    42720,
    57276,
    42456,
    38612,
    32527,
    5320,
    34534,
    1290,
    4450,
    20834,
    13322,
    11768,
    33192,
    40702,
    42733,
    20530,
    39602,
    44,
    37273,
    33399,
    15233,
    3380,
    34581,
    63016,
    37099,
    56079,
    1861,
    17332,
    56064,
    30641,
    5896,
    9508,
    30322,
    33004,
    7965,
    43419,
    48134,
    49082,
    50001,
    24116,
    33812,
    12692,
    57161,
    9841,
    32132,
    41468,
    18536,
    53177,
    50160,
    7910,
    39633,
    37781,
    29555,
    53087,
    48130,
    16437,
    554,
    37329,
    47942,
    33803,
    50398,
    42562,
    37409,
    11874,
    42900,
    36539,
    3572,
    51353,
    56779,
    28517,
    55187,
    59458,
    51509,
    25112,
    49904,
    54963,
    34782,
    19803,
    13940,
    16485,
    18686,
    24408,
    18463,
    57188,
    58507,
    59328,
    43236,
    63762,
    1883,
    59542,
    10865,
    18775,
    32005,
    20024,
    35011,
    22345,
    14620,
    30023,
    61689,
    58932,
    25654,
    60010,
    57752,
    307,
    59063,
    35174,
    51717,
    50260,
    19420,
    27797,
    19748,
    62121,
    45478,
    44439,
    41643,
    26595,
    15261,
    20780,
    6698,
    15043,
    17677,
    17154,
    47705,
    23832,
    50118,
    12676,
    39897,
    22868,
    19426,
    62935,
    1784,
    23460,
    16208,
    9796,
    33260,
    40365,
    23600,
    39262,
    6683,
    5782,
    51065,
    41912,
    30735,
    10280,
    62184,
    43963,
    18025,
    62576,
    19017,
    37003,
    49659,
    51069,
    28267,
    3029,
    38123,
    61812,
    49402,
    10394,
    19239,
    2335,
    58735,
    29278,
    27146,
    19504,
    30272,
    1884,
    48871,
    48105,
    50408,
    44697,
    55033,
    46544,
    1702,
    53095,
    51283,
    27596,
    21182,
    63672,
    40019,
    42952,
    57164,
    13500,
    55907,
    26734,
    15873,
    8167,
    51062,
    31053,
    48511,
    7491,
    60757,
    4885,
    43420,
    33593,
    13672,
    29313,
    62347,
    10276,
    44797,
    17964,
    19671,
    27166,
    3525,
    32142,
    17464,
    38815,
    3360,
    59381,
    35770,
    31646,
    16872,
    41161,
    47673,
    57522,
    61063,
    3932,
    21173,
    3725,
    18304,
    11624,
    74,
    6360,
    52491,
    11633,
    19371,
    8926,
    13459,
    33709,
    13274,
    37418,
    28205,
    50406,
    32518,
    6002,
    2456,
    31387,
    7717,
    32489,
    44650,
    9087,
    965,
    38033,
    20729,
    59958,
    3395,
    34794,
    14828,
    39951,
    29143,
    18643,
    37678,
    16520,
    41612,
    35854,
    33749,
    30490,
    63362,
    46347,
    55665,
    27806,
    713,
    12217,
    43370,
    38337,
    27005,
    20618,
    29392,
    38044,
    59803,
    52877,
    7772,
    7051,
    43823,
    39510,
    5665,
    21997,
    47677,
    24139,
    60724,
    58277,
    27109,
    48362,
    38598,
    17305,
    4069,
    35196,
    16451,
    35022,
    34683,
    49750,
    18083,
    15230,
    29399,
    1266,
    27021,
    34928,
    62644,
    30913,
    46447,
    47517,
    21402,
    47029,
    7298,
    39185,
    20642,
    38234,
    31499,
    17053,
    12307,
    48211,
    12839,
    2338,
    14662,
    58579,
    873,
    19106,
    9109,
    40523,
    6885,
    13522,
    38040,
    26999,
    35798,
    54108,
    49580,
    8140,
    10938,
    57570,
    19514,
    63408,
    49320,
    61158,
    33001,
    31819,
    48402,
    63009,
    8124,
    13830,
    25974,
    63586,
    53973,
    28002,
    44315,
    58476,
    16281,
    43600,
    23809,
    16092,
    6544,
    45354,
    1166,
    21739,
    15205,
    37376,
    23290,
    59202,
    54618,
    35662,
    19508,
    59603,
    21222,
    14776,
    5604,
    10316,
    20936,
    57982,
    15150,
    53233,
    13946,
    19632,
    11744,
    49156,
    12491,
    29769,
    51506,
    23031,
    56035,
    57514,
    35156,
    58054,
    21090,
    39380,
    41237,
    54670,
    28888,
    35771,
    27751,
    56054,
    24784,
    30912,
    43846,
    5231,
    28505,
    57573,
    42048,
    32334,
    40379,
    4750,
    39799,
    46044,
    46299,
    6880,
    62122,
    37248,
    49290,
    33096,
    38425,
    7777,
    44347,
    25017,
    36907,
    62923,
    17604,
    23288,
    61891,
    4262,
    15886,
    17736,
    58243,
    34891,
    53603,
    29630,
    19766,
    61666,
    1422,
    26824,
    11557,
    1963,
    51210,
    6745,
    36057,
    63860,
    12982,
    53500,
    12308,
    47032,
    51818,
    41863,
    13148,
    55513,
    33136,
    339,
    38419,
    15603,
    51351,
    27518,
    24605,
    6890,
    54623,
    5666,
    63887,
    11261,
    27222,
    48258,
    59383,
    49558,
    41917,
    240,
    20477,
    6264,
    48666,
    13277,
    59890,
    55240,
    38756,
    38887,
    29564,
    9066,
    4346,
    56047,
    37391,
    11369,
    21832,
    30056,
    63875,
    48373,
    18215,
    52157,
    41316,
    9968,
    44285,
    61152,
    54213,
    22225,
    27517,
    52479,
    8075,
    62236,
    46949,
    48289,
    6089,
    37236,
    60917,
    21982,
    20289,
    23550,
    21570,
    39440,
    32533,
    7825,
    27544,
    800,
    60531,
    48996,
    50529,
    39254,
    18168,
    42615,
    42727,
    10428,
    6423,
    49111,
    48198,
    28357,
    3982,
    58032,
    33946,
    29396,
    57229,
    31732,
    13995,
    11104,
    6253,
    50119,
    52307,
    11942,
    7463,
    54278,
    56763,
    52419,
    20506,
    57104,
    52286,
    5609,
    60019,
    30620,
    15533,
    41011,
    56988,
    12292,
    4936,
    48178,
    10961,
    41034,
    1526,
    16034,
    56014,
    24547,
    51594,
    26523,
    21635,
    19274,
    16414,
    52561,
    41731,
    19141,
    31773,
    50239,
    8301,
    63144,
    69,
    23742,
    55475,
    47408,
    52808,
    48630,
    57493,
    52917,
    63790,
    21263,
    54214,
    52948,
    32935,
    32187,
    18878,
    58833,
    114,
    42053,
    30945,
    34025,
    55446,
    56440,
    15083,
    43111,
    22827,
    21155,
    41632,
    24035,
    44535,
    19047,
    22796,
    8402,
    54380,
    35275,
    50359,
    10253,
    24056,
    13444,
    62460,
    58445,
    46213,
    1313,
    24251,
    10586,
    36063,
    30087,
    31882,
    36586,
    16260,
    56018,
    41436,
    16170,
    39678,
    29296,
    51242,
    1175,
    3981,
    26389,
    48967,
    56003,
    47063,
    34197,
    16494,
    41694,
    17539,
    773,
    48132,
    41754,
    57092,
    27448,
    15988,
    3778,
    18573,
    38449,
    31844,
    21922,
    46695,
    16550,
    25061,
    31461,
    37140,
    4003,
    5093,
    48214,
    36749,
    11675,
    30179,
    42830,
    54089,
    26998,
    47044,
    55121,
    28001,
    46710,
    18120,
    3950,
    43640,
    13615,
    55229,
    294,
    18183,
    63102,
    19929,
    62115,
    6302,
    54262,
    23897,
    44867,
    29257,
    54435,
    13327,
    22116,
    3125,
    17606,
    52810,
    41262,
    56044,
    5050,
    24570,
    53536,
    24680,
    26136,
    16679,
    18520,
    4245,
    63002,
    11511,
    4291,
    52428,
    30992,
    673,
    48335,
    61713,
    22095,
    59778,
    57287,
    1096,
    47324,
    29026,
    21305,
    1783,
    3694,
    9002,
    18637,
    9960,
    33646,
    19647,
    32805,
    21147,
    52520,
    11591,
    37823,
    52667,
    56029,
    31619,
    63954,
    36030,
    35200,
    14463,
    56773,
    13170,
    4650,
    51204,
    24147,
    43713,
    45785,
    14807,
    38305,
    36991,
    10219,
    23364,
    11217,
    33368,
    16912,
    34228,
    15635,
    10762,
    15235,
    18799,
    25385,
    48404,
    60292,
    22182,
    616,
    6354,
    16165,
    30966,
    25921,
    22408,
    999,
    61712,
    28164,
    63295,
    53793,
    43865,
    61102,
    14627,
    42311,
    57624,
    59401,
    8646,
    17684,
    39363,
    47266,
    40139,
    39488,
    43693,
    49026,
    17112,
    49727,
    16879,
    26328,
    41206,
    48949,
    48107,
    33496,
    48986,
    33314,
    51020,
    19539,
    14891,
    44065,
    19626,
    61471,
    40286,
    50936,
    19065,
    45885,
    8173,
    19624,
    25577,
    41889,
    7481,
    43039,
    53977,
    10766,
    6882,
    2261,
    21776,
    10141,
    19235,
    29005,
    47039,
    21313,
    59271,
    61329,
    13134,
    30103,
    39551,
    49242,
    50983,
    18504,
    21075,
    55725,
    45879,
    57948,
    964,
    30294,
    4467,
    57551,
    42049,
    21081,
    17467,
    28578,
    17210,
    20090,
    26426,
    19162,
    412,
    11793,
    18447,
    50570,
    2898,
    35382,
    41604,
    49684,
    58946,
    8293,
    6304,
    35701,
    56913,
    8730,
    30293,
    36529,
    29213,
    38578,
    60572,
    48163,
    40993,
    38237,
    31447,
    49570,
    16674,
    1744,
    17030,
    19531,
    43862,
    54381,
    61175,
    41625,
    44582,
    56449,
    56173,
    5100,
    45619,
    20985,
    5475,
    5857,
    19862,
    32861,
    24711,
    56843,
    57986,
    9603,
    25751,
    15486,
    4169,
    4529,
    49006,
    34423,
    14554,
    35420,
    10946,
    47273,
    14171,
    3066,
    30610,
    61573,
    220,
    11077,
    37360,
    46015,
    20923,
    54087,
    16664,
    60970,
    14084,
    62755,
    45827,
    23020,
    56710,
    19636,
    56994,
    30035,
    63133,
    24810,
    7307,
    46526,
    7521,
    24529,
    57954,
    41939,
    56305,
    19633,
    8752,
    29153,
    17682,
    34570,
    33633,
    60831,
    46909,
    58320,
    29489,
    18409,
    15887,
    5429,
    53666,
    3182,
    39475,
    18548,
    59326,
    15433,
    4126,
    29757,
    27759,
    20199,
    19569,
    56578,
    36155,
    33578,
    18450,
    27087,
    19546,
    27823,
    18419,
    32954,
    53659,
    39934,
    12498,
    31003,
    46621,
    42694,
    7943,
    31281,
    23632,
    17685,
    34358,
    55151,
    34811,
    1985,
    23551,
    50340,
    41111,
    20928,
    55423,
    36482,
    24864,
    9654,
    62531,
    19909,
    19560,
    16045,
    23360,
    59163,
    43135,
    39133,
    3886,
    37639,
    25592,
    63528,
    50451,
    9676,
    26631,
    12699,
    60045,
    27433,
    20408,
    42958,
    34218,
    51666,
    55024,
    47069,
    30379,
    44647,
    60077,
    7201,
    19071,
    14227,
    50836,
    59579,
    19153,
    22019,
    37303,
    56005,
    20595,
    51598,
    55138,
    5234,
    2902,
    37226,
    17801,
    27191,
    4369,
    60612,
    20741,
    585,
    54894,
    14151,
    40784,
    29894,
    58928,
    13848,
    34268,
    45696,
    54979,
    62034,
    36886,
    822,
    41964,
    2782,
    33094,
    34867,
    38195,
    17144,
    3621,
    11782,
    511,
    61071,
    41594,
    36130,
    44469,
    61439,
    33275,
    8827,
    6998,
    11572,
    18174,
    18733,
    33547,
    19834,
    25298,
    40478,
    27457,
    29011,
    37149,
    50752,
    38970,
    60608,
    23121,
    30662,
    29565,
    6351,
    54414,
    22581,
    209,
    18280,
    12731,
    15312,
    52202,
    52463,
    29112,
    36265,
    31166,
    52151,
    60274,
    19604,
    59287,
    45880,
    57716,
    43563,
    3501,
    15373,
    30994,
    30825,
    32996,
    4992,
    33168,
    49062,
    57571,
    31269,
    41598,
    11019,
    21248,
    41350,
    52653,
    50850,
    2847,
    62301,
    20139,
    43958,
    43093,
    37341,
    45381,
    41530,
    29735,
    59442,
    49782,
    44648,
    2863,
    30720,
    35075,
    39454,
    62556,
    47033,
    31852,
    117,
    45774,
    45499,
    28314,
    15093,
    47884,
    38666,
    60915,
    36781,
    31515,
    46890,
    12187,
    62499,
    21299,
    51138,
    15237,
    3418,
    62642,
    29824,
    38969,
    47189,
    38101,
    11690,
    4456,
    35747,
    14887,
    41549,
    1923,
    10327,
    43730,
    47944,
    58886,
    60703,
    61981,
    5154,
    63319,
    53045,
    34906,
    24189,
    15960,
    45596,
    44880,
    37744,
    24311,
    1455,
    28971,
    45292,
    57742,
    26630,
    5308,
    22565,
    51828,
    41651,
    9455,
    238,
    35880,
    16308,
    63894,
    41734,
    32600,
    28054,
    29507,
    47448,
    28727,
    27523,
    43719,
    26100,
    43097,
    60678,
    56019,
    15144,
    6467,
    7080,
    56543,
    4206,
    20066,
    1457,
    51070,
    58511,
    10229,
    777,
    31356,
    60291,
    8072,
    57395,
    5202,
    63729,
    32543,
    15839,
    52126,
    37136,
    35118,
    4821,
    18481,
    53329,
    44284,
    60771,
    52981,
    61354,
    59816,
    6747,
    19304,
    27460,
    55726,
    42700,
    45001,
    22259,
    50916,
    56123,
    38657,
    36360,
    37659,
    29033,
    53344,
    30947,
    33241,
    52593,
    25067,
    29520,
    62449,
    56279,
    35646,
    39126,
    62227,
    17907,
    28758,
    21219,
    285,
    63687,
    57685,
    39813,
    19880,
    2409,
    17385,
    37928,
    26634,
    13363,
    9794,
    17145,
    20914,
    21301,
    55263,
    15729,
    3409,
    26942,
    34282,
    20260,
    17412,
    42887,
    42371,
    28893,
    7166,
    14249,
    16265,
    52132,
    22911,
    51298,
    25627,
    27444,
    37699,
    33315,
    57790,
    1179,
    26606,
    3015,
    62634,
    3252,
    46834,
    46658,
    53014,
    24744,
    46051,
    13922,
    837,
    63325,
    28204,
    31695,
    26522,
    31424,
    42864,
    10861,
    39099,
    7912,
    47181,
    13963,
    47394,
    42905,
    59739,
    49870,
    8607,
    25059,
    36018,
    62509,
    49359,
    30464,
    8782,
    17314,
    37275,
    31771,
    7988,
    20816,
    58298,
    49912,
    17756,
    30637,
    44489,
    23287,
    36504,
    20563,
    15441,
    42268,
    11351,
    6329,
    63766,
    53454,
    27399,
    13212,
    49776,
    9350,
    37829,
    23601,
    46309,
    63941,
    42539,
    33931,
    56662,
    4626,
    62109,
    58211,
    16236,
    54764,
    12638,
    48997,
    53748,
    52629,
    33807,
    39076,
    5956,
    44050,
    18815,
    51494,
    33053,
    14370,
    15798,
    62506,
    25121,
    32796,
    2192,
    11085,
    34864,
    42533,
    32784,
    28999,
    5397,
    3082,
    10434,
    23973,
    35066,
    30738,
    16961,
    17043,
    52956,
    45998,
    21116,
    52751,
    43130,
    55101,
    47008,
    17960,
    17289,
    15651,
    16568,
    54916,
    9029,
    51131,
    57689,
    43916,
    6593,
    1356,
    55175,
    61237,
    16292,
    58991,
    1635,
    35699,
    33527,
    25798,
    12156,
    9539,
    29597,
    54732,
    37453,
    28856,
    39908,
    38285,
    37425,
    49644,
    56419,
    29352,
    38856,
    14504,
    60732,
    54521,
    38758,
    19055,
    20240,
    3246,
    1426,
    35390,
    8188,
    15638,
    41796,
    37694,
    51581,
    1797,
    57645,
    14443,
    47707,
    40263,
    24378,
    40255,
    21841,
    49661,
    38017,
    9569,
    14557,
    12586,
    8346,
    34045,
    45712,
    62463,
    52401,
    39340,
    61454,
    42881,
    28048,
    10228,
    18553,
    23882,
    27835,
    59180,
    42801,
    18170,
    16975,
    49527,
    7559,
    7123,
    38490,
    39173,
    29123,
    58236,
    10332,
    54007,
    7278,
    8203,
    59696,
    59615,
    29584,
    38609,
    61968,
    15011,
    31730,
    50019,
    61364,
    48028,
    24933,
    61908,
    62579,
    32891,
    8587,
    23991,
    11333,
    3933,
    63969,
    28656,
    33065,
    22105,
    26283,
    17931,
    29383,
    25917,
    5506,
    40212,
    47233,
    41099,
    18499,
    44488,
    38922,
    11232,
    11925,
    11804,
    5176,
    11954,
    6832,
    55590,
    50817,
    14076,
    11505,
    4793,
    9625,
    52027,
    7540,
    60607,
    30172,
    32744,
    4124,
    3201,
    63718,
    45730,
    17224,
    35261,
    24523,
    41071,
    33698,
    52787,
    44122,
    9000,
    810,
    48369,
    57008,
    53804,
    38418,
    44536,
    63942,
    11515,
    32275,
    5592,
    62093,
    54878,
    54946,
    16907,
    36711,
    46884,
    45279,
    9138,
    37155,
    59413,
    56526,
    35465,
    56640,
    41574,
    54270,
    42010,
    7066,
    30709,
    10625,
    11164,
    9792,
    42663,
    26751,
    1292,
    38713,
    13535,
    30009,
    24322,
    59910,
    56921,
    12359,
    58744,
    17413,
    30051,
    62232,
    36351,
    22081,
    51753,
    45008,
    59083,
    56830,
    7473,
    246,
    51936,
    25184,
    48475,
    62867,
    28466,
    7374,
    27312,
    2010,
    7474,
    25457,
    47693,
    17014,
    30816,
    42548,
    22807,
    40939,
    21038,
    61888,
    19215,
    12592,
    28316,
    29372,
    2650,
    16223,
    55386,
    45648,
    25500,
    44178,
    55357,
    39398,
    21494,
    6964,
    26116,
    22043,
    12794,
    50354,
    52986,
    2820,
    52470,
    34635,
    47475,
    654,
    30865,
    34649,
    45502,
    26658,
    7042,
    14038,
    27552,
    26943,
    39837,
    3209,
    14653,
    31888,
    92,
    3701,
    55989,
    50717,
    42351,
    10308,
    57529,
    32864,
    4663,
    35824,
    16820,
    32639,
    60811,
    20061,
    16337,
    50413,
    61731,
    4121,
    29589,
    24833,
    12362,
    27665,
    53867,
    33019,
    14455,
    33909,
    27988,
    26787,
    47528,
    28034,
    48455,
    34804,
    52942,
    44068,
    49927,
    41124,
    44084,
    43951,
    35609,
    9438,
    54021,
    16659,
    61325,
    62598,
    21324,
    19147,
    50774,
    23764,
    15623,
    42637,
    8383,
    1641,
    6465,
    28644,
    59376,
    42854,
    62188,
    23210,
    22077,
    55741,
    13818,
    10812,
    59144,
    19992,
    61988,
    39247,
    29908,
    7156,
    43362,
    46048,
    49049,
    3570,
    36368,
    26343,
    53142,
    10763,
    425,
    37358,
    59045,
    2091,
    57722,
    21925,
    16697,
    1607,
    12444,
    41588,
    57625,
    49422,
    31319,
    37018,
    16189,
    60235,
    3733,
    4294,
    56678,
    55053,
    17780,
    7176,
    6571,
    12248,
    38507,
    57155,
    50843,
    37026,
    61066,
    29628,
    27943,
    18882,
    7975,
    45598,
    25783,
    23606,
    33276,
    4289,
    8653,
    8570,
    8689,
    8650,
    25842,
    12830,
    45234,
    41739,
    36836,
    4140,
    51234,
    37228,
    8651,
    54438,
    25648,
    36715,
    25202,
    62611,
    63662,
    24210,
    44222,
    6796,
    46472,
    40932,
    38447,
    35401,
    40020,
    2326,
    37143,
    27954,
    28961,
    39424,
    62439,
    36272,
    30025,
    5844,
    4202,
    22611,
    12246,
    35031,
    59361,
    20226,
    49555,
    754,
    51058,
    54935,
    44591,
    58154,
    35332,
    34948,
    27989,
    12583,
    34917,
    40676,
    41410,
    43461,
    10627,
    1034,
    15639,
    36176,
    15169,
    32615,
    51751,
    12162,
    563,
    57692,
    54250,
    40358,
    7011,
    57494,
    61826,
    51529,
    31105,
    36060,
    19004,
    38118,
    26279,
    18796,
    10559,
    19822,
    58703,
    17041,
    35788,
    23198,
    29361,
    28948,
    18800,
    39338,
    1822,
    17226,
    19355,
    60586,
    48341,
    37386,
    28976,
    45911,
    4075,
    39577,
    27030,
    24281,
    37845,
    61412,
    465,
    14317,
    47969,
    55364,
    4990,
    76,
    33701,
    32020,
    49189,
    32912,
    57816,
    61008,
    32430,
    5853,
    9386,
    24851,
    29759,
    22157,
    45662,
    58778,
    28359,
    57859,
    61741,
    7845,
    36141,
    5254,
    5452,
    25318,
    60708,
    25667,
    27578,
    884,
    14704,
    52521,
    6315,
    42334,
    63099,
    30327,
    40834,
    39617,
    31764,
    32994,
    42619,
    2649,
    30302,
    23683,
    59031,
    26153,
    17589,
    24767,
    45403,
    34598,
    28432,
    47567,
    62684,
    629,
    44866,
    43274,
    32696,
    25671,
    63623,
    36145,
    55948,
    13018,
    9851,
    12166,
    410,
    47966,
    52299,
    28677,
    6317,
    29254,
    5205,
    22713,
    52619,
    53780,
    52439,
    30258,
    22235,
    41669,
    22026,
    54326,
    36591,
    10030,
    3728,
    31294,
    39379,
    49885,
    22051,
    59611,
    54293,
    10573,
    62394,
    51559,
    19035,
    3850,
    42366,
    48991,
    48038,
    31856,
    33382,
    59600,
    18489,
    37778,
    3225,
    13577,
    58926,
    18161,
    10933,
    3762,
    21964,
    22803,
    56938,
    44286,
    31347,
    35988,
    55251,
    13874,
    34617,
    26115,
    29603,
    19743,
    56674,
    49413,
    6592,
    29263,
    6539,
    47594,
    37443,
    26720,
    35145,
    13258,
    37323,
    54888,
    27734,
    24654,
    10924,
    17005,
    10143,
    62795,
    9183,
    2790,
    41489,
    16884,
    14798,
    17771,
    14149,
    51592,
    60865,
    169,
    57295,
    16759,
    46478,
    4405,
    43024,
    839,
    59878,
    6494,
    42509,
    62152,
    54454,
    54903,
    5732,
    59406,
    28526,
    24479,
    8012,
    23841,
    9548,
    27116,
    18261,
    41981,
    29951,
    45443,
    14403,
    45854,
    58712,
    15905,
    33059,
    24358,
    38931,
    29517,
    50966,
    58191,
    20084,
    22747,
    49889,
    49975,
    28352,
    11558,
    6150,
    15403,
    15374,
    25925,
    55333,
    44743,
    26039,
    56132,
    31038,
    20265,
    39666,
    55387,
    4488,
    45438,
    59222,
    30882,
    51186,
    51611,
    56695,
    31591,
    47883,
    16418,
    11284,
    45029,
    21684,
    38693,
    55988,
    62888,
    30141,
    40283,
    12866,
    6678,
    63439,
    19038,
    6057,
    62090,
    36854,
    62164,
    24776,
    53358,
    39110,
    1750,
    62796,
    48286,
    57065,
    50309,
    27131,
    6615,
    18124,
    56570,
    26292,
    22376,
    11694,
    6906,
    24297,
    45902,
    57753,
    29765,
    17215,
    57186,
    53263,
    52737,
    51345,
    30317,
    16622,
    40851,
    60805,
    24515,
    7173,
    32300,
    9328,
    41728,
    51371,
    52713,
    22604,
    29652,
    35469,
    38303,
    2110,
    5656,
    35850,
    56082,
    34219,
    57501,
    23967,
    22333,
    26131,
    13094,
    60466,
    39984,
    45960,
    4082,
    17225,
    9140,
    25738,
    2471,
    54668,
    54921,
    58846,
    16215,
    35652,
    29610,
    54392,
    60606,
    43662,
    55983,
    31917,
    59112,
    35852,
    5235,
    37775,
    41150,
    4059,
    58504,
    20359,
    19835,
    59300,
    53824,
    21718,
    34401,
    35884,
    58973,
    61409,
    13393,
    50711,
    12011,
    44679,
    59291,
    49709,
    54092,
    36642,
    56888,
    28076,
    60047,
    52292,
    23937,
    52871,
    63388,
    10012,
    8581,
    56346,
    53768,
    1841,
    24560,
    3364,
    34010,
    34519,
    48300,
    53961,
    10639,
    1134,
    11194,
    23351,
    54382,
    46178,
    51199,
    45151,
    25300,
    12198,
    39576,
    28318,
    25045,
    52500,
    36738,
    59054,
    18071,
    28567,
    31473,
    35922,
    3709,
    59011,
    2290,
    13955,
    39677,
    58852,
    11795,
    1189,
    29475,
    48317,
    10273,
    56242,
    63271,
    31595,
    40227,
    29333,
    17847,
    46197,
    9419,
    1456,
    39645,
    46206,
    54136,
    63906,
    57359,
    51641,
    47840,
    25295,
    48725,
    57413,
    12280,
    55908,
    12945,
    20944,
    53680,
    44979,
    56365,
    2499,
    2533,
    34594,
    2193,
    8032,
    8977,
    22642,
    18927,
    5344,
    48237,
    1725,
    17538,
    17808,
    63226,
    9312,
    13126,
    57648,
    17720,
    30343,
    61493,
    29848,
    2049,
    45717,
    38184,
    35583,
    58216,
    44174,
    23048,
    60150,
    53044,
    9672,
    25510,
    35301,
    11916,
    45471,
    45996,
    24092,
    14500,
    268,
    1238,
    46851,
    17069,
    33956,
    17508,
    8070,
    6701,
    38009,
    59892,
    62369,
    6076,
    15691,
    26462,
    6668,
    58135,
    16760,
    51843,
    18942,
    36195,
    18866,
    33672,
    21992,
    3227,
    42464,
    40951,
    58742,
    27803,
    26545,
    28031,
    63610,
    57222,
    56373,
    31639,
    39970,
    3995,
    23128,
    43948,
    39456,
    21343,
    25661,
    41081,
    16663,
    18967,
    30669,
    25353,
    34523,
    62854,
    30575,
    9821,
    43861,
    11001,
    38293,
    58550,
    12620,
    55744,
    49000,
    11556,
    42090,
    28672,
    5653,
    60396,
    36790,
    19191,
    44002,
    23998,
    58057,
    32532,
    26801,
    20026,
    42370,
    50942,
    28690,
    18194,
    61511,
    11399,
    15231,
    51867,
    60745,
    54675,
    27208,
    9950,
    45042,
    28132,
    11889,
    14274,
    19775,
    43660,
    30217,
    55743,
    226,
    39491,
    46714,
    27420,
    36817,
    31202,
    35910,
    44274,
    46135,
    7768,
    46353,
    45344,
    24753,
    54340,
    45595,
    52393,
    45611,
    62992,
    53649,
    54868,
    38798,
    19692,
    8895,
    56453,
    12523,
    6383,
    49568,
    8177,
    38629,
    10299,
    32408,
    56201,
    59622,
    25940,
    61905,
    15975,
    15595,
    50533,
    38528,
    23038,
    36525,
    53835,
    25750,
    51256,
    5978,
    29202,
    50587,
    24300,
    21843,
    7927,
    10243,
    2565,
    43391,
    51450,
    27547,
    59393,
    40268,
    44080,
    34400,
    20694,
    37955,
    5478,
    7509,
    17035,
    62307,
    1947,
    54352,
    29331,
    6141,
    49078,
    22194,
    26290,
    14033,
    37865,
    57951,
    978,
    16876,
    41007,
    6762,
    26791,
    56378,
    50370,
    28346,
    38440,
    43011,
    5789,
    25660,
    10741,
    56385,
    5322,
    60930,
    56688,
    6548,
    4258,
    50393,
    5990,
    54208,
    29236,
    31089,
    43483,
    44437,
    32379,
    6373,
    49807,
    44297,
    38896,
    39926,
    17178,
    33332,
    3307,
    7373,
    52934,
    58490,
    2751,
    57709,
    7833,
    33150,
    53878,
    50866,
    36825,
    14730,
    7631,
    15936,
    35706,
    57171,
    28320,
    40210,
    51962,
    54101,
    62708,
    16710,
    21919,
    19341,
    12913,
    16832,
    20994,
    26678,
    5230,
    9490,
    17620,
    38393,
    55559,
    46284,
    21314,
    27142,
    15278,
    20686,
    6772,
    234,
    11506,
    7907,
    10569,
    3285,
    53987,
    3580,
    8855,
    60073,
    56866,
    42266,
    29580,
    22918,
    19524,
    17830,
    9915,
    9119,
    55433,
    36457,
    13776,
    44683,
    2400,
    13840,
    570,
    51976,
    211,
    43087,
    25543,
    7078,
    49313,
    29007,
    26083,
    18405,
    54802,
    29453,
    10703,
    33397,
    29382,
    46789,
    45603,
    6987,
    34160,
    26804,
    47893,
    62408,
    50680,
    55211,
    46198,
    28106,
    31660,
    55108,
    42055,
    1046,
    26474,
    53437,
    54446,
    21273,
    4058,
    7553,
    17938,
    58681,
    46494,
    14028,
    47827,
    19656,
    17889,
    6576,
    10363,
    33800,
    44416,
    54687,
    25222,
    8103,
    24016,
    4015,
    27757,
    55637,
    41952,
    9241,
    26556,
    43625,
    21547,
    36352,
    60721,
    32079,
    23444,
    28397,
    22016,
    3669,
    13224,
    36800,
    22894,
    24968,
    29728,
    52551,
    46217,
    17302,
    43573,
    35603,
    29961,
    1249,
    8775,
    11671,
    11178,
    18478,
    26731,
    18340,
    5972,
    30220,
    62017,
    33063,
    9107,
    30918,
    43637,
    19579,
    19108,
    14353,
    48336,
    7007,
    28675,
    26365,
    58739,
    22578,
    29572,
    7345,
    51080,
    4984,
    63523,
    49574,
    26168,
    32647,
    10237,
    1682,
    40897,
    16633,
    31231,
    16440,
    40011,
    37218,
    17051,
    56230,
    39241,
    39449,
    33471,
    58894,
    26143,
    16497,
    59819,
    34922,
    34991,
    34195,
    9563,
    27011,
    34242,
    40363,
    26390,
    52355,
    10665,
    43181,
    38902,
    5037,
    39832,
    8078,
    57957,
    59813,
    17199,
    35913,
    36722,
    13323,
    13165,
    56599,
    3831,
    61566,
    38136,
    36096,
    18440,
    27093,
    35089,
    4983,
    24872,
    22538,
    21303,
    50955,
    33553,
    6631,
    23784,
    3752,
    35515,
    40754,
    21666,
    41016,
    46108,
    33769,
    26000,
    35777,
    57442,
    5469,
    27879,
    23278,
    13315,
    48143,
    5915,
    30239,
    39115,
    39600,
    10899,
    37347,
    39985,
    16896,
    4913,
    58822,
    31306,
    40092,
    38616,
    30593,
    37109,
    34309,
    24902,
    44388,
    3478,
    31924,
    9954,
    60758,
    42775,
    31384,
    40720,
    14655,
    23843,
    5907,
    14069,
    11184,
    8494,
    12311,
    57860,
    42419,
    17138,
    41120,
    47436,
    35536,
    35947,
    58,
    57653,
    46327,
    25726,
    38513,
    13959,
    56886,
    59141,
    6007,
    32432,
    8480,
    57336,
    33264,
    27555,
    32873,
    306,
    51377,
    34234,
    24830,
    46577,
    1143,
    20817,
    54665,
    30102,
    57376,
    644,
    16466,
    50317,
    51560,
    59123,
    23793,
    11182,
    63640,
    29412,
    34378,
    11997,
    9869,
    17396,
    56987,
    59785,
    5987,
    48265,
    63387,
    24046,
    20211,
    62762,
    31158,
    4784,
    60815,
    51902,
    41861,
    18525,
    30555,
    55051,
    56659,
    42781,
    36298,
    398,
    41738,
    12091,
    47247,
    54587,
    7492,
    22420,
    59700,
    6703,
    50619,
    41525,
    56519,
    12167,
    52972,
    41061,
    29209,
    15921,
    42350,
    63802,
    58640,
    28826,
    58473,
    37511,
    48571,
    45019,
    21381,
    22600,
    7215,
    54577,
    25784,
    21193,
    41730,
    32944,
    1642,
    39687,
    30871,
    27962,
    35339,
    54520,
    57657,
    39215,
    19754,
    30592,
    44887,
    10355,
    40380,
    56184,
    12096,
    15862,
    51083,
    24583,
    44474,
    26007,
    53754,
    46367,
    61040,
    47600,
    47395,
    28902,
    63477,
    15668,
    22505,
    61527,
    57802,
    44305,
    13270,
    4455,
    23691,
    42259,
    22294,
    14351,
    6147,
    37289,
    22172,
    41827,
    19436,
    63401,
    46996,
    7244,
    62254,
    41039,
    9269,
    36426,
    53347,
    63658,
    133,
    26994,
    59012,
    42485,
    42956,
    58521,
    4165,
    46702,
    3461,
    53020,
    3565,
    592,
    61942,
    27242,
    18846,
    45267,
    4194,
    29537,
    52963,
    35201,
    19680,
    44984,
    10170,
    43329,
    57386,
    15125,
    56725,
    53404,
    34101,
    58722,
    23799,
    59608,
    25773,
    13540,
    14896,
    16159,
    26399,
    26212,
    60634,
    38521,
    57985,
    50569,
    10898,
    28882,
    7301,
    20433,
    55546,
    61316,
    31550,
    52066,
    18690,
    4210,
    47541,
    45851,
    16817,
    17415,
    5677,
    41234,
    16434,
    35582,
    13017,
    17556,
    59719,
    62647,
    4451,
    43073,
    24679,
    6027,
    32868,
    27892,
    58847,
    42704,
    6891,
    52143,
    59961,
    22915,
    3256,
    59832,
    39382,
    3735,
    8828,
    35107,
    28970,
    11459,
    18370,
    18703,
    48741,
    61504,
    2132,
    1857,
    58503,
    50386,
    36349,
    52543,
    14682,
    39696,
    52450,
    26295,
    44970,
    36554,
    56448,
    29801,
    39372,
    59073,
    27632,
    34464,
    38218,
    36160,
    33062,
    3332,
    55767,
    55957,
    63479,
    23936,
    27889,
    54936,
    15267,
    12400,
    19856,
    45373,
    59697,
    7005,
    57366,
    12265,
    2439,
    12899,
    59071,
    8995,
    62298,
    42914,
    27090,
    8768,
    57174,
    45779,
    25898,
    23675,
    34566,
    38329,
    15229,
    28032,
    12128,
    28621,
    47867,
    24414,
    39417,
    44707,
    38637,
    46022,
    19555,
    22489,
    14670,
    44830,
    6196,
    8762,
    23161,
    9944,
    7677,
    38599,
    48401,
    53313,
    4479,
    39857,
    28085,
    15926,
    11428,
    34750,
    58534,
    17850,
    16773,
    11818,
    29505,
    54786,
    50943,
    26573,
    11857,
    50539,
    21727,
    21670,
    51092,
    18765,
    54292,
    37216,
    3811,
    28592,
    10416,
    52891,
    15406,
    11881,
    41297,
    54110,
    3756,
    50509,
    4853,
    59117,
    24928,
    16533,
    49856,
    38559,
    31465,
    56677,
    8610,
    39848,
    51121,
    17164,
    36899,
    47094,
    17562,
    43099,
    6710,
    34444,
    49076,
    62319,
    5877,
    35132,
    39505,
    42434,
    53747,
    52226,
    56032,
    61463,
    43588,
    48954,
    4491,
    10442,
    36718,
    56505,
    31942,
    27173,
    32171,
    21994,
    10853,
    9593,
    14789,
    47227,
    42943,
    39787,
    9826,
    44876,
    43632,
    26437,
    54556,
    24576,
    57435,
    27452,
    8250,
    47501,
    31385,
    54428,
    25629,
    46904,
    36007,
    45558,
    2162,
    12761,
    11301,
    44558,
    58051,
    50330,
    4813,
    49150,
    13524,
    22997,
    12123,
    18220,
    15220,
    32164,
    7242,
    53781,
    7855,
    44271,
    41240,
    9460,
    1736,
    19062,
    131,
    4553,
    9532,
    6957,
    11843,
    55120,
    57835,
    57408,
    13030,
    17880,
    2398,
    62052,
    60946,
    36143,
    5358,
    30733,
    44267,
    8176,
    17634,
    30367,
    5382,
    40569,
    1508,
    6441,
    3769,
    54573,
    43871,
    46465,
    43534,
    55257,
    36338,
    41211,
    34732,
    61663,
    37901,
    19987,
    54404,
    60459,
    8246,
    21927,
    43778,
    25153,
    11037,
    34307,
    51416,
    30704,
    30421,
    4609,
    47590,
    5932,
    15899,
    61532,
    32765,
    45485,
    41689,
    29328,
    58014,
    27938,
    35498,
    18169,
    61706,
    24491,
    54300,
    3512,
    18956,
    3913,
    63370,
    127,
    38059,
    8428,
    36108,
    22193,
    4747,
    36807,
    6040,
    23700,
    31748,
    29076,
    33321,
    49611,
    55171,
    18267,
    13044,
    63361,
    46642,
    24052,
    41261,
    15560,
    44722,
    22601,
    27997,
    45370,
    1115,
    27530,
    39180,
    50284,
    34142,
    33685,
    33828,
    50069,
    17,
    51488,
    63424,
    60592,
    62747,
    52416,
    6023,
    39234,
    1932,
    15397,
    47334,
    21795,
    48604,
    44637,
    30228,
    55789,
    61745,
    28375,
    3481,
    17449,
    7666,
    40838,
    32790,
    45856,
    14006,
    19372,
    49872,
    27805,
    63848,
    10859,
    1462,
    23915,
    47984,
    38462,
    21206,
    389,
    58947,
    21738,
    61704,
    29393,
    11451,
    42478,
    36069,
    53323,
    10918,
    9219,
    52070,
    22047,
    28541,
    41929,
    31493,
    42305,
    29717,
    47277,
    45188,
    27605,
    25474,
    52065,
    57106,
    53634,
    58421,
    33987,
    15900,
    9855,
    41302,
    43825,
    11095,
    33944,
    15275,
    18278,
    53782,
    17135,
    1265,
    7056,
    17262,
    42076,
    50812,
    15051,
    1044,
    38535,
    62857,
    16074,
    6308,
    56415,
    61306,
    48614,
    14383,
    17036,
    5405,
    49818,
    10699,
    43206,
    39959,
    4762,
    36391,
    21120,
    3518,
    28695,
    44459,
    20123,
    35639,
    15871,
    28556,
    46739,
    35623,
    48606,
    2208,
    55382,
    5470,
    16345,
    57384,
    19549,
    628,
    36452,
    25155,
    45901,
    61852,
    14379,
    18911,
    59477,
    55968,
    28545,
    43271,
    7687,
    59065,
    6359,
    15018,
    25805,
    39193,
    10455,
    25969,
    38020,
    30449,
    56523,
    8370,
    7243,
    11092,
    42222,
    33526,
    47802,
    49056,
    43756,
    5431,
    46958,
    34143,
    62691,
    5325,
    26291,
    55223,
    32341,
    59843,
    54580,
    33073,
    23003,
    13905,
    55544,
    51502,
    21424,
    4647,
    53217,
    42033,
    38073,
    58207,
    28713,
    36995,
    43447,
    40350,
    52218,
    61418,
    49219,
    30208,
    53764,
    39476,
    12134,
    55690,
    10784,
    63551,
    38182,
    26080,
    34136,
    62212,
    10269,
    59996,
    17788,
    8457,
    2823,
    32424,
    51331,
    43832,
    27155,
    45900,
    13291,
    26002,
    24838,
    57683,
    22575,
    48017,
    51722,
    23240,
    50684,
    2120,
    50899,
    44099,
    4238,
    47929,
    60156,
    30452,
    11187,
    29506,
    41388,
    1133,
    34720,
    35153,
    34691,
    33024,
    36584,
    50282,
    27799,
    54591,
    59558,
    36988,
    11985,
    41128,
    9019,
    4622,
    44393,
    26691,
    49331,
    32801,
    25291,
    22169,
    63678,
    46246,
    59584,
    22287,
    8424,
    57637,
    16671,
    34839,
    17324,
    49448,
    62578,
    57750,
    33328,
    49155,
    11252,
    5357,
    5525,
    5550,
    16514,
    17343,
    50622,
    62202,
    7906,
    42679,
    42646,
    45759,
    61579,
    9039,
    27670,
    15847,
    44016,
    38317,
    53678,
    41616,
    13111,
    2712,
    25447,
    33502,
    53777,
    9936,
    6094,
    13972,
    60475,
    52289,
    33302,
    62897,
    27464,
    6056,
    48283,
    26915,
    22652,
    53528,
    57431,
    615,
    25189,
    60405,
    1317,
    37520,
    12238,
    6154,
    2796,
    32740,
    17897,
    49757,
    7762,
    60813,
    40957,
    16911,
    4947,
    14412,
    1103,
    27477,
    20342,
    10939,
    10438,
    25731,
    11130,
    18105,
    45091,
    6167,
    42897,
    58407,
    61615,
    14975,
    7028,
    60162,
    46004,
    60435,
    18737,
    5742,
    4220,
    3607,
    52967,
    30862,
    52689,
    63307,
    26953,
    23400,
    9451,
    21309,
    48329,
    61875,
    43265,
    22826,
    5307,
    29367,
    4732,
    48085,
    782,
    53378,
    44053,
    60152,
    17016,
    39521,
    45455,
    52533,
    57848,
    16204,
    25134,
    50980,
    61651,
    31712,
    22978,
    9981,
    39760,
    54479,
    11794,
    29265,
    34471,
    39294,
    56011,
    49980,
    38354,
    26750,
    19095,
    60707,
    57818,
    63457,
    29890,
    9545,
    17337,
    59694,
    40532,
    3352,
    56326,
    29373,
    45191,
    55636,
    34411,
    6166,
    40693,
    50949,
    63392,
    53745,
    41170,
    46907,
    61846,
    39094,
    19489,
    2955,
    21752,
    62701,
    37886,
    57921,
    2435,
    52194,
    25472,
    39658,
    39327,
    52317,
    10538,
    26709,
    60425,
    13402,
    43393,
    6614,
    37974,
    35932,
    41277,
    21663,
    5937,
    29241,
    41576,
    25985,
    2472,
    540,
    34410,
    9813,
    400,
    14257,
    36027,
    3842,
    60969,
    6362,
    26754,
    6503,
    52056,
    10556,
    10746,
    12482,
    19810,
    20696,
    57737,
    32948,
    54519,
    36936,
    32869,
    29499,
    29141,
    45858,
    62524,
    13198,
    42104,
    30792,
    44811,
    19303,
    40125,
    325,
    42425,
    25365,
    46300,
    45440,
    56169,
    43936,
    23149,
    18131,
    50617,
    22104,
    1188,
    20166,
    34933,
    39905,
    10994,
    34295,
    3764,
    18879,
    59366,
    62883,
    45844,
    58249,
    53636,
    43695,
    23641,
    42932,
    10343,
    24732,
    37893,
    36431,
    61387,
    37914,
    39458,
    17663,
    41069,
    23429,
    15984,
    2982,
    45614,
    16761,
    32163,
    11723,
    26906,
    8333,
    45295,
    26126,
    5532,
    7188,
    36120,
    26058,
    59249,
    32181,
    8334,
    24022,
    48053,
    53188,
    21857,
    4519,
    44204,
    5565,
    16576,
    26533,
    48433,
    36055,
    2805,
    31903,
    9893,
    55494,
    4991,
    28962,
    8715,
    54647,
    34753,
    24193,
    61649,
    27521,
    26217,
    20757,
    5177,
    32827,
    61904,
    59951,
    57945,
    49765,
    34524,
    52839,
    61767,
    63669,
    15404,
    49164,
    20556,
    9641,
    45210,
    59344,
    43061,
    34622,
    36515,
    2864,
    10025,
    2419,
    9141,
    62615,
    14223,
    16647,
    23046,
    898,
    52563,
    9636,
    10636,
    4916,
    31717,
    62131,
    22893,
    8852,
    13512,
    58869,
    8396,
    23340,
    61805,
    24348,
    45106,
    6399,
    41697,
    50351,
    59830,
    33980,
    16380,
    22359,
    59933,
    56863,
    31577,
    9837,
    16780,
    18671,
    31760,
    57374,
    18881,
    12675,
    9218,
    26836,
    46091,
    39705,
    24469,
    43716,
    54607,
    9033,
    27465,
    28473,
    33544,
    57634,
    56885,
    14624,
    59569,
    60902,
    4514,
    53373,
    50423,
    948,
    41024,
    38265,
    52716,
    26242,
    13456,
    52390,
    59868,
    12366,
    56452,
    39968,
    33562,
    2787,
    41369,
    27056,
    29715,
    33782,
    27301,
    57108,
    37867,
    53708,
    43380,
    12892,
    35845,
    43164,
    22217,
    8097,
    3475,
    25994,
    55696,
    28324,
    5232,
    10107,
    23741,
    33369,
    57813,
    59999,
    56251,
    44502,
    55375,
    38895,
    27697,
    32824,
    19984,
    14910,
    57082,
    60722,
    30788,
    12976,
    2555,
    22570,
    2850,
    48449,
    49233,
    36821,
    248,
    28804,
    48597,
    8875,
    63240,
    32468,
    62367,
    33085,
    31197,
    24054,
    29577,
    52769,
    37223,
    47845,
    25074,
    27333,
    25136,
    57883,
    8299,
    17341,
    34317,
    50849,
    37288,
    41609,
    300,
    19324,
    62297,
    52467,
    44814,
    41641,
    12024,
    6311,
    52426,
    45870,
    8580,
    55837,
    63977,
    30259,
    27974,
    575,
    28897,
    16264,
    38916,
    63588,
    9364,
    36619,
    38704,
    33050,
    45869,
    18053,
    28484,
    25453,
    41573,
    8057,
    36775,
    38772,
    33274,
    3805,
    20144,
    825,
    1631,
    12321,
    46090,
    23931,
    23277,
    29667,
    29546,
    29220,
    25878,
    5623,
    37413,
    9918,
    44972,
    13950,
    21651,
    43066,
    42167,
    40442,
    56574,
    30771,
    58297,
    2327,
    20656,
    19921,
    39734,
    50177,
    33631,
    39785,
    26196,
    17090,
    22779,
    6297,
    54619,
    44617,
    37269,
    28525,
    33928,
    47202,
    59876,
    21664,
    49353,
    41386,
    51411,
    696,
    47692,
    59662,
    12928,
    52697,
    31813,
    358,
    63285,
    55311,
    16642,
    26550,
    12083,
    27341,
    51077,
    58076,
    14320,
    42780,
    77,
    31130,
    20674,
    58428,
    35428,
    13140,
    3353,
    27129,
    56869,
    15120,
    22735,
    28345,
    52057,
    55791,
    55745,
    55955,
    19127,
    6684,
    17148,
    840,
    55817,
    18639,
    12023,
    10142,
    21633,
    51600,
    63853,
    10768,
    62332,
    60931,
    55095,
    12521,
    52882,
    1264,
    60876,
    7086,
    11682,
    20326,
    58668,
    31268,
    8236,
    56115,
    44803,
    33964,
    60299,
    33173,
    27957,
    45321,
    31131,
    42390,
    46596,
    35890,
    1377,
    57030,
    56884,
    5051,
    33748,
    47920,
    59601,
    61402,
    23541,
    35592,
    13156,
    49455,
    23862,
    34962,
    22603,
    56112,
    13301,
    51056,
    11548,
    31052,
    53285,
    60333,
    26853,
    10009,
    55488,
    49217,
    33762,
    8947,
    62470,
    63934,
    45467,
    37857,
    45332,
    56759,
    20232,
    30437,
    40536,
    4727,
    35597,
    43816,
    12636,
    43868,
    24881,
    11555,
    60700,
    26913,
    17480,
    10541,
    62722,
    3746,
    59991,
    38356,
    7038,
    53388,
    46754,
    40533,
    13574,
    11911,
    31478,
    25656,
    7106,
    22923,
    6506,
    47362,
    30503,
    50353,
    61813,
    17074,
    22474,
    44731,
    12197,
    25441,
    26620,
    721,
    10154,
    31471,
    42483,
    17200,
    27071,
    49642,
    5158,
    5632,
    58194,
    44339,
    23056,
    41162,
    57875,
    24232,
    46000,
    6375,
    34168,
    52740,
    43269,
    49339,
    5019,
    27861,
    33825,
    47311,
    28065,
    51669,
    4805,
    28037,
    31816,
    5567,
    45990,
    3323,
    13849,
    28299,
    21076,
    9635,
    41177,
    37061,
    56489,
    44342,
    16370,
    2886,
    2628,
    59099,
    21659,
    8372,
    2198,
    51196,
    1684,
    17133,
    3148,
    35714,
    49595,
    48051,
    10974,
    52657,
    14612,
    26486,
    46716,
    57064,
    12818,
    3244,
    43919,
    33480,
    47507,
    52525,
    63684,
    5467,
    23103,
    14208,
    40180,
    17896,
    30546,
    58603,
    16339,
    17901,
    17932,
    54994,
    55510,
    62461,
    29632,
    62981,
    6428,
    52221,
    53947,
    16517,
    8179,
    1441,
    15536,
    26311,
    10632,
    45808,
    7670,
    23399,
    3188,
    52256,
    56273,
    19116,
    9868,
    47858,
    44897,
    34079,
    1357,
    20194,
    39104,
    19497,
    38135,
    34998,
    1987,
    18710,
    39358,
    30747,
    14101,
    20619,
    40293,
    17827,
    37920,
    7488,
    43781,
    53100,
    44925,
    31287,
    24003,
    40989,
    20222,
    7370,
    63379,
    7585,
    31782,
    48851,
    60090,
    14734,
    29788,
    36674,
    1554,
    56571,
    1359,
    62928,
    53937,
    4230,
    34324,
    11532,
    7808,
    20899,
    15189,
    11885,
    23276,
    53081,
    53165,
    40134,
    39017,
    33579,
    9272,
    38166,
    26868,
    48,
    26588,
    47030,
    13676,
    52670,
    59237,
    28063,
    20207,
    11235,
    38978,
    24330,
    16008,
    25882,
    13498,
    7410,
    12587,
    9633,
    18222,
    14725,
    14605,
    44263,
    49967,
    21690,
    7317,
    23894,
    15902,
    43012,
    21531,
    1340,
    31842,
    52225,
    48667,
    61920,
    35067,
    43503,
    47447,
    559,
    29662,
    35983,
    25853,
    31578,
    18672,
    46488,
    52434,
    59920,
    24942,
    19831,
    62051,
    11590,
    25850,
    45059,
    60981,
    52243,
    43718,
    44070,
    48115,
    49726,
    53797,
    1100,
    31845,
    10443,
    63386,
    13549,
    30269,
    32729,
    49351,
    19965,
    4427,
    40551,
    927,
    40925,
    16667,
    44144,
    21844,
    55503,
    43938,
    23695,
    26176,
    26505,
    57856,
    28480,
    6672,
    30289,
    5441,
    6070,
    15730,
    36227,
    59313,
    33566,
    59455,
    27739,
    50096,
    19009,
    21860,
    45981,
    49132,
    38108,
    46372,
    59820,
    12572,
    8876,
    27009,
    10415,
    33875,
    28489,
    20380,
    19110,
    58293,
    13621,
    8567,
    5578,
    20493,
    28378,
    5786,
    29963,
    54991,
    31298,
    17353,
    57834,
    41294,
    19485,
    57249,
    36098,
    42984,
    43280,
    34638,
    42,
    26947,
    44462,
    58336,
    3859,
    54133,
    10232,
    13401,
    54150,
    5812,
    2519,
    53284,
    43438,
    6821,
    32574,
    24294,
    15670,
    49533,
    3134,
    63405,
    20981,
    21729,
    51050,
    58501,
    29846,
    54248,
    17959,
    40807,
    44611,
    9746,
    10266,
    33783,
    37370,
    16718,
    9480,
    48244,
    46750,
    46932,
    55691,
    15124,
    19610,
    23819,
    30187,
    39444,
    30137,
    22989,
    16335,
    21708,
    451,
    60096,
    30235,
    25931,
    30908,
    13000,
    20304,
    36131,
    52823,
    13091,
    41674,
    30124,
    19907,
    56586,
    35090,
    26656,
    63524,
    42976,
    43709,
    63320,
    33965,
    27527,
    49009,
    43678,
    59879,
    23850,
    32831,
    37821,
    25844,
    35,
    55274,
    22397,
    62375,
    43614,
    43848,
    54389,
    11163,
    4170,
    12439,
    60339,
    5712,
    4321,
    7134,
    34812,
    51414,
    55859,
    2397,
    8064,
    8190,
    3938,
    12140,
    23875,
    29500,
    4154,
    38394,
    21503,
    48218,
    55784,
    51312,
    52516,
    36776,
    36565,
    59399,
    30041,
    24915,
    63585,
    15563,
    15389,
    8309,
    8547,
    61773,
    36092,
    33353,
    5171,
    9153,
    12180,
    34283,
    419,
    45767,
    21764,
    11552,
    22518,
    5490,
    39994,
    42766,
    17707,
    58438,
    27203,
    48259,
    53895,
    31962,
    47274,
    38941,
    31854,
    55860,
    51718,
    34724,
    48196,
    29474,
    36410,
    20394,
    63403,
    9795,
    25752,
    60743,
    46331,
    13716,
    6161,
    27016,
    39192,
    49930,
    37560,
    45368,
    17434,
    28161,
    3369,
    39763,
    13767,
    38773,
    27077,
    13509,
    22987,
    7246,
    11655,
    55547,
    10921,
    14805,
    21655,
    24808,
    44976,
    33284,
    11513,
    47816,
    24543,
    61432,
    42693,
    6091,
    29803,
    686,
    17166,
    22871,
    32742,
    53970,
    58515,
    2672,
    46990,
    12309,
    41190,
    6562,
    26844,
    52195,
    8430,
    42503,
    40149,
    11233,
    57977,
    15069,
    63567,
    51218,
    44282,
    63904,
    52879,
    2222,
    24857,
    34122,
    23295,
    18664,
    16603,
    16357,
    35078,
    32094,
    28678,
    32150,
    3064,
    5639,
    32475,
    13785,
    46016,
    23270,
    26355,
    899,
    32643,
    15566,
    18051,
    41246,
    63444,
    35034,
    8290,
    55661,
    46006,
    39074,
    11210,
    37680,
    52061,
    14862,
    4870,
    25376,
    22063,
    5613,
    27622,
    60611,
    13132,
    2466,
    16835,
    21350,
    17003,
    22905,
    56316,
    25686,
    12159,
    42230,
    19714,
    36184,
    46009,
    31360,
    40672,
    45361,
    22813,
    46193,
    20116,
    9276,
    54327,
    22591,
    9822,
    5124,
    59914,
    48480,
    1483,
    15105,
    43974,
    7205,
    47,
    53314,
    56856,
    56212,
    24980,
    14565,
    19892,
    26603,
    20500,
    28728,
    29744,
    15208,
    6617,
    20702,
    20790,
    34689,
    60338,
    60175,
    39581,
    4492,
    8157,
    12095,
    61445,
    24020,
    8495,
    21819,
    41215,
    38600,
    41091,
    28520,
    28955,
    24959,
    37755,
    58063,
    37891,
    29256,
    3005,
    63129,
    29042,
    10674,
    34861,
    8606,
    7938,
    25172,
    38183,
    29417,
    60087,
    44265,
    31904,
    19264,
    56804,
    59433,
    39280,
    946,
    57821,
    54778,
    15912,
    65,
    43021,
    9475,
    29865,
    48126,
    47997,
    35680,
    63094,
    26708,
    49786,
    61847,
    14207,
    16915,
    40271,
    55705,
    40317,
    29513,
    52293,
    41540,
    3524,
    63004,
    44588,
    21675,
    16551,
    9192,
    38580,
    47941,
    38705,
    61770,
    44859,
    30109,
    28097,
    3218,
    33394,
    32189,
    53848,
    32850,
    21062,
    26870,
    61130,
    5128,
    52548,
    50917,
    28153,
    39886,
    16148,
    40867,
    42113,
    51966,
    12851,
    18297,
    46579,
    27672,
    40003,
    55755,
    34442,
    29449,
    46578,
    43743,
    18650,
    7054,
    32491,
    44862,
    24724,
    34588,
    3411,
    5207,
    43022,
    28207,
    17675,
    15858,
    47400,
    41203,
    56652,
    32405,
    36249,
    5187,
    59479,
    45294,
    14502,
    6236,
    25631,
    21970,
    57627,
    8219,
    16319,
    49711,
    29932,
    8691,
    15052,
    21532,
    33377,
    31576,
    26686,
    2756,
    24217,
    50300,
    45568,
    46162,
    22253,
    21614,
    6867,
    41437,
    10621,
    45585,
    26331,
    26506,
    24375,
    50898,
    7069,
    60376,
    38835,
    25024,
    12722,
    38729,
    7787,
    40590,
    2422,
    54860,
    2218,
    31864,
    6952,
    46057,
    16238,
    8142,
    38493,
    47630,
    46690,
    42659,
    58047,
    8504,
    10134,
    58719,
    49264,
    42406,
    42501,
    27102,
    57204,
    32521,
    58021,
    10125,
    21172,
    27037,
    58883,
    62618,
    31232,
    8205,
    8362,
    57962,
    10540,
    60192,
    42778,
    33596,
    4367,
    45424,
    63024,
    44909,
    11199,
    17657,
    29243,
    24125,
    7622,
    33100,
    15183,
    61557,
    42840,
    17150,
    9306,
    1915,
    40758,
    30838,
    12595,
    51501,
    56314,
    11124,
    53387,
    53415,
    22340,
    37280,
    9146,
    57466,
    17216,
    38336,
    41202,
    3923,
    9769,
    21479,
    13774,
    53074,
    58970,
    10146,
    36301,
    28069,
    16110,
    56297,
    24828,
    31992,
    55686,
    32758,
    27501,
    61540,
    54396,
    2339,
    2652,
    25436,
    31019,
    7406,
    60247,
    47526,
    34300,
    50938,
    28016,
    16127,
    21428,
    20007,
    37132,
    8343,
    54919,
    50064,
    21757,
    26807,
    30003,
    16564,
    41036,
    5895,
    23431,
    56515,
    26353,
    44543,
    58620,
    38711,
    16842,
    46359,
    59331,
    47859,
    29556,
    35621,
    29914,
    56488,
    32878,
    19989,
    39028,
    15782,
    55273,
    9283,
    44096,
    54656,
    2954,
    20246,
    51349,
    29536,
    23432,
    45548,
    48989,
    60903,
    62271,
    48001,
    44750,
    54795,
    21359,
    38927,
    45511,
    50502,
    538,
    19733,
    46679,
    51432,
    5095,
    6456,
    49284,
    3818,
    1939,
    48217,
    5771,
    12300,
    23081,
    49245,
    51547,
    37711,
    30394,
    1365,
    61675,
    60043,
    51417,
    56417,
    60681,
    54541,
    15702,
    17866,
    48540,
    35365,
    7949,
    51044,
    17803,
    9045,
    39843,
    50452,
    10389,
    31840,
    62740,
    47955,
    15007,
    48745,
    50465,
    7209,
    41163,
    52213,
    58310,
    54739,
    6833,
    56350,
    18992,
    3502,
    22025,
    39964,
    18977,
    58013,
    28929,
    40310,
    7315,
    19763,
    58679,
    854,
    46961,
    42178,
    24571,
    43277,
    57678,
    23957,
    43033,
    48708,
    35924,
    35544,
    54274,
    13150,
    16331,
    1240,
    14664,
    59492,
    6553,
    1252,
    49153,
    51497,
    2577,
    49392,
    30117,
    12136,
    30557,
    57153,
    34028,
    48257,
    15799,
    31111,
    56165,
    29944,
    39906,
    28464,
    34629,
    26860,
    13177,
    5591,
    44273,
    59647,
    16154,
    27727,
    55402,
    10516,
    16698,
    13925,
    20464,
    14919,
    20737,
    16378,
    36319,
    21623,
    53491,
    36942,
    29463,
    63101,
    37141,
    35182,
    60601,
    41359,
    26019,
    61141,
    43851,
    31249,
    46092,
    48995,
    19669,
    9715,
    14952,
    12512,
    3786,
    58829,
    11592,
    21093,
    6350,
    34701,
    11559,
    45818,
    38670,
    43353,
    38454,
    9229,
    38870,
    59208,
    55077,
    6746,
    17841,
    57771,
    14578,
    47390,
    53813,
    19450,
    42301,
    61525,
    30758,
    38255,
    37806,
    45180,
    16776,
    31074,
    60975,
    39124,
    51045,
    13647,
    46033,
    27453,
    29794,
    10352,
    33830,
    39024,
    33734,
    6420,
    40130,
    42734,
    53644,
    21620,
    62112,
    59674,
    41072,
    21610,
    28460,
    54183,
    26977,
    3328,
    16932,
    22149,
    5645,
    3638,
    31779,
    55803,
    10375,
    14541,
    49898,
    9597,
    30190,
    34860,
    26257,
    9057,
    58184,
    59203,
    17380,
    61705,
    45589,
    63527,
    39731,
    44935,
    55196,
    29732,
    37000,
    23648,
    25051,
    393,
    51002,
    20555,
    2317,
    21706,
    5130,
    40076,
    10523,
    34801,
    42407,
    28293,
    50891,
    10672,
    6738,
    34642,
    60610,
    37011,
    57149,
    30925,
    55674,
    60437,
    5106,
    32160,
    30495,
    33522,
    40066,
    14359,
    39861,
    21465,
    10056,
    12544,
    37091,
    45031,
    42298,
    2353,
    27084,
    63817,
    1721,
    38989,
    37794,
    55199,
    36299,
    50208,
    34065,
    24258,
    29221,
    30625,
    58305,
    36190,
    61799,
    21915,
    43241,
    44600,
    9574,
    2123,
    32893,
    50755,
    46233,
    30093,
    20585,
    55407,
    11454,
    50927,
    14850,
    6194,
    2403,
    19288,
    53587,
    58577,
    50615,
    4211,
    20051,
    33615,
    7,
    30986,
    28561,
    28967,
    52710,
    36097,
    7693,
    13553,
    33295,
    17799,
    22383,
    59638,
    9134,
    24284,
    38576,
    45890,
    32147,
    27103,
    48780,
    25244,
    53052,
    47412,
    55063,
    55651,
    39821,
    9825,
    33178,
    48270,
    59350,
    50314,
    25674,
    49743,
    3157,
    3500,
    41786,
    20590,
    48526,
    34752,
    56701,
    31035,
    17632,
    45623,
    59907,
    47006,
    56499,
    24611,
    62940,
    18023,
    45013,
    29820,
    48151,
    16725,
    42151,
    26832,
    7999,
    51309,
    25813,
    58343,
    2441,
    12215,
    54858,
    19648,
    22944,
    12640,
    18518,
    56682,
    60133,
    58129,
    42141,
    35751,
    45862,
    52233,
    37671,
    44250,
    33404,
    24259,
    19809,
    28511,
    28846,
    60548,
    8226,
    63895,
    14934,
    63604,
    28840,
    16387,
    61633,
    13073,
    55894,
    5432,
    13594,
    18892,
    8280,
    30152,
    8604,
    9876,
    1601,
    9249,
    36941,
    60645,
    49480,
    52816,
    31801,
    29157,
    36764,
    28350,
    56066,
    44465,
    60158,
    57815,
    43470,
    50484,
    18667,
    43575,
    52078,
    48844,
    24415,
    59354,
    26165,
    36640,
    23343,
    10251,
    30626,
    34477,
    18552,
    45609,
    61658,
    9742,
    23751,
    52169,
    33036,
    35416,
    32931,
    832,
    47345,
    10044,
    31628,
    34623,
    44181,
    26017,
    31977,
    11983,
    63239,
    59254,
    27845,
    142,
    25406,
    44318,
    53120,
    7247,
    25021,
    52247,
    59438,
    5338,
    24896,
    30223,
    36181,
    35803,
    34692,
    27860,
    34016,
    63784,
    37695,
    35138,
    22889,
    38596,
    55773,
    24814,
    25343,
    12008,
    52481,
    57718,
    17908,
    34244,
    8595,
    49674,
    38724,
    10727,
    60438,
    23661,
    50153,
    3665,
    30897,
    40129,
    51895,
    26515,
    10144,
    9333,
    3028,
    43351,
    10449,
    60829,
    56850,
    46926,
    26045,
    56072,
    23900,
    55055,
    35702,
    45052,
    59164,
    14498,
    27963,
    38029,
    36895,
    204,
    37685,
    23405,
    11450,
    62088,
    1731,
    38455,
    61229,
    34575,
    26939,
    6205,
    21229,
    13429,
    42103,
    1250,
    49567,
    25642,
    57117,
    47109,
    4417,
    57131,
    30728,
    16956,
    30313,
    19898,
    3693,
    13199,
    29227,
    3651,
    15808,
    28943,
    12817,
    44904,
    53522,
    16713,
    37070,
    22857,
    57849,
    4696,
    55761,
    15590,
    34602,
    63139,
    11054,
    23763,
    20797,
    43260,
    62415,
    31396,
    51541,
    54243,
    34085,
    40744,
    5589,
    27875,
    19421,
    7342,
    3430,
    20431,
    32719,
    49255,
    10886,
    21190,
    18240,
    34976,
    42332,
    27496,
    60258,
    56859,
    16363,
    49224,
    63115,
    5362,
    60145,
    50117,
    55702,
    52781,
    27468,
    31405,
    62999,
    21080,
    48564,
    13688,
    48864,
    23034,
    45832,
    54169,
    56555,
    26850,
    50248,
    5692,
    41142,
    37772,
    24155,
    57631,
    23206,
    61993,
    13971,
    59289,
    3715,
    21300,
    8757,
    44639,
    45652,
    1513,
    26264,
    30888,
    3624,
    30346,
    9211,
    4122,
    59177,
    16573,
    24697,
    29222,
    19145,
    38478,
    32602,
    63490,
    8090,
    37855,
    6568,
    31506,
    25737,
    25000,
    36676,
    37760,
    22862,
    7198,
    27675,
    958,
    52084,
    42752,
    30267,
    47750,
    28417,
    7162,
    9997,
    4436,
    48714,
    62472,
    63336,
    40287,
    49700,
    4526,
    32410,
    56164,
    27713,
    6435,
    58495,
    45367,
    18252,
    34764,
    35392,
    7510,
    14051,
    62275,
    58126,
    42025,
    55445,
    7191,
    12045,
    41621,
    8899,
    36524,
    60254,
    45987,
    60271,
    43076,
    62844,
    27232,
    1101,
    19021,
    18510,
    56985,
    52515,
    61470,
    431,
    27852,
    20235,
    36953,
    20937,
    2240,
    59412,
    56,
    43310,
    59727,
    8282,
    53029,
    53337,
    52991,
    40252,
    19820,
    52079,
    22450,
    47285,
    6589,
    47935,
    43590,
    11429,
    35981,
    47908,
    4785,
    38381,
    46649,
    19883,
    12224,
    40873,
    50152,
    59280,
    62310,
    5280,
    17997,
    29569,
    42124,
    61588,
    56161,
    22662,
    43518,
    61646,
    5979,
    52526,
    37657,
    53382,
    33934,
    27295,
    42236,
    51994,
    37321,
    20594,
    15396,
    39993,
    45883,
    28201,
    47393,
    50991,
    30813,
    23182,
    43029,
    14519,
    8836,
    13976,
    33817,
    39549,
    3287,
    11068,
    17920,
    51295,
    25414,
    20689,
    10277,
    23379,
    22619,
    50632,
    40511,
    60846,
    22969,
    10303,
    26175,
    11482,
    19952,
    17422,
    62076,
    55684,
    60617,
    51865,
    6597,
    39497,
    18803,
    54497,
    35189,
    25073,
    44399,
    45305,
    62673,
    15517,
    13425,
    10721,
    53596,
    47524,
    41194,
    56260,
    39123,
    24549,
    39292,
    4893,
    43189,
    57194,
    17590,
    20085,
    10184,
    60076,
    15443,
    53226,
    5886,
    35292,
    11262,
    34437,
    8029,
    27112,
    492,
    3291,
    14903,
    49069,
    19503,
    36761,
    38727,
    63854,
    5240,
    13138,
    61472,
    54131,
    49728,
    23930,
    53550,
    57915,
    38551,
    7534,
    32697,
    28058,
    8997,
    27645,
    38766,
    15336,
    32186,
    44759,
    48863,
    3738,
    58099,
    7418,
    25658,
    23471,
    60259,
    49001,
    61976,
    56622,
    22102,
    19219,
    17076,
    21770,
    34340,
    16701,
    36068,
    18455,
    270,
    7581,
    37158,
    32064,
    14008,
    62235,
    6971,
    12377,
    3472,
    52478,
    55843,
    63488,
    45608,
    33269,
    55644,
    27840,
    38402,
    39826,
    33407,
    44806,
    53184,
    21252,
    43487,
    18125,
    6137,
    52952,
    17293,
    503,
    41979,
    57364,
    55622,
    27707,
    26051,
    3787,
    48778,
    25429,
    5448,
    2036,
    11304,
    42697,
    41265,
    61307,
    37022,
    29380,
    57690,
    21361,
    33927,
    21538,
    5752,
    37669,
    8954,
    3917,
    26537,
    41995,
    192,
    50594,
    2147,
    57527,
    29459,
    49327,
    207,
    31932,
    40526,
    52785,
    14752,
    61637,
    59978,
    43768,
    45446,
    13155,
    32199,
    9546,
    368,
    49654,
    40049,
    33658,
    16124,
    45452,
    62409,
    58368,
    27441,
    2747,
    21967,
    53828,
    11025,
    25038,
    19042,
    50020,
    8519,
    59891,
    58789,
    6936,
    62008,
    20796,
    50869,
    56772,
    42626,
    26636,
    21785,
    37302,
    50727,
    37710,
    45307,
    58196,
    37332,
    8516,
    44300,
    57505,
    6638,
    23831,
    9888,
    47320,
    51577,
    3156,
    22991,
    55228,
    2065,
    9358,
    57075,
    8411,
    3611,
    40510,
    20867,
    9924,
    19557,
    16280,
    43545,
    40630,
    45035,
    56732,
    59957,
    31492,
    20660,
    57091,
    22129,
    39249,
    24440,
    31491,
    38821,
    16251,
    33913,
    39300,
    9707,
    41214,
    12985,
    27809,
    18317,
    44899,
    27642,
    36251,
    55836,
    22219,
    15110,
    13280,
    58295,
    6910,
    45806,
    5173,
    62535,
    57546,
    8112,
    51496,
    43335,
    1608,
    13957,
    25312,
    42177,
    50804,
    60971,
    30234,
    39858,
    31742,
    27260,
    37586,
    59323,
    12618,
    17646,
    54075,
    19931,
    31058,
    20089,
    53675,
    23016,
    50600,
    5466,
    52671,
    11296,
    2274,
    30911,
    11806,
    34236,
    1302,
    58174,
    8110,
    634,
    51714,
    39196,
    44383,
    60750,
    1050,
    56394,
    19453,
    21077,
    52834,
    40629,
    25357,
    26769,
    23494,
    44130,
    55226,
    40008,
    47307,
    42832,
    30054,
    17797,
    41949,
    47407,
    783,
    4582,
    19923,
    45577,
    25588,
    2507,
    41275,
    8639,
    44551,
    47235,
    58188,
    32235,
    40296,
    27345,
    41225,
    45985,
    13129,
    44966,
    51378,
    1645,
    39976,
    34815,
    40462,
    30225,
    18713,
    9295,
    54588,
    31345,
    44571,
    37618,
    1116,
    22014,
    21057,
    11206,
    26518,
    33203,
    31707,
    7724,
    40047,
    13536,
    7763,
    18916,
    34013,
    35151,
    14075,
    46079,
    18097,
    63371,
    10500,
    52047,
    25697,
    15948,
    50107,
    63259,
    35391,
    39939,
    3073,
    17092,
    34901,
    32246,
    7081,
    36135,
    37491,
    34846,
    55952,
    6596,
    31049,
    48699,
    18384,
    51893,
    24124,
    2518,
    48554,
    40961,
    37387,
    51305,
    53060,
    20975,
    30011,
    40789,
    37942,
    50409,
    33108,
    52158,
    58081,
    3240,
    44320,
    32148,
    2529,
    32902,
    2488,
    23660,
    58448,
    48689,
    9706,
    49378,
    31701,
    62826,
    29148,
    6230,
    48250,
    30487,
    53008,
    14759,
    60600,
    15200,
    16064,
    57214,
    43346,
    10213,
    20639,
    49176,
    51885,
    53913,
    19231,
    1318,
    47467,
    38572,
    8571,
    50280,
    53143,
    9108,
    35760,
    49208,
    32393,
    36618,
    23134,
    27363,
    10037,
    13692,
    13217,
    9609,
    36325,
    25600,
    49397,
    16450,
    9638,
    53641,
    2365,
    1501,
    13841,
    342,
    8526,
    61933,
    61777,
    31240,
    7483,
    6670,
    35081,
    51520,
    50906,
    25167,
    54181,
    42742,
    40311,
    57332,
    46480,
    49573,
    17712,
    31966,
    4312,
    16661,
    14236,
    63919,
    30924,
    44421,
    712,
    46827,
    20016,
    44574,
    45348,
    18063,
    16177,
    8365,
    51390,
    36429,
    18091,
    34885,
    22328,
    49368,
    4260,
    16221,
    20327,
    52536,
    17498,
    34631,
    54954,
    27728,
    2906,
    22976,
    31610,
    27274,
    13997,
    36473,
    137,
    22289,
    8080,
    24879,
    41264,
    43955,
    63750,
    9416,
    38333,
    15709,
    36597,
    58475,
    57472,
    4962,
    32032,
    46286,
    24234,
    10612,
    45527,
    22520,
    4411,
    5996,
    12599,
    60731,
    42586,
    30007,
    488,
    9865,
    12959,
    17209,
    25346,
    62810,
    55720,
    38472,
    42972,
    1929,
    4812,
    30588,
    51174,
    29758,
    57806,
    45002,
    50173,
    18858,
    28478,
    63156,
    59443,
    1132,
    58944,
    8737,
    52343,
    36056,
    22364,
    21709,
    32080,
    56655,
    29596,
    39153,
    3658,
    41695,
    43609,
    34558,
    45909,
    5597,
    53574,
    2581,
    60485,
    13693,
    43293,
    12191,
    298,
    15896,
    15974,
    45096,
    42112,
    18225,
    14327,
    26034,
    59769,
    57416,
    17098,
    22801,
    22486,
    18399,
    5908,
    12878,
    20461,
    59091,
    54703,
    55214,
    5190,
    32690,
    18746,
    4666,
    17537,
    22034,
    15102,
    10600,
    57487,
    17994,
    20064,
    34165,
    5813,
    19779,
    58662,
    37626,
    31258,
    2907,
    36151,
    32200,
    4184,
    52476,
    19706,
    49571,
    53040,
    46056,
    47437,
    56398,
    21225,
    41832,
    40312,
    5599,
    56882,
    60529,
    43085,
    15652,
    57371,
    38892,
    61855,
    15383,
    20229,
    6330,
    50791,
    51910,
    20348,
    49260,
    10913,
    42608,
    21923,
    26928,
    26601,
    33346,
    58952,
    13777,
    31323,
    8341,
    43790,
    5690,
    32732,
    32799,
    34000,
    40254,
    59351,
    20367,
    44733,
    47657,
    60197,
    29479,
    27470,
    46572,
    30518,
    59471,
    28825,
    8391,
    2665,
    59238,
    40261,
    13851,
    49723,
    34585,
    17670,
    27638,
    19575,
    10085,
    63238,
    48011,
    44726,
    39846,
    59703,
    30781,
    29275,
    41233,
    22661,
    34370,
    59165,
    26109,
    60690,
    62195,
    42889,
    54574,
    22956,
    5491,
    50352,
    3172,
    15192,
    25679,
    29411,
    11873,
    41001,
    61437,
    51374,
    54439,
    43883,
    49522,
    40476,
    24656,
    15126,
    19488,
    9083,
    36555,
    34006,
    42427,
    19544,
    9199,
    37377,
    56809,
    52215,
    44515,
    51730,
    30101,
    16982,
    48959,
    12413,
    43372,
    56903,
    34084,
    21036,
    27305,
    5503,
    38863,
    25086,
    25251,
    2761,
    10225,
    26393,
    12470,
    52304,
    9500,
    7909,
    1617,
    7032,
    27128,
    45352,
    12104,
    51706,
    7436,
    17429,
    28564,
    11780,
    41740,
    9112,
    61459,
    58203,
    15742,
    34394,
    52574,
    5966,
    9021,
    38874,
    13419,
    14241,
    20108,
    40156,
    28482,
    3578,
    59967,
    40806,
    17141,
    44968,
    29231,
    39083,
    54590,
    39114,
    15587,
    27170,
    15898,
    9723,
    39864,
    14122,
    17083,
    22981,
    18805,
    21991,
    33077,
    7720,
    40455,
    10827,
    5831,
    48621,
    13687,
    31874,
    2300,
    32308,
    51537,
    50473,
    52527,
    32985,
    31039,
    61022,
    52596,
    23964,
    48979,
    20704,
    4362,
    44149,
    36456,
    3634,
    16461,
    41558,
    61182,
    19226,
    14384,
    53622,
    8039,
    4345,
    6567,
    57682,
    30016,
    51702,
    23416,
    22171,
    8395,
    8943,
    40882,
    27841,
    4846,
    24913,
    22639,
    683,
    55100,
    14875,
    28574,
    38932,
    63839,
    59833,
    45141,
    41613,
    54325,
    45706,
    17186,
    26360,
    4430,
    12609,
    34637,
    22667,
    53928,
    40059,
    31193,
    3288,
    13263,
    44075,
    26590,
    614,
    38307,
    61953,
    13554,
    16705,
    15962,
    12027,
    16457,
    63332,
    45275,
    11220,
    22696,
    34080,
    16334,
    58326,
    17357,
    23281,
    53083,
    43162,
    21378,
    63542,
    31672,
    11669,
    40148,
    57414,
    56010,
    5434,
    20892,
    39777,
    29402,
    39067,
    59864,
    57297,
    19353,
    57864,
    41137,
    7715,
    35092,
    46381,
    11930,
    20000,
    5941,
    47878,
    938,
    26388,
    46734,
    48070,
    32060,
    61018,
    22411,
    23979,
    61113,
    43740,
    44235,
    16825,
    62124,
    58791,
    58713,
    20320,
    44380,
    37619,
    31362,
    8225,
    3689,
    1762,
    38785,
    55543,
    41653,
    2183,
    61398,
    18662,
    8248,
    15418,
    23890,
    39992,
    41431,
    17743,
    53653,
    40954,
    44848,
    13203,
    49566,
    57308,
    16657,
    53647,
    7165,
    5318,
    49817,
    34316,
    15850,
    3146,
    55368,
    61377,
    13003,
    5170,
    32097,
    40608,
    44364,
    14569,
    21713,
    4045,
    33821,
    37873,
    40123,
    3681,
    52075,
    55237,
    3030,
    7168,
    22208,
    7562,
    42640,
    6918,
    57444,
    59273,
    12965,
    4706,
    35846,
    14724,
    62616,
    19189,
    45931,
    8517,
    8115,
    486,
    54227,
    5110,
    22131,
    49192,
    54879,
    62514,
    17048,
    16012,
    38651,
    21822,
    44154,
    28021,
    18080,
    15531,
    17404,
    58208,
    6131,
    18232,
    40576,
    33506,
    52895,
    26873,
    607,
    20600,
    2408,
    56249,
    27692,
    37922,
    40495,
    19933,
    26668,
    50371,
    39151,
    38344,
    25116,
    3175,
    12601,
    29264,
    43658,
    63198,
    199,
    34180,
    4377,
    3887,
    63171,
    60397,
    573,
    51715,
    31057,
    15087,
    38361,
    2508,
    14113,
    17272,
    8621,
    14680,
    11701,
    61228,
    17129,
    27628,
    52748,
    37430,
    17952,
    33176,
    52327,
    21687,
    3827,
    16882,
    3108,
    57400,
    37225,
    16137,
    24807,
    37499,
    14201,
    10874,
    32593,
    5249,
    14745,
    62692,
    1833,
    62154,
    2583,
    22083,
    16234,
    39016,
    42885,
    56709,
    59782,
    48887,
    33201,
    39270,
    5522,
    25084,
    48421,
    11249,
    4077,
    21388,
    53672,
    61821,
    20839,
    27925,
    31108,
    32660,
    51905,
    24726,
    47945,
    7478,
    10552,
    55594,
    31608,
    4366,
    14238,
    48664,
    10714,
    21732,
    49159,
    4683,
    36083,
    12765,
    11672,
    35885,
    51836,
    19577,
    37573,
    49994,
    40825,
    44898,
    59050,
    5189,
    35179,
    25873,
    45708,
    12073,
    18709,
    45041,
    33843,
    20512,
    4954,
    25711,
    5151,
    50692,
    38480,
    45394,
    53576,
    33938,
    9302,
    28895,
    11289,
    35375,
    5186,
    40061,
    60644,
    40574,
    46499,
    40247,
    56498,
    46974,
    9425,
    53126,
    41636,
    4497,
    42570,
    57662,
    10475,
    52205,
    28821,
    39536,
    707,
    5869,
    28871,
    3388,
    52268,
    2022,
    6587,
    38077,
    24327,
    30879,
    24502,
    23258,
    33190,
    17567,
    57987,
    54069,
    31900,
    4052,
    60241,
    6748,
    11833,
    46916,
    25724,
    51469,
    4982,
    34734,
    26490,
    62182,
    61451,
    40351,
    33355,
    22774,
    20048,
    41843,
    29855,
    19659,
    35490,
    54816,
    33550,
    39001,
    33069,
    3713,
    6252,
    38995,
    51000,
    28795,
    59511,
    17089,
    39541,
    49043,
    14060,
    38277,
    35198,
    44610,
    34630,
    51486,
    56797,
    24339,
    28935,
    18180,
    31978,
    46893,
    11605,
    38006,
    38061,
    36166,
    31517,
    52519,
    60194,
    44986,
    56058,
    2962,
    42493,
    3276,
    25401,
    52436,
    53690,
    52853,
    5960,
    20215,
    60251,
    2677,
    62059,
    52235,
    61192,
    49459,
    11063,
    40077,
    18981,
    56920,
    54466,
    2947,
    5741,
    47498,
    27793,
    29926,
    60539,
    59602,
    40775,
    44442,
    21011,
    36421,
    61870,
    1953,
    59305,
    17597,
    59990,
    34216,
    31226,
    48766,
    55774,
    24152,
    22396,
    18595,
    7183,
    55927,
    49591,
    37222,
    47610,
    19780,
    35456,
    48632,
    7621,
    57484,
    14153,
    61446,
    4969,
    53476,
    50392,
    24947,
    49624,
    42534,
    3880,
    60755,
    44890,
    20863,
    31321,
    22967,
    40309,
    55807,
    47646,
    47355,
    25185,
    23036,
    62029,
    32445,
    31004,
    27594,
    24898,
    61132,
    53776,
    49633,
    6992,
    12505,
    38877,
    56129,
    48339,
    56432,
    34062,
    42243,
    44807,
    62475,
    23713,
    1781,
    57507,
    47832,
    24528,
    14731,
    6962,
    38508,
    13036,
    50765,
    60886,
    24042,
    43055,
    31374,
    10668,
    34469,
    27038,
    61426,
    47116,
    11849,
    33613,
    21369,
    49440,
    61824,
    51262,
    12489,
    45986,
    20347,
    35600,
    35299,
    8779,
    31638,
    27807,
    10022,
    37912,
    53808,
    61027,
    46208,
    45164,
    11338,
    24584,
    29186,
    52899,
    22888,
    37881,
    31939,
    61179,
    21694,
    53935,
    48833,
    6438,
    53515,
    15209,
    60887,
    11531,
    25796,
    40067,
    15544,
    54839,
    20045,
    24882,
    19380,
    29315,
    57636,
    45084,
    41787,
    20228,
    38063,
    45668,
    6736,
    22934,
    22446,
    15696,
    52501,
    57574,
    29670,
    5028,
    22263,
    34747,
    63254,
    11597,
    7237,
    4874,
    21163,
    18627,
    51941,
    21010,
    39000,
    6433,
    55679,
    37034,
    48438,
    33362,
    57532,
    56342,
    2210,
    33707,
    23104,
    8481,
    56067,
    51650,
    60626,
    43174,
    44623,
    281,
    26300,
    19427,
    10204,
    12456,
    47659,
    56137,
    7883,
    48942,
    32929,
    22468,
    46459,
    6455,
    15484,
    48242,
    54430,
    53338,
    17280,
    25634,
    40370,
    58522,
    32230,
    8298,
    39518,
    49198,
    1438,
    39504,
    54992,
    4151,
    36275,
    42504,
    25597,
    51602,
    39410,
    14985,
    28136,
    17382,
    37766,
    5654,
    25158,
    45702,
    43080,
    28978,
    31881,
    35964,
    9646,
    36546,
    26248,
    62479,
    45226,
    871,
    54308,
    8535,
    4307,
    31229,
    51028,
    51173,
    35400,
    46326,
    3555,
    22528,
    56685,
    32061,
    39008,
    38300,
    6718,
    45153,
    18798,
    61856,
    14356,
    6444,
    4096,
    10884,
    61230,
    24693,
    1779,
    3631,
    4047,
    37780,
    29355,
    27693,
    33542,
    35804,
    20383,
    4231,
    45389,
    3985,
    57190,
    6600,
    60619,
    3068,
    49295,
    57367,
    61265,
    53239,
    19740,
    37179,
    61302,
    12182,
    26423,
    49407,
    57873,
    43850,
    2706,
    48357,
    4279,
    40218,
    14760,
    22567,
    39724,
    13306,
    47267,
    18820,
    27423,
    2815,
    3783,
    19332,
    43898,
    36161,
    33249,
    43365,
    27481,
    44791,
    47086,
    16094,
    25448,
    3593,
    10599,
    41629,
    35716,
    20096,
    63146,
    63247,
    55716,
    42825,
    37816,
    47559,
    37702,
    1471,
    48204,
    7059,
    21009,
    11529,
    61267,
    1701,
    63505,
    53339,
    37878,
    12406,
    16429,
    7027,
    59363,
    40814,
    59628,
    57934,
    11945,
    5553,
    13715,
    27340,
    8076,
    29250,
    2687,
    59162,
    12363,
    33014,
    20855,
    51212,
    35694,
    42785,
    21410,
    43847,
    6443,
    1386,
    39328,
    26253,
    2111,
    35460,
    19302,
    32166,
    56806,
    32492,
    39708,
    18957,
    19797,
    56231,
    32717,
    48952,
    47539,
    33794,
    43072,
    57113,
    57478,
    60702,
    53041,
    45058,
    36274,
    40605,
    22732,
    36440,
    54774,
    35912,
    58020,
    27709,
    44287,
    33797,
    4738,
    50935,
    6136,
    3653,
    46525,
    51806,
    21411,
    32298,
    61601,
    37044,
    39366,
    44396,
    62353,
    46375,
    61928,
    59422,
    41503,
    25708,
    42231,
    17050,
    28634,
    45105,
    28295,
    27817,
    22319,
    55185,
    58659,
    38360,
    29047,
    62022,
    14047,
    46007,
    6583,
    34715,
    18430,
    31336,
    48522,
    16019,
    2580,
    48639,
    21583,
    1126,
    41172,
    45707,
    40803,
    58313,
    19576,
    10525,
    4423,
    32133,
    48882,
    26181,
    31444,
    61580,
    32385,
    7799,
    11157,
    25311,
    7135,
    24717,
    41085,
    7426,
    55808,
    18383,
    16552,
    41813,
    58785,
    45504,
    40276,
    62571,
    23602,
    62074,
    40601,
    5008,
    22108,
    47518,
    19782,
    59838,
    9287,
    38842,
    19658,
    50138,
    11785,
    38837,
    59392,
    40719,
    55840,
    24369,
    16590,
    37262,
    38585,
    44306,
    58387,
    15488,
    15786,
    35843,
    52995,
    15213,
    4580,
    3396,
    55198,
    42678,
    62765,
    16794,
    13825,
    32113,
    8605,
    45107,
    27120,
    61019,
    46210,
    48067,
    8620,
    51801,
    19383,
    17113,
    29365,
    37636,
    10515,
    45477,
    58541,
    63419,
    10216,
    15184,
    2719,
    47652,
    43932,
    2689,
    17258,
    11027,
    473,
    5644,
    7665,
    31615,
    50853,
    61605,
    32395,
    31979,
    42555,
    9890,
    1485,
    9637,
    62813,
    33243,
    49054,
    53805,
    34174,
    58799,
    14918,
    51340,
    59248,
    50455,
    51330,
    28118,
    32778,
    5515,
    59777,
    38486,
    44251,
    20413,
    53000,
    37286,
    27725,
    35542,
    7456,
    60736,
    60272,
    1372,
    29114,
    44025,
    4246,
    46962,
    40024,
    61567,
    46167,
    48926,
    13431,
    38899,
    62316,
    3793,
    23725,
    38806,
    42213,
    53231,
    33652,
    3743,
    40952,
    28198,
    18307,
    8323,
    7797,
    16336,
    17362,
    9767,
    46529,
    60853,
    20157,
    43684,
    17411,
    37645,
    57026,
    38469,
    63958,
    9056,
    11257,
    44115,
    40356,
    42913,
    62929,
    24925,
    63195,
    53633,
    9294,
    23924,
    38672,
    22382,
    35368,
    50596,
    41624,
    33005,
    23839,
    21124,
    51675,
    40161,
    33339,
    62906,
    26700,
    14697,
    61617,
    52279,
    12392,
    59672,
    2332,
    53235,
    25022,
    5451,
    14316,
    35948,
    41070,
    27801,
    557,
    5391,
    19213,
    49180,
    12783,
    21136,
    40374,
    31982,
    62057,
    49165,
    4510,
    55604,
    30660,
    14800,
    25987,
    37098,
    4918,
    7878,
    25688,
    47960,
    1244,
    43317,
    30722,
    37455,
    15172,
    5389,
    31115,
    6681,
    44779,
    29150,
    39538,
    57749,
    18836,
    57159,
    57549,
    4415,
    52996,
    36845,
    35735,
    14469,
    57184,
    30015,
    56623,
    57438,
    8600,
    44718,
    61513,
    42140,
    24411,
    14968,
    37792,
    33640,
    9510,
    59556,
    32093,
    404,
    42925,
    40644,
    1633,
    3268,
    19854,
    50557,
    7089,
    2800,
    48575,
    30406,
    13701,
    47953,
    59934,
    6260,
    14411,
    28668,
    27431,
    26889,
    17829,
    60515,
    61893,
    61165,
    16862,
    25861,
    45632,
    28071,
    28957,
    52691,
    38400,
    29741,
    39023,
    27388,
    38919,
    54823,
    45358,
    38212,
    25230,
    50278,
    16197,
    19217,
    52943,
    2251,
    25143,
    56479,
    28203,
    58152,
    54249,
    18491,
    55098,
    63831,
    60357,
    45919,
    30927,
    41332,
    24681,
    47718,
    11811,
    58136,
    32516,
    5743,
    15891,
    12072,
    29101,
    12862,
    45253,
    30232,
    39736,
    49710,
    61162,
    54502,
    40054,
    52267,
    51484,
    9004,
    48794,
    60695,
    30517,
    1,
    43406,
    18856,
    19408,
    62350,
    42413,
    61644,
    29863,
    33673,
    33510,
    16075,
    42991,
    33970,
    25792,
    60173,
    18809,
    52795,
    35638,
    6266,
    19495,
    15463,
    45507,
    2388,
    40936,
    31168,
    30884,
    31441,
    62249,
    22640,
    9401,
    10754,
    38615,
    56302,
    24302,
    51798,
    13655,
    46311,
    26303,
    6162,
    49947,
    59085,
    52579,
    21044,
    44081,
    38900,
    25542,
    45565,
    15302,
    35668,
    53480,
    3671,
    53713,
    61854,
    2651,
    41983,
    22392,
    29461,
    45658,
    53,
    18394,
    3789,
    47879,
    63967,
    15597,
    22453,
    41522,
    46772,
    45503,
    42097,
    43244,
    1460,
    50245,
    2224,
    9240,
    29940,
    19752,
    24623,
    53774,
    23041,
    56606,
    54337,
    32331,
    16081,
    60165,
    40086,
    37004,
    39483,
    35620,
    22670,
    29071,
    2118,
    146,
    34344,
    59024,
    5456,
    40880,
    20803,
    15364,
    42099,
    19333,
    46619,
    21072,
    57244,
    7115,
    45586,
    51460,
    49800,
    52884,
    37467,
    45979,
    48295,
    51076,
    30727,
    20959,
    25526,
    32271,
    7639,
    44764,
    13551,
    53993,
    48436,
    56078,
    59885,
    7254,
    7543,
    39450,
    47376,
    27045,
    49816,
    19699,
    40625,
    58987,
    17844,
    53164,
    54830,
    33917,
    18735,
    60905,
    58918,
    16826,
    19240,
    48782,
    59740,
    50920,
    62546,
    32285,
    46615,
    22711,
    25200,
    45753,
    22954,
    41255,
    46948,
    29761,
    9494,
    31320,
    20270,
    8221,
    19550,
    43421,
    22060,
    30177,
    17490,
    257,
    34942,
    24687,
    4409,
    23528,
    43774,
    40110,
    3632,
    8398,
    2865,
    48874,
    52063,
    55456,
    41815,
    18191,
    1580,
    20122,
    34658,
    24644,
    49039,
    37235,
    20179,
    52046,
    3279,
    22543,
    5305,
    56680,
    7594,
    42101,
    58258,
    35224,
    13895,
    60883,
    50438,
    26297,
    22406,
    60565,
    18565,
    8915,
    53707,
    23071,
    13591,
    49067,
    50241,
    13945,
    12227,
    36450,
    15996,
    44189,
    40346,
    18428,
    54955,
    34293,
    2903,
    26203,
    10095,
    50318,
    20209,
    60562,
    63305,
    44443,
    8139,
    20700,
    13828,
    47082,
    6183,
    58439,
    46405,
    46168,
    31522,
    50626,
    27788,
    41756,
    24140,
    8543,
    12563,
    56288,
    7836,
    35065,
    5615,
    23478,
    40766,
    33392,
    57877,
    17984,
    36324,
    47423,
    53556,
    44554,
    27534,
    33406,
    61369,
    47742,
    49578,
    34980,
    29627,
    22006,
    32857,
    59802,
    61753,
    4229,
    48772,
    21918,
    59807,
    7556,
    3967,
    7945,
    27184,
    53066,
    46263,
    2667,
    46003,
    26941,
    60062,
    17916,
    19359,
    33270,
    8736,
    28413,
    23440,
    3229,
    57151,
    25705,
    63327,
    2859,
    47905,
    34388,
    44457,
    49047,
    55328,
    14062,
    28551,
    34810,
    39485,
    44015,
    16232,
    47956,
    58222,
    54661,
    16155,
    33042,
    51135,
    414,
    17235,
    13242,
    31738,
    49379,
    24635,
    24359,
    23707,
    18501,
    23011,
    45625,
    8937,
    45633,
    53088,
    1248,
    41288,
    61969,
    14861,
    7360,
    52196,
    23178,
    55245,
    44184,
    11050,
    59623,
    20495,
    50188,
    41259,
    60935,
    19919,
    50962,
    4017,
    44294,
    11516,
    42034,
    31975,
    60933,
    26974,
    41696,
    54981,
    60202,
    14348,
    31858,
    10688,
    27394,
    14604,
    5087,
    57067,
    23892,
    23625,
    3974,
    48174,
    61415,
    60024,
    35316,
    44231,
    61278,
    45650,
    63559,
    25463,
    41292,
    454,
    41506,
    23538,
    20117,
    21403,
    44672,
    60496,
    1118,
    25131,
    46768,
    40602,
    29073,
    34050,
    52844,
    43770,
    52208,
    6813,
    13075,
    16231,
    37980,
    32484,
    22854,
    7776,
    34633,
    39102,
    18740,
    37481,
    33175,
    50970,
    48888,
    52648,
    11864,
    14949,
    1454,
    25341,
    51229,
    63747,
    31967,
    24464,
    2005,
    16139,
    49829,
    39648,
    20295,
    7592,
    3482,
    18282,
    59373,
    32433,
    35765,
    33766,
    20943,
    39936,
    19241,
    34297,
    52432,
    52321,
    39140,
    46561,
    58875,
    18791,
    59787,
    33833,
    50436,
    55858,
    63743,
    589,
    33236,
    14726,
    6473,
    62717,
    43961,
    49577,
    1220,
    50418,
    2019,
    11932,
    19313,
    47303,
    17190,
    38984,
    34455,
    963,
    53760,
    62791,
    6974,
    21737,
    24273,
    971,
    15892,
    21083,
    9840,
    58091,
    31067,
    53577,
    13490,
    15009,
    5646,
    30268,
    61322,
    9952,
    51358,
    46624,
    33796,
    18946,
    33563,
    43899,
    48027,
    46307,
    1914,
    42721,
    10604,
    16621,
    35768,
    62435,
    48814,
    46823,
    8310,
    8682,
    41210,
    36232,
    62603,
    9989,
    30716,
    57156,
    27495,
    11949,
    1804,
    40459,
    8438,
    37371,
    50754,
    37986,
    9666,
    8586,
    39911,
    22055,
    29347,
    36347,
    33601,
    62788,
    14049,
    14858,
    21084,
    47396,
    18888,
    26192,
    4644,
    3517,
    26621,
    45620,
    47552,
    27811,
    18503,
    53359,
    13261,
    27123,
    46298,
    63557,
    32349,
    4309,
    21433,
    34253,
    10240,
    20133,
    11523,
    22737,
    44552,
    56995,
    8589,
    676,
    61536,
    12371,
    29316,
    32553,
    40328,
    12139,
    30111,
    4002,
    20497,
    4691,
    4372,
    37366,
    54664,
    12858,
    51205,
    12558,
    31588,
    61086,
    53691,
    39296,
    32259,
    2407,
    59539,
    44788,
    16599,
    51303,
    4050,
    35478,
    42240,
    50198,
    49680,
    27649,
    62905,
    24640,
    22964,
    40219,
    24117,
    49543,
    34131,
    11869,
    12057,
    3790,
    50809,
    56396,
    56307,
    59859,
    736,
    50794,
    8584,
    37053,
    32436,
    60451,
    51657,
    8101,
    12173,
    33587,
    44293,
    52398,
    41083,
    50852,
    26468,
    57761,
    29050,
    6462,
    51879,
    5022,
    26103,
    41063,
    9206,
    37162,
    6816,
    45837,
    43343,
    30535,
    45487,
    7422,
    44164,
    58552,
    14230,
    18654,
    40012,
    6826,
    37125,
    52589,
    37940,
    59687,
    53850,
    7916,
    28092,
    11494,
    21788,
    7843,
    1674,
    2418,
    43872,
    22718,
    16524,
    57861,
    16312,
    56821,
    19061,
    54434,
    39167,
    35996,
    40368,
    29687,
    38301,
    58754,
    56310,
    53234,
    25484,
    47077,
    21412,
    27694,
    59400,
    29871,
    28401,
    30013,
    48314,
    48909,
    26309,
    39109,
    21810,
    45523,
    43656,
    54105,
    55444,
    57783,
    7961,
    55588,
    29646,
    21849,
    8239,
    55260,
    36897,
    16864,
    22291,
    1013,
    29028,
    43754,
    10063,
    60416,
    60198,
    52442,
    26128,
    63852,
    55314,
    4907,
    15439,
    13559,
    21040,
    34405,
    11308,
    4884,
    43140,
    11250,
    35832,
    48417,
    2271,
    42428,
    45686,
    61572,
    45768,
    9678,
    38413,
    25009,
    40557,
    37822,
    58011,
    821,
    13801,
    47103,
    24756,
    48348,
    16473,
    24153,
    31036,
    44352,
    55300,
    23859,
    43915,
    51812,
    41809,
    62864,
    13254,
    11643,
    14911,
    6786,
    16072,
    42307,
    33612,
    11618,
    21054,
    29711,
    8442,
    54152,
    13722,
    49777,
    6611,
    35666,
    19724,
    25757,
    3161,
    57870,
    9437,
    49236,
    27562,
    38825,
    367,
    10065,
    7040,
    14421,
    26508,
    42544,
    36944,
    23781,
    14226,
    18165,
    15686,
    21883,
    57329,
    32665,
    63649,
    48033,
    59565,
    52717,
    49011,
    10817,
    41592,
    14992,
    29199,
    58925,
    47779,
    62812,
    5983,
    16373,
    10652,
    6500,
    18810,
    32886,
    33448,
    11307,
    37587,
    46765,
    59790,
    20489,
    3952,
    5568,
    15351,
    18586,
    42981,
    6263,
    39851,
    7737,
    7155,
    29983,
    38994,
    9357,
    41428,
    37923,
    54483,
    22473,
    9877,
    34608,
    29629,
    11315,
    51772,
    59155,
    20583,
    9168,
    16118,
    36146,
    8749,
    50937,
    17018,
    26904,
    9658,
    28448,
    5499,
    50201,
    30652,
    35971,
    26231,
    19693,
    25720,
    48765,
    29284,
    30507,
    52201,
    1968,
    52265,
    5117,
    63863,
    56627,
    34946,
    28221,
    49133,
    62628,
    39022,
    60744,
    31188,
    31388,
    26043,
    47861,
    39418,
    1850,
    50016,
    24317,
    13588,
    32205,
    16906,
    1788,
    6217,
    5885,
    27824,
    20893,
    10628,
    39675,
    12846,
    7987,
    36819,
    54019,
    46689,
    17381,
    55173,
    33327,
    55919,
    8626,
    25266,
    2203,
    223,
    19903,
    27369,
    12472,
    52902,
    54513,
    29121,
    2044,
    53967,
    62515,
    12611,
    34789,
    40737,
    9749,
    16555,
    45209,
    6144,
    58645,
    4672,
    5113,
    1541,
    46687,
    18789,
    38894,
    36695,
    38007,
    53914,
    14826,
    39080,
    2328,
    47453,
    5659,
    2411,
    55126,
    46117,
    31179,
    52968,
    51237,
    22177,
    7439,
    33984,
    38134,
    29492,
    27062,
    52044,
    58467,
    3114,
    10245,
    25528,
    20848,
    53731,
    31899,
    52121,
    39961,
    60306,
    21022,
    7485,
    39555,
    33287,
    63211,
    15067,
    52003,
    10881,
    24413,
    10489,
    16326,
    1030,
    59655,
    43290,
    350,
    22093,
    18108,
    50511,
    12148,
    2611,
    12924,
    35304,
    49748,
    33516,
    8754,
    43966,
    17160,
    18198,
    41812,
    42152,
    18251,
    39596,
    10077,
    59026,
    18325,
    57346,
    16516,
    40836,
    51568,
    34380,
    15591,
    22753,
    7350,
    29481,
    60407,
    3014,
    10235,
    20910,
    34251,
    7061,
    36399,
    48549,
    9436,
    6663,
    21280,
    23883,
    32425,
    57715,
    13837,
    2960,
    29344,
    6335,
    47225,
    19140,
    62593,
    32755,
    14272,
    12449,
    16285,
    54229,
    19690,
    40369,
    35308,
    14287,
    57651,
    40483,
    38974,
    31693,
    10758,
    31972,
    55768,
    6744,
    176,
    31838,
    60355,
    16475,
    38086,
    27742,
    22132,
    52863,
    59357,
    1860,
    40000,
    57595,
    30291,
    20795,
    63265,
    55028,
    9501,
    41562,
    46380,
    5392,
    8180,
    38811,
    10670,
    28447,
    47420,
    44520,
    53342,
    46506,
    16883,
    43149,
    58245,
    4772,
    2490,
    45564,
    36044,
    35334,
    47986,
    57173,
    31570,
    48598,
    3003,
    20640,
    17672,
    30435,
    41941,
    17251,
    53949,
    57713,
    14209,
    46637,
    7648,
    13504,
    41375,
    23254,
    8113,
    54393,
    17497,
    59704,
    26635,
    40861,
    19994,
    20457,
    62251,
    2434,
    49798,
    29009,
    9248,
    26296,
    39954,
    55088,
    20417,
    48206,
    28260,
    56954,
    15090,
    15469,
    20088,
    14855,
    17955,
    56904,
    34186,
    26872,
    10437,
    36756,
    11601,
    11853,
    45491,
    25173,
    60184,
    1373,
    29787,
    32616,
    6128,
    8450,
    60318,
    18451,
    21272,
    23640,
    33207,
    61565,
    28803,
    15000,
    33625,
    46376,
    17568,
    43121,
    9319,
    14138,
    13009,
    36206,
    51394,
    6648,
    38725,
    11319,
    26327,
    14477,
    54476,
    55558,
    30798,
    13324,
    40041,
    27488,
    41324,
    5643,
    48980,
    15411,
    6788,
    5928,
    2943,
    19833,
    52222,
    10444,
    50215,
    58276,
    10914,
    49964,
    22302,
    22846,
    59077,
    4473,
    16548,
    7526,
    33818,
    27163,
    31817,
    47928,
    3185,
    39370,
    1360,
    56110,
    54911,
    35472,
    33972,
    7584,
    3755,
    32191,
    30463,
    54803,
    26383,
    32990,
    55520,
    25066,
    38586,
    32357,
    53448,
    4749,
    13374,
    50659,
    54335,
    43070,
    9196,
    43767,
    40535,
    43521,
    63806,
    7742,
    57381,
    31494,
    45045,
    9993,
    20733,
    12120,
    41094,
    1616,
    12293,
    60502,
    57094,
    41298,
    42967,
    37318,
    9005,
    8473,
    25786,
    14616,
    46445,
    29456,
    32704,
    61729,
    57069,
    21705,
    22584,
    12005,
    23192,
    23155,
    2666,
    9932,
    58809,
    47182,
    35717,
    912,
    35488,
    116,
    34900,
    45162,
    57074,
    27049,
    12242,
    9474,
    57433,
    34503,
    43301,
    23430,
    4831,
    48711,
    37597,
    12825,
    29582,
    12004,
    28724,
    33439,
    52041,
    53787,
    29247,
    40035,
    38030,
    57166,
    22358,
    24173,
    27145,
    63235,
    42082,
    36983,
    8981,
    225,
    49223,
    50768,
    19799,
    37192,
    16025,
    15238,
    39932,
    42995,
    40509,
    12831,
    2145,
    62,
    1738,
    44487,
    61339,
    15848,
    48018,
    50788,
    41449,
    4773,
    41051,
    1482,
    62870,
    45971,
    16681,
    43284,
    9228,
    21662,
    10880,
    37538,
    41543,
    43729,
    43278,
    17892,
    56905,
    46841,
    44167,
    56847,
    34426,
    8727,
    47570,
    52651,
    50700,
    2822,
    41430,
    40498,
    0,
    51634,
    1733,
    46131,
    46922,
    12777,
    43279,
    15780,
    58520,
    45518,
    19956,
    42633,
    32229,
    32618,
    41808,
    42797,
    29695,
    50247,
    59844,
    2997,
    60835,
    11260,
    37605,
    53010,
    381,
    57209,
    14130,
    34126,
    20455,
    606,
    62397,
    35825,
    23084,
    59589,
    4224,
    44734,
    4619,
    41270,
    41859,
    46997,
    38563,
    31521,
    37904,
    42172,
    11752,
    13737,
    35457,
    25930,
    63414,
    27996,
    58740,
    40729,
    23296,
    46532,
    53079,
    62846,
    43041,
    37116,
    9726,
    47620,
    36215,
    63440,
    20626,
    47230,
    29272,
    9197,
    10934,
    1514,
    42197,
    22686,
    33905,
    28156,
    11737,
    63780,
    32049,
    53763,
    59429,
    15655,
    20038,
    61919,
    58429,
    15692,
    9020,
    39025,
    6599,
    28370,
    33191,
    14927,
    24249,
    46456,
    20558,
    11156,
    46959,
    7726,
    1618,
    10246,
    58912,
    5971,
    46699,
    40955,
    6955,
    5714,
    18446,
    37277,
    23818,
    20569,
    50535,
    39533,
    35123,
    6784,
    37535,
    30206,
    1640,
    47874,
    5295,
    34820,
    32939,
    19329,
    54378,
    62425,
    3899,
    29212,
    13241,
    27878,
    11955,
    18298,
    53163,
    29149,
    38688,
    4709,
    27516,
    6009,
    15295,
    53809,
    674,
    1705,
    2232,
    9917,
    524,
    34419,
    52892,
    18715,
    1586,
    55268,
    38518,
    28589,
    16220,
    688,
    16694,
    9975,
    12884,
    51405,
    57712,
    46575,
    7264,
    62987,
    6827,
    37916,
    5605,
    32348,
    18707,
    2207,
    27165,
    54090,
    28907,
    14271,
    42279,
    27505,
    12942,
    37635,
    34456,
    10380,
    18334,
    51147,
    57097,
    49752,
    27054,
    52139,
    33086,
    18541,
    21466,
    35640,
    55061,
    31200,
    37468,
    174,
    1080,
    27111,
    50274,
    62503,
    11145,
    44079,
    926,
    56871,
    11476,
    5052,
    3815,
    11497,
    9642,
    40916,
    744,
    20462,
    6309,
    57303,
    5776,
    1866,
    10054,
    53384,
    58433,
    6118,
    57010,
    7586,
    60662,
    17369,
    50969,
    2215,
    53498,
    23207,
    24177,
    28778,
    63923,
    63531,
    6912,
    45127,
    44878,
    40068,
    506,
    35336,
    22621,
    54749,
    22842,
    15331,
    60315,
    15485,
    50731,
    10845,
    38879,
    19838,
    7924,
    41663,
    413,
    42930,
    35839,
    42403,
    61311,
    8440,
    8278,
    26821,
    3948,
    28917,
    31464,
    39352,
    35684,
    41599,
    1427,
    13463,
    22948,
    50053,
    44309,
    14072,
    16300,
    28767,
    60266,
    34044,
    33326,
    62980,
    44877,
    30623,
    49215,
    61547,
    12028,
    32197,
    30373,
    25774,
    61587,
    30869,
    59618,
    13295,
    15044,
    36054,
    48216,
    27408,
    7856,
    44789,
    10346,
    27611,
    13207,
    54437,
    26067,
    34536,
    34751,
    10667,
    1831,
    3617,
    54688,
    14939,
    33415,
    29869,
    45769,
    38057,
    48642,
    30405,
    12345,
    41192,
    40733,
    706,
    16836,
    28664,
    20233,
    43053,
    58702,
    9611,
    8001,
    33575,
    3035,
    1545,
    13275,
    36868,
    39865,
    20720,
    58138,
    49810,
    60284,
    40686,
    32852,
    25117,
    36479,
    45865,
    33272,
    39466,
    47223,
    35338,
    33312,
    12995,
    56991,
    52000,
    27127,
    8959,
    32919,
    47438,
    43113,
    32567,
    6822,
    51978,
    43460,
    46599,
    47709,
    39210,
    26340,
    9221,
    47932,
    18378,
    40246,
    35122,
    40922,
    23085,
    23089,
    59307,
    18781,
    58214,
    62160,
    1795,
    13730,
    23988,
    2077,
    29205,
    19828,
    17347,
    18901,
    34664,
    1474,
    18993,
    15343,
    47504,
    16117,
    4724,
    47496,
    1772,
    14135,
    63164,
    21423,
    53617,
    11282,
    51202,
    31398,
    55933,
    47976,
    50877,
    28240,
    49415,
    45758,
    16383,
    51403,
    6158,
    53819,
    30118,
    45177,
    8853,
    56266,
    52926,
    29000,
    42839,
    57052,
    62573,
    56895,
    41665,
    23982,
    55437,
    36058,
    53266,
    26864,
    38105,
    11004,
    7328,
    7736,
    15712,
    46715,
    55218,
    2535,
    61150,
    17296,
    49248,
    25511,
    39744,
    21283,
    63410,
    27182,
    13386,
    8210,
    60185,
    9452,
    40411,
    6261,
    62410,
    32781,
    58004,
    35882,
    9042,
    36327,
    3874,
    20307,
    40943,
    53518,
    6075,
    12932,
    31739,
    47575,
    6098,
    45554,
    25586,
    8174,
    48622,
    20794,
    43328,
    39374,
    1828,
    40191,
    1369,
    20557,
    47773,
    35601,
    42514,
    14788,
    46558,
    34042,
    18943,
    7527,
    26763,
    14714,
    5364,
    42488,
    3191,
    39990,
    25899,
    42214,
    32360,
    24431,
    38710,
    10579,
    35442,
    43360,
    24990,
    29429,
    57022,
    8025,
    48468,
    39269,
    40335,
    7171,
    43901,
    36593,
    36629,
    58606,
    10597,
    5601,
    32548,
    7189,
    48050,
    63752,
    22143,
    679,
    60791,
    3159,
    23305,
    45356,
    9773,
    20474,
    9208,
    29675,
    51733,
    33498,
    37842,
    52645,
    26894,
    29563,
    39316,
    54282,
    17854,
    33432,
    52560,
    46519,
    16069,
    39737,
    54163,
    59283,
    24707,
    48025,
    63976,
    6064,
    21275,
    32470,
    27432,
    30616,
    48550,
    51246,
    39240,
    2586,
    5820,
    56624,
    7613,
    45033,
    17543,
    7941,
    47757,
    16338,
    22715,
    2521,
    37039,
    30976,
    62128,
    6523,
    42861,
    57620,
    3061,
    34947,
    9906,
    19755,
    31339,
    6090,
    27856,
    42405,
    31688,
    36114,
    34117,
    5916,
    4840,
    58624,
    31175,
    4373,
    51783,
    2231,
    15250,
    28035,
    36047,
    58726,
    63701,
    14413,
    44093,
    4385,
    45021,
    19243,
    47979,
    17891,
    55641,
    27177,
    58756,
    8613,
    29192,
    47298,
    55534,
    23948,
    56715,
    26822,
    56101,
    37483,
    53940,
    33679,
    2625,
    13433,
    36527,
    63323,
    4461,
    2723,
    35438,
    30389,
    7154,
    21227,
    52161,
    53523,
    61530,
    50189,
    54789,
    14529,
    28341,
    23495,
    60268,
    14700,
    3871,
    53417,
    33801,
    24588,
    52123,
    32469,
    27438,
    34827,
    52112,
    18642,
    30689,
    42805,
    50745,
    7767,
    30595,
    41692,
    56634,
    38906,
    2258,
    16687,
    61062,
    29107,
    18890,
    54826,
    36804,
    450,
    15065,
    42986,
    41579,
    9690,
    45484,
    34209,
    2802,
    51623,
    3132,
    54530,
    61983,
    23040,
    45678,
    35271,
    63671,
    359,
    7091,
    23942,
    40060,
    5610,
    55464,
    51465,
    26152,
    13991,
    33757,
    61404,
    48848,
    30027,
    35514,
    58882,
    20860,
    16963,
    43034,
    63135,
    62329,
    9790,
    4966,
    1502,
    44959,
    52925,
    54118,
    12513,
    3445,
    28812,
    41920,
    12784,
    44511,
    55410,
    39704,
    5708,
    60711,
    34207,
    21213,
    18302,
    27216,
    16193,
    33462,
    7274,
    26710,
    18885,
    47339,
    51684,
    6690,
    55627,
    1418,
    13888,
    19269,
    41224,
    18248,
    29090,
    54833,
    41691,
    12916,
    16372,
    45203,
    29102,
    39426,
    812,
    28008,
    20840,
    30170,
    52362,
    10358,
    29421,
    32674,
    62215,
    1387,
    10584,
    63820,
    53206,
    26211,
    30068,
    30944,
    28098,
    49014,
    48324,
    44663,
    2306,
    63830,
    49318,
    60597,
    28410,
    16125,
    4290,
    34227,
    61189,
    49451,
    27923,
    39120,
    57779,
    32471,
    1840,
    62053,
    31,
    46901,
    14476,
    9675,
    55478,
    23976,
    7279,
    33078,
    61254,
    52156,
    61258,
    40983,
    48601,
    7838,
    42639,
    23599,
    32832,
    1490,
    42843,
    48277,
    29290,
    54545,
    54490,
    11710,
    39375,
    45401,
    25896,
    57122,
    55856,
    43944,
    50939,
    42392,
    25695,
    16540,
    47988,
    41985,
    29358,
    37607,
    17103,
    49089,
    53028,
    36163,
    58489,
    33325,
    45448,
    48131,
    40208,
    59689,
    63763,
    24015,
    33706,
    5871,
    45871,
    39330,
    39741,
    16665,
    61956,
    11774,
    3636,
    35004,
    708,
    34115,
    44853,
    48467,
    22299,
    56906,
    55010,
    58070,
    33454,
    22086,
    29510,
    61892,
    26585,
    13390,
    40994,
    62216,
    14228,
    922,
    53213,
    33961,
    23874,
    26498,
    32838,
    58452,
    41943,
    53471,
    4780,
    3359,
    6418,
    1246,
    26450,
    12373,
    28623,
    32592,
    51636,
    25456,
    17968,
    63619,
    55940,
    3540,
    12524,
    21771,
    53114,
    24802,
    10156,
    27773,
    49572,
    51749,
    40917,
    55009,
    54405,
    32766,
    15539,
    20654,
    21686,
    43583,
    61787,
    60245,
    63791,
    32441,
    43838,
    62398,
    50279,
    19807,
    61807,
    3760,
    51404,
    2673,
    46919,
    36483,
    46550,
    37653,
    33580,
    51797,
    12063,
    51555,
    51096,
    34708,
    28017,
    63670,
    9321,
    43787,
    35239,
    14642,
    44670,
    25279,
    5899,
    6017,
    4028,
    21924,
    26546,
    47196,
    51071,
    47183,
    25614,
    26469,
    6785,
    9591,
    2344,
    2201,
    59673,
    15427,
    230,
    3854,
    7055,
    5244,
    32926,
    50996,
    19391,
    26733,
    10774,
    10261,
    17157,
    49162,
    47634,
    17213,
    2316,
    45640,
    26988,
    5181,
    53489,
    63453,
    373,
    51959,
    29447,
    43476,
    56694,
    24970,
    60674,
    11011,
    56471,
    24839,
    48582,
    49484,
    45165,
    45243,
    53246,
    20540,
    36087,
    43052,
    20041,
    13004,
    420,
    20661,
    34587,
    43198,
    12306,
    49194,
    22067,
    51181,
    23408,
    16483,
    46042,
    59338,
    34443,
    21886,
    31416,
    8488,
    59175,
    23731,
    36310,
    16046,
    41309,
    48971,
    41133,
    3434,
    3695,
    42254,
    58877,
    6427,
    55412,
    7261,
    3503,
    63019,
    3236,
    14552,
    50694,
    47762,
    21168,
    19081,
    36388,
    38543,
    39323,
    60004,
    26042,
    62323,
    31283,
    18089,
    34257,
    55468,
    23505,
    16427,
    23094,
    30031,
    58592,
    53559,
    25523,
    21702,
    63500,
    24591,
    43002,
    32037,
    41892,
    12713,
    3883,
    61378,
    59631,
    38635,
    2509,
    47512,
    20239,
    11236,
    56790,
    56224,
    62459,
    8066,
    21780,
    47180,
    55030,
    11790,
    25547,
    21099,
    12949,
    12126,
    49081,
    60344,
    44590,
    35019,
    26483,
    21548,
    8921,
    3215,
    474,
    48691,
    57298,
    15992,
    25192,
    27392,
    42330,
    24370,
    28239,
    11967,
    51170,
    43934,
    35489,
    35274,
    41482,
    8010,
    36789,
    295,
    48908,
    8632,
    6915,
    58292,
    35665,
    32162,
    51809,
    62803,
    38263,
    46345,
    19916,
    59170,
    55826,
    28009,
    2726,
    35861,
    59912,
    11673,
    46513,
    54107,
    62494,
    46667,
    25522,
    48943,
    32248,
    54179,
    52172,
    51954,
    28806,
    54762,
    25623,
    55922,
    25715,
    46152,
    11578,
    49464,
    49854,
    36467,
    48624,
    21743,
    20853,
    41993,
    38813,
    1124,
    62516,
    13649,
    17939,
    18468,
    25306,
    22521,
    45067,
    18849,
    9964,
    14068,
    13229,
    59265,
    35935,
    17348,
    54366,
    52662,
    35995,
    11687,
    11245,
    2936,
    58487,
    29693,
    34949,
    58402,
    24821,
    9457,
    46431,
    20789,
    62151,
    32378,
    23483,
    58146,
    5297,
    58529,
    8004,
    36094,
    34187,
    53911,
    14857,
    54752,
    53585,
    62802,
    29617,
    35128,
    25548,
    63770,
    41455,
    45776,
    1301,
    30355,
    19875,
    38110,
    56364,
    60310,
    36865,
    51273,
    1604,
    29032,
    57160,
    43973,
    17072,
    57524,
    23573,
    34609,
    6521,
    36943,
    23817,
    5683,
    24659,
    28332,
    54397,
    43806,
    37994,
    14148,
    12850,
    47293,
    63459,
    41366,
    8304,
    14073,
    23765,
    34243,
    31270,
    40845,
    44138,
    17182,
    55827,
    59218,
    38384,
    6492,
    41368,
    50760,
    62921,
    28235,
    31780,
    57060,
    1138,
    46336,
    37954,
    30250,
    26685,
    47961,
    8194,
    15434,
    42631,
    42328,
    58259,
    23916,
    47301,
    49340,
    3564,
    34823,
    35345,
    11729,
    33246,
    25622,
    2732,
    1057,
    63219,
    35187,
    36257,
    7723,
    6338,
    28792,
    62234,
    45309,
    57496,
    42723,
    12312,
    3109,
    39776,
    57121,
    7213,
    3579,
    9517,
    514,
    59247,
    25971,
    28148,
    35473,
    28794,
    23367,
    37951,
    56589,
    5595,
    5900,
    30853,
    57699,
    12992,
    55870,
    16241,
    25378,
    19623,
    12730,
    46240,
    12682,
    27674,
    28434,
    9824,
    6446,
    2266,
    12290,
    50220,
    51235,
    25467,
    26166,
    45415,
    39822,
    37989,
    40653,
    54873,
    11424,
    26845,
    44771,
    56409,
    32942,
    36772,
    27337,
    41227,
    48877,
    62797,
    23212,
    25294,
    34004,
    31909,
    24349,
    28091,
    30192,
    862,
    45133,
    4631,
    34347,
    15785,
    51799,
    20392,
    24671,
    54077,
    30806,
    860,
    35504,
    28420,
    59414,
    36270,
    60884,
    28259,
    61970,
    24405,
    48615,
    41552,
    60956,
    39290,
    25079,
    26589,
    33091,
    61822,
    19830,
    49724,
    54472,
    55047,
    15879,
    39349,
    20187,
    26041,
    24198,
    10682,
    9830,
    14825,
    17110,
    62488,
    44882,
    36316,
    59239,
    13962,
    5134,
    30829,
    55388,
    9698,
    51387,
    14780,
    4819,
    34337,
    58526,
    47042,
    47666,
    49268,
    20023,
    55220,
    18085,
    29004,
    5738,
    35347,
    18883,
    45800,
    12518,
    7888,
    55866,
    13305,
    31937,
    52577,
    21127,
    35904,
    50018,
    35574,
    50450,
    19321,
    33350,
    38042,
    48767,
    49562,
    17761,
    50733,
    55541,
    47492,
    23418,
    33356,
    19605,
    33623,
    34226,
    40438,
    9200,
    46805,
    31466,
    17410,
    2383,
    39525,
    50120,
    10161,
    15796,
    27831,
    24004,
    6178,
    29452,
    16680,
    29017,
    20397,
    11603,
    38624,
    52039,
    21911,
    14675,
    14182,
    33409,
    6727,
    7705,
    47561,
    9580,
    47145,
    32810,
    33518,
    2552,
    35730,
    34665,
    45118,
    3566,
    51697,
    7732,
    3840,
    30561,
    45963,
    33883,
    20200,
    50325,
    19865,
    54411,
    54334,
    3032,
    8766,
    61683,
    37202,
    48686,
    23335,
    7748,
    37885,
    11103,
    40232,
    60823,
    45288,
    46971,
    20439,
    12871,
    7267,
    22802,
    37677,
    28731,
    25833,
    170,
    32090,
    38343,
    40589,
    61266,
    36913,
    48818,
    59639,
    51211,
    40069,
    54846,
    18930,
    41726,
    20419,
    3523,
    20732,
    57042,
    49225,
    60088,
    50522,
    13782,
    62043,
    55532,
    61036,
    11769,
    9310,
    3543,
    22366,
    58948,
    19884,
    46905,
    38556,
    53478,
    26403,
    54259,
    27269,
    19388,
    51788,
    26682,
    17349,
    31907,
    45651,
    35993,
    57820,
    44521,
    56086,
    33102,
    39048,
    5535,
    49386,
    40168,
    53270,
    16771,
    1587,
    60095,
    54997,
    52249,
    11810,
    14748,
    52207,
    10011,
    50663,
    5245,
    26465,
    34121,
    54526,
    4109,
    8506,
    2945,
    3849,
    30643,
    16135,
    9791,
    61715,
    1128,
    3092,
    28790,
    25811,
    1728,
    38553,
    7367,
    54968,
    27136,
    46492,
    31152,
    17996,
    6325,
    52873,
    38415,
    38905,
    33793,
    52271,
    50459,
    2142,
    34461,
    17120,
    22777,
    29145,
    56755,
    4390,
    17794,
    14671,
    11732,
    1479,
    28655,
    1703,
    8980,
    17370,
    27658,
    56645,
    29151,
    56118,
    37458,
    7730,
    44795,
    53375,
    47483,
    8837,
    29248,
    29946,
    39318,
    34290,
    34843,
    62169,
    8913,
    8249,
    3290,
    4535,
    1629,
    17461,
    51017,
    6892,
    32969,
    46892,
    18040,
    9703,
    60196,
    45347,
    58810,
    54566,
    27161,
    43063,
    19105,
    15521,
    35555,
    5118,
    2121,
    33959,
    47177,
    12474,
    20820,
    20851,
    37390,
    9599,
    28168,
    38560,
    1756,
    11177,
    51933,
    22442,
    479,
    37611,
    32065,
    11622,
    43707,
    58868,
    51899,
    43887,
    35746,
    62830,
    44537,
    19841,
    28424,
    40868,
    49294,
    50941,
    14889,
    52318,
    27119,
    3654,
    49476,
    19988,
    53906,
    46627,
    18891,
    28376,
    446,
    43458,
    48649,
    25033,
    51462,
    32513,
    30551,
    60967,
    46175,
    45955,
    39958,
    51232,
    44793,
    25506,
    30672,
    53013,
    57389,
    57446,
    18644,
    34925,
    46914,
    15350,
    63134,
    9572,
    13696,
    17767,
    63722,
    29700,
    33837,
    24573,
    23816,
    28514,
    23227,
    15829,
    34967,
    61725,
    62060,
    15740,
    30807,
    51468,
    22141,
    31150,
    46567,
    52184,
    14256,
    46138,
    57956,
    21053,
    27139,
    8212,
    40979,
    19403,
    57758,
    11094,
    8482,
    61183,
    11115,
    60296,
    35762,
    30309,
    50478,
    25050,
    24978,
    14366,
    52423,
    10423,
    50385,
    10793,
    54791,
    11433,
    40960,
    5395,
    63696,
    14022,
    54235,
    55406,
    24612,
    60766,
    63321,
    40642,
    48437,
    14011,
    587,
    7644,
    40456,
    51915,
    27086,
    61672,
    15371,
    8291,
    22726,
    38655,
    23381,
    49333,
    42119,
    45821,
    61834,
    19742,
    845,
    32813,
    8014,
    43990,
    63179,
    21362,
    57460,
    47701,
    8161,
    3845,
    49552,
    46554,
    42264,
    16318,
    52708,
    54157,
    60206,
    23318,
    60367,
    28595,
    3993,
    6191,
    50217,
    62175,
    45436,
    3802,
    55581,
    17975,
    38186,
    34371,
    6326,
    31061,
    9148,
    51052,
    16270,
    26689,
    17563,
    27189,
    6245,
    41626,
    59668,
    34144,
    42461,
    60067,
    53980,
    11329,
    31488,
    24446,
    52852,
    54555,
    48035,
    56041,
    8204,
    42549,
    19655,
    37224,
    18041,
    39351,
    34212,
    13584,
    47987,
    32549,
    4090,
    55014,
    32343,
    59152,
    10520,
    2851,
    22745,
    48805,
    25091,
    51884,
    62772,
    2270,
    21481,
    34565,
    59954,
    9542,
    4651,
    37536,
    53775,
    12643,
    22595,
    2597,
    58878,
    40982,
    63694,
    36579,
    63815,
    26783,
    38002,
    21094,
    13034,
    47915,
    53110,
    62665,
    16737,
    39949,
    58842,
    17318,
    2095,
    38810,
    7759,
    25259,
    2025,
    45264,
    21279,
    20956,
    14252,
    6232,
    9468,
    9679,
    53327,
    31929,
    8655,
    39559,
    37434,
    33211,
    38028,
    14692,
    57379,
    20058,
    22666,
    17191,
    42278,
    25407,
    12994,
    3008,
    25177,
    33787,
    51380,
    40692,
    63871,
    6197,
    3036,
    22510,
    59995,
    31446,
    60492,
    57952,
    16164,
    36366,
    23919,
    39750,
    59746,
    33115,
    61560,
    56312,
    12943,
    41996,
    8803,
    10993,
    20984,
    61859,
    52524,
    52652,
    23808,
    7462,
    41088,
    17705,
    56372,
    33811,
    2492,
    60749,
    13436,
    42849,
    53581,
    61064,
    20078,
    10725,
    51054,
    35893,
    24280,
    24321,
    59120,
    5009,
    41677,
    21204,
    54431,
    39194,
    50197,
    43436,
    52794,
    58159,
    44828,
    517,
    3004,
    12225,
    21237,
    56237,
    40984,
    49720,
    28165,
    27171,
    8772,
    23532,
    5426,
    1085,
    46260,
    47260,
    5687,
    21948,
    62328,
    10503,
    10193,
    24341,
    46063,
    31117,
    35135,
    31723,
    15613,
    23712,
    48360,
    58397,
    53283,
    53172,
    49309,
    36716,
    63471,
    34092,
    11524,
    36234,
    27355,
    15763,
    16181,
    34879,
    7926,
    61869,
    15761,
    25762,
    20097,
    4135,
    31988,
    22030,
    16858,
    22454,
    8048,
    16132,
    4705,
    8238,
    11066,
    53516,
    24055,
    35455,
    11279,
    56470,
    46316,
    10078,
    12056,
    39578,
    45687,
    60147,
    60487,
    52245,
    57309,
    37019,
    17796,
    7472,
    15920,
    43592,
    6861,
    56719,
    8667,
    54164,
    31210,
    62752,
    42580,
    28830,
    34737,
    35006,
    49579,
    4173,
    10090,
    111,
    21592,
    32976,
    50013,
    18761,
    51019,
    24903,
    54287,
    2425,
    21191,
    347,
    55911,
    7889,
    14254,
    34997,
    12013,
    50997,
    52809,
    27987,
    7886,
    15446,
    16271,
    46434,
    3259,
    9076,
    32496,
    19196,
    24617,
    15221,
    4355,
    25653,
    45289,
    598,
    45000,
    23301,
    7464,
    3423,
    11224,
    10740,
    20503,
    6820,
    16506,
    36033,
    40976,
    36801,
    16833,
    34170,
    62111,
    40597,
    8859,
    22672,
    48015,
    61410,
    31386,
    62498,
    1051,
    20682,
    14971,
    44163,
    10244,
    46102,
    47413,
    18670,
    36463,
    43569,
    44804,
    16424,
    32571,
    56643,
    6127,
    44606,
    40842,
    18986,
    22710,
    54662,
    48504,
    10293,
    27774,
    63929,
    32438,
    59925,
    51878,
    46981,
    61028,
    24201,
    16638,
    28373,
    57456,
    4718,
    62063,
    6959,
    7524,
    56663,
    45704,
    62313,
    53432,
    40181,
    52727,
    44308,
    15872,
    29929,
    50094,
    53223,
    33291,
    29708,
    4435,
    18665,
    20901,
    7858,
    55202,
    16722,
    36179,
    36901,
    62027,
    63773,
    45387,
    24066,
    36624,
    62321,
    29877,
    10711,
    49506,
    22738,
    8753,
    57207,
    45889,
    51795,
    59757,
    59684,
    4040,
    18925,
    12339,
    51676,
    46103,
    50223,
    30008,
    29843,
    43884,
    14753,
    44584,
    4820,
    42959,
    21005,
    56313,
    2860,
    34974,
    22809,
    11044,
    19318,
    56815,
    47668,
    21107,
    51620,
    41811,
    12361,
    33238,
    28284,
    53951,
    22124,
    52282,
    57852,
    4012,
    57061,
    53422,
    52977,
    30920,
    23969,
    11711,
    19949,
    36462,
    7199,
    63208,
    51129,
    3098,
    22945,
    41054,
    63267,
    50206,
    21112,
    197,
    3324,
    28199,
    19611,
    8261,
    53668,
    23294,
    11376,
    45048,
    3042,
    57127,
    20407,
    21533,
    2097,
    58874,
    23790,
    7701,
    1228,
    17909,
    56630,
    4203,
    59867,
    33209,
    29066,
    49767,
    52565,
    2012,
    55600,
    24958,
    20673,
    32821,
    40723,
    38390,
    18618,
    47464,
    60873,
    25722,
    25546,
    13257,
    7893,
    54450,
    989,
    24406,
    45004,
    53391,
    62609,
    54965,
    32760,
    53376,
    33638,
    27006,
    10564,
    44698,
    28371,
    49168,
    25652,
    23349,
    29970,
    14282,
    36727,
    19594,
    49458,
    46418,
    8831,
    5721,
    38799,
    62539,
    23984,
    2812,
    26938,
    24030,
    35563,
    32866,
    33457,
    14112,
    31563,
    5122,
    33265,
    51834,
    11427,
    42433,
    22906,
    31077,
    4098,
    30893,
    37860,
    32274,
    3819,
    63646,
    18150,
    17656,
    24974,
    35492,
    55059,
    4711,
    26652,
    33316,
    58895,
    46370,
    24291,
    38,
    10330,
    45112,
    57085,
    51316,
    38698,
    46950,
    37540,
    11882,
    59149,
    18495,
    47547,
    54907,
    20227,
    20065,
    19224,
    28176,
    40084,
    43520,
    14,
    28676,
    12276,
    34210,
    20420,
    41407,
    33895,
    56962,
    13058,
    28651,
    52227,
    19073,
    3915,
    44008,
    2970,
    17457,
    52331,
    32808,
    31215,
    52611,
    14635,
    53561,
    1832,
    21624,
    20832,
    32722,
    33951,
    45597,
    23156,
    4064,
    37863,
    13951,
    939,
    21912,
    44772,
    11900,
    35532,
    15299,
    34778,
    1539,
    31483,
    25174,
    26447,
    8230,
    20609,
    7707,
    63038,
    12289,
    47670,
    15929,
    61631,
    13054,
    3644,
    58759,
    20610,
    14420,
    20264,
    40579,
    54838,
    3292,
    46836,
    34882,
    25331,
    28220,
    42422,
    61791,
    34421,
    52722,
    9808,
    32892,
    55404,
    60559,
    35722,
    52394,
    12090,
    40453,
    10810,
    16186,
    22539,
    9,
    61153,
    2980,
    5718,
    16741,
    8507,
    25465,
    60689,
    31725,
    61711,
    15112,
    48970,
    29154,
    45850,
    13209,
    42499,
    40940,
    56462,
    40738,
    42273,
    52177,
    21144,
    17519,
    4267,
    41268,
    50534,
    49668,
    40436,
    14517,
    63335,
    26334,
    51998,
    37966,
    18339,
    51983,
    3511,
    5588,
    58373,
    365,
    39582,
    62072,
    36193,
    126,
    18963,
    894,
    58865,
    37203,
    29024,
    63245,
    12718,
    6049,
    313,
    47399,
    14071,
    47139,
    8784,
    20478,
    48079,
    20721,
    780,
    47125,
    43617,
    17622,
    21088,
    35687,
    50910,
    34296,
    36760,
    55092,
    19663,
    38520,
    63828,
    51514,
    4828,
    24663,
    36336,
    62442,
    44716,
    41927,
    28763,
    27620,
    52829,
    10787,
    27421,
    23702,
    41385,
    14414,
    27286,
    16777,
    12551,
    1155,
    7362,
    39422,
    13909,
    39514,
    9920,
    34113,
    39618,
    23331,
    50845,
    20297,
    28701,
    32551,
    22631,
    58307,
    4285,
    29833,
    14932,
    35221,
    59072,
    56203,
    23049,
    44601,
    14110,
    44091,
    4657,
    14803,
    59756,
    38755,
    50047,
    42874,
    20337,
    1154,
    58329,
    48883,
    3600,
    51816,
    44360,
    39955,
    29585,
    59319,
    51060,
    50268,
    7071,
    49719,
    44836,
    30121,
    35899,
    43606,
    11430,
    1113,
    17728,
    30403,
    48968,
    10879,
    46989,
    12948,
    12432,
    14661,
    48192,
    29685,
    43548,
    12475,
    27114,
    33906,
    36645,
    5103,
    23226,
    42812,
    52100,
    58466,
    37574,
    34988,
    33551,
    39566,
    44838,
    46845,
    49380,
    59652,
    6401,
    59106,
    11057,
    45238,
    57762,
    40118,
    5564,
    47925,
    30098,
    40016,
    28509,
    41223,
    46528,
    29082,
    42718,
    48775,
    63112,
    55925,
    28788,
    44054,
    11860,
    61921,
    25329,
    48303,
    37419,
    31000,
    37373,
    28412,
    19275,
    14735,
    40075,
    27939,
    18069,
    57583,
    51216,
    13281,
    46819,
    40506,
    31119,
    20724,
    51,
    7285,
    21695,
    2870,
    5867,
    47793,
    13502,
    44191,
    23208,
    45896,
    29920,
    45954,
    39609,
    40422,
    48692,
    56877,
    16530,
    26767,
    34140,
    17493,
    10097,
    57079,
    6174,
    35914,
    52907,
    11294,
    36622,
    32185,
    23475,
    12903,
    59532,
    23415,
    7062,
    14444,
    33555,
    63594,
    28496,
    43801,
    62991,
    46799,
    31351,
    50907,
    32427,
    12616,
    57147,
    2857,
    45750,
    33816,
    22633,
    40418,
    17558,
    19889,
    36086,
    7253,
    45051,
    5183,
    20171,
    19363,
    14123,
    11362,
    42747,
    3181,
    883,
    61405,
    25199,
    5629,
    11373,
    49646,
    47889,
    44410,
    7064,
    13506,
    30298,
    15561,
    8521,
    27202,
    40291,
    39684,
    2964,
    44634,
    58885,
    48274,
    24006,
    47854,
    46011,
    44748,
    57279,
    40796,
    45749,
    29484,
    7900,
    40481,
    45743,
    21224,
    58850,
    35324,
    31394,
    12575,
    34494,
    8100,
    7494,
    24032,
    5345,
    44636,
    58347,
    6689,
    10060,
    56057,
    19044,
    1350,
    57068,
    45426,
    49623,
    16214,
    41877,
    20445,
    5140,
    6518,
    22393,
    24170,
    33020,
    3496,
    7471,
    28236,
    10385,
    40800,
    34205,
    43616,
    14854,
    61716,
    24641,
    24243,
    42196,
    41969,
    50468,
    4981,
    1752,
    39033,
    50144,
    22379,
    52677,
    804,
    11553,
    32644,
    36799,
    34196,
    57281,
    51133,
    54254,
    42317,
    51413,
    19717,
    56007,
    33630,
    51769,
    27981,
    27730,
    8750,
    35464,
    48108,
    17609,
    24964,
    22147,
    49691,
    23933,
    52937,
    24161,
    50904,
    53761,
    59735,
    48579,
    38839,
    16150,
    43699,
    45083,
    18907,
    54113,
    29883,
    58605,
    13312,
    28755,
    33598,
    3085,
    61313,
    30940,
    38614,
    3464,
    56813,
    59076,
    62727,
    24192,
    40205,
    41723,
    49657,
    10522,
    52082,
    61217,
    1683,
    10086,
    59855,
    46112,
    10446,
    1172,
    42067,
    8228,
    60121,
    33385,
    49298,
    46275,
    57611,
    41389,
    62922,
    13875,
    52673,
    15608,
    24713,
    2155,
    56117,
    18931,
    36588,
    43263,
    11504,
    60701,
    37405,
    9187,
    40714,
    11384,
    41973,
    32262,
    3951,
    40415,
    54542,
    17676,
    60238,
    21265,
    16116,
    36962,
    22300,
    13353,
    39045,
    59517,
    5242,
    15240,
    13992,
    15726,
    42223,
    29194,
    33639,
    54311,
    35985,
    23584,
    10214,
    55482,
    55526,
    57929,
    53311,
    3920,
    9884,
    57556,
    4903,
    11530,
    28468,
    32676,
    16902,
    27298,
    41560,
    59447,
    55043,
    43513,
    60566,
    18843,
    46564,
    16343,
    52147,
    6914,
    11297,
    30586,
    50185,
    43630,
    63035,
    43268,
    53078,
    37041,
    53568,
    13137,
    6386,
    39852,
    15548,
    25237,
    10849,
    26519,
    59648,
    12082,
    60706,
    42415,
    31518,
    2926,
    59333,
    37374,
    60512,
    23922,
    20136,
    25854,
    58682,
    37655,
    50902,
    7746,
    35593,
    24219,
    19635,
    41660,
    4949,
    34636,
    53312,
    21162,
    43314,
    49117,
    62140,
    60006,
    14180,
    17888,
    27756,
    55949,
    47616,
    61546,
    20736,
    30444,
    50676,
    32851,
    30342,
    18021,
    23396,
    62907,
    59060,
    50716,
    46329,
    9871,
    31278,
    4917,
    51375,
    51907,
    40497,
    41327,
    10447,
    49626,
    46681,
    56107,
    21030,
    17839,
    37561,
    37393,
    50039,
    3973,
    24797,
    25754,
    59733,
    38090,
    22701,
    2444,
    50028,
    63054,
    29378,
    61393,
    54367,
    36205,
    31912,
    61992,
    12372,
    2028,
    48327,
    47316,
    3043,
    36672,
    57286,
    1306,
    60985,
    172,
    31509,
    58104,
    60964,
    35057,
    22343,
    18420,
    58604,
    7969,
    16297,
    34292,
    16779,
    36236,
    32811,
    57009,
    60912,
    55458,
    59427,
    46812,
    37719,
    56605,
    3400,
    35775,
    36052,
    36578,
    55266,
    59038,
    19278,
    17867,
    43043,
    62693,
    10318,
    18517,
    63069,
    55519,
    19561,
    58085,
    13864,
    26743,
    9713,
    9325,
    55029,
    58884,
    21051,
    48364,
    56961,
    15272,
    56787,
    21405,
    56584,
    48500,
    528,
    59641,
    36079,
    63804,
    50007,
    61578,
    58892,
    40575,
    40614,
    1442,
    61256,
    61119,
    61328,
    17299,
    20382,
    55363,
    15379,
    814,
    57865,
    23635,
    21890,
    39543,
    62432,
    19007,
    40753,
    46069,
    24017,
    56546,
    55942,
    9839,
    37900,
    15456,
    40023,
    10851,
    52014,
    23262,
    58306,
    10618,
    28010,
    24459,
    57325,
    57817,
    43166,
    18673,
    27504,
    16194,
    54445,
    10595,
    36062,
    4005,
    42100,
    12189,
    11987,
    26917,
    33942,
    38737,
    14758,
    49982,
    30163,
    29462,
    10728,
    40668,
    12466,
    29207,
    15201,
    2894,
    11957,
    2272,
    15103,
    63369,
    42078,
    63666,
    7711,
    55215,
    20743,
    54307,
    41276,
    2396,
    6110,
    59008,
    24508,
    33582,
    44225,
    44481,
    21495,
    22337,
    24005,
    15054,
    21934,
    22115,
    4687,
    45179,
    18284,
    19265,
    61524,
    24063,
    351,
    147,
    34924,
    57423,
    17570,
    37239,
    62543,
    27930,
    57521,
    6430,
    26883,
    31383,
    40347,
    18782,
    31579,
    45943,
    7479,
    20979,
    44633,
    12240,
    61434,
    56405,
    55578,
    11817,
    46870,
    28802,
    53237,
    60097,
    21278,
    5044,
    10113,
    56657,
    59779,
    48816,
    9559,
    19340,
    41464,
    40822,
    18731,
    3838,
    32614,
    37647,
    40837,
    6993,
    52663,
    29718,
    28809,
    45201,
    36522,
    3488,
    48243,
    45441,
    2615,
    32591,
    30531,
    17943,
    27095,
    6340,
    9089,
    28928,
    47043,
    43359,
    18147,
    42744,
    26057,
    8441,
    2269,
    6616,
    22258,
    3741,
    50972,
    15811,
    53348,
    17231,
    34975,
    43827,
    15756,
    52102,
    7822,
    40680,
    19225,
    17669,
    58230,
    10402,
    59142,
    15249,
    26561,
    22887,
    29931,
    8400,
    29830,
    59169,
    5649,
    54354,
    2413,
    44519,
    47378,
    5558,
    36569,
    16402,
    27204,
    7359,
    38587,
    62080,
    17333,
    323,
    38908,
    63150,
    41577,
    34304,
    47690,
    17778,
    9326,
    22351,
    11335,
    3179,
    842,
    18291,
    37753,
    8243,
    63294,
    61885,
    63668,
    20071,
    10262,
    3420,
    33486,
    39413,
    13600,
    48783,
    55249,
    33655,
    40173,
    32485,
    34892,
    26321,
    63464,
    47208,
    7915,
    55085,
    48065,
    8904,
    36050,
    6601,
    26524,
    5887,
    28639,
    44597,
    9784,
    46527,
    28989,
    35793,
    3991,
    10936,
    32502,
    23623,
    46191,
    49191,
    56037,
    27644,
    49664,
    36748,
    12918,
    43998,
    15663,
    62664,
    4448,
    25826,
    61786,
    20306,
    52015,
    19867,
    45113,
    26223,
    47083,
    39758,
    352,
    6660,
    11106,
    14931,
    30991,
    16187,
    57036,
    60801,
    29002,
    2882,
    5356,
    11144,
    19947,
    61519,
    4168,
    14133,
    48696,
    1826,
    24607,
    1193,
    48201,
    61923,
    11992,
    28594,
    61262,
    3460,
    16574,
    2141,
    13645,
    51721,
    8198,
    9060,
    27124,
    54634,
    34147,
    7404,
    52583,
    42635,
    44121,
    39528,
    62201,
    10734,
    54996,
    62962,
    49493,
    20255,
    39774,
    61618,
    43320,
    3554,
    37350,
    56860,
    38347,
    870,
    8429,
    46785,
    2184,
    5079,
    39284,
    44514,
    41830,
    46273,
    15359,
    2329,
    38836,
    55785,
    17084,
    62588,
    28816,
    63140,
    24923,
    18027,
    23959,
    61242,
    17557,
    11573,
    61733,
    3732,
    47353,
    46737,
    51029,
    57599,
    11305,
    47478,
    11229,
    61106,
    49968,
    28940,
    7258,
    56049,
    15569,
    20576,
    53420,
    4559,
    22435,
    5700,
    2058,
    33433,
    31783,
    57019,
    16379,
    26777,
    48460,
    27154,
    43525,
    45848,
    11423,
    31377,
    3696,
    47892,
    38160,
    30585,
    58340,
    1012,
    21129,
    37497,
    35796,
    15933,
    1560,
    49412,
    55584,
    13069,
    19361,
    58075,
    2470,
    27383,
    15025,
    566,
    282,
    59590,
    46227,
    13778,
    48102,
    62875,
    6032,
    50052,
    105,
    51743,
    25011,
    46292,
    14906,
    45497,
    7453,
    22071,
    54674,
    56742,
    49681,
    59133,
    26459,
    50978,
    30609,
    63052,
    9404,
    241,
    12043,
    25703,
    185,
    48573,
    51757,
    33804,
    54834,
    43669,
    49216,
    44196,
    8961,
    57626,
    18968,
    2743,
    61974,
    34599,
    7714,
    28023,
    38780,
    38152,
    27080,
    23981,
    46060,
    47933,
    36881,
    62427,
    56298,
    23658,
    54681,
    12485,
    42482,
    32152,
    5669,
    18859,
    468,
    42935,
    24164,
    44034,
    11298,
    29354,
    18072,
    31667,
    57578,
    34889,
    16730,
    57539,
    35902,
    20364,
    50149,
    32519,
    39461,
    16030,
    19157,
    14336,
    33,
    7503,
    37259,
    15661,
    15746,
    10482,
    4073,
    25767,
    20916,
    49836,
    20142,
    22479,
    25990,
    41374,
    47897,
    18001,
    43156,
    51664,
    58564,
    32736,
    22816,
    14964,
    46215,
    47903,
    6204,
    35997,
    50621,
    41628,
    57430,
    49914,
    8087,
    46937,
    62683,
    36223,
    8121,
    17201,
    22409,
    28616,
    60519,
    19836,
    47599,
    19099,
    4400,
    30712,
    46570,
    13663,
    5293,
    18588,
    5462,
    23172,
    55056,
    37314,
    39919,
    48583,
    47635,
    62574,
    14037,
    15918,
    51249,
    38041,
    49584,
    48962,
    32523,
    51808,
    43812,
    57168,
    12644,
    22746,
    60663,
    47771,
    37121,
    61757,
    61277,
    1213,
    25056,
    47996,
    31187,
    42035,
    20807,
    60716,
    61177,
    17592,
    384,
    32137,
    28442,
    33753,
    27033,
    33576,
    35250,
    9430,
    55623,
    57502,
    12610,
    14121,
    36859,
    25319,
    20315,
    8170,
    22684,
    10002,
    36973,
    44958,
    29349,
    55310,
    13348,
    59856,
    23170,
    29691,
    61929,
    31910,
    32791,
    51844,
    25229,
    6424,
    40266,
    34920,
    56162,
    49535,
    51224,
    2367,
    32082,
    8311,
    40101,
    746,
    20192,
    62155,
    24231,
    26224,
    47795,
    61747,
    58410,
    2745,
    1894,
    7514,
    29051,
    23267,
    45888,
    16024,
    3673,
    45122,
    35940,
    3105,
    54422,
    32788,
    59772,
    10124,
    11646,
    52211,
    54245,
    60999,
    26993,
    10417,
    44448,
    34310,
    2103,
    46773,
    49108,
    30965,
    28287,
    361,
    51240,
    36535,
    50095,
    18763,
    36812,
    434,
    13802,
    15263,
    51701,
    18779,
    34813,
    15309,
    14165,
    47025,
    24677,
    10968,
    49826,
    52866,
    36392,
    31456,
    59154,
    24250,
    878,
    1215,
    31180,
    45828,
    59557,
    39626,
    51243,
    58773,
    48829,
    23488,
    9260,
    37532,
    29540,
    1461,
    58106,
    47152,
    12529,
    54880,
    31419,
    11812,
    17025,
    18286,
    17654,
    22958,
    59339,
    17876,
    18792,
    57714,
    20134,
    18400,
    14625,
    58888,
    48680,
    6379,
    42783,
    51754,
    36937,
    56120,
    19702,
    22414,
    55945,
    42031,
    35016,
    55711,
    7321,
    41753,
    5534,
    25913,
    8998,
    49383,
    54666,
    16746,
    47191,
    42542,
    11313,
    55707,
    35578,
    62239,
    8618,
    30134,
    30723,
    54835,
    21511,
    4739,
    58484,
    44236,
    41537,
    5729,
    48075,
    48687,
    8672,
    24564,
    63913,
    49865,
    54967,
    23451,
    16793,
    8881,
    37660,
    40073,
    26955,
    7841,
    55291,
    33307,
    2734,
    33306,
    25265,
    17872,
    2265,
    51670,
    62003,
    19026,
    14346,
    4247,
    44776,
    30262,
    51601,
    51118,
    830,
    59346,
    12696,
    57081,
    58818,
    160,
    61006,
    63310,
    37432,
    56176,
    23758,
    47151,
    52424,
    27108,
    23779,
    6586,
    25893,
    21285,
    21357,
    52054,
    36720,
    12495,
    32184,
    20067,
    46810,
    61739,
    6102,
    59322,
    22041,
    54151,
    7139,
    18494,
    56681,
    33430,
    29756,
    56582,
    46425,
    8088,
    24650,
    34214,
    8890,
    37266,
    25992,
    16630,
    1614,
    43528,
    28510,
    3041,
    7131,
    31325,
    15197,
    10959,
    14636,
    60655,
    27277,
    14082,
    55717,
    35556,
    15917,
    20482,
    21089,
    25138,
    31772,
    5096,
    38745,
    14940,
    61838,
    28283,
    15316,
    13176,
    55902,
    8731,
    44349,
    9496,
    2322,
    17143,
    57905,
    61991,
    12408,
    13893,
    61281,
    32442,
    13897,
    19399,
    25822,
    11412,
    60840,
    1110,
    55715,
    25098,
    14999,
    30596,
    12051,
    50440,
    38424,
    20127,
    39407,
    50446,
    6045,
    44067,
    28123,
    7778,
    59900,
    330,
    43468,
    7685,
    42038,
    58960,
    15830,
    25422,
    62081,
    32426,
    15632,
    3822,
    11667,
    45829,
    51439,
    58903,
    32705,
    57676,
    24094,
    52149,
    6618,
    23592,
    15846,
    13108,
    17755,
    22318,
    60142,
    6342,
    10102,
    809,
    9833,
    3493,
    19654,
    53321,
    15783,
    8302,
    45932,
    3969,
    26707,
    57999,
    12015,
    60056,
    41279,
    23836,
    5084,
    40561,
    29348,
    2378,
    61121,
    28079,
    52999,
    28390,
    39730,
    14791,
    50770,
    36782,
    40308,
    52602,
    4392,
    5319,
    18679,
    8079,
    40831,
    62493,
    45104,
    32884,
    31422,
    53409,
    2856,
    12651,
    32538,
    7582,
    27721,
    25519,
    34305,
    13879,
    48776,
    29840,
    60154,
    40382,
    43434,
    21846,
    61851,
    55850,
    48674,
    31614,
    9387,
    23548,
    29553,
    17174,
    16209,
    33380,
    63797,
    16310,
    33559,
    3195,
    31786,
    62777,
    24631,
    10224,
    32059,
    62134,
    61734,
    29049,
    28458,
    25891,
    56104,
    17354,
    56172,
    23611,
    23837,
    407,
    44129,
    56786,
    35858,
    10819,
    43760,
    14536,
    41216,
    1615,
    11055,
    6482,
    27667,
    1205,
    36692,
    35715,
    9201,
    40336,
    26048,
    38431,
    61148,
    61350,
    61783,
    31951,
    30982,
    54432,
    44604,
    17015,
    41607,
    40166,
    14818,
    31185,
    4128,
    14806,
    34825,
    37773,
    54765,
    15410,
    29494,
    63394,
    29253,
    42575,
    42712,
    61977,
    29683,
    29435,
    10506,
    1245,
    18768,
    40774,
    20198,
    55896,
    25236,
    38173,
    59923,
    3012,
    5126,
    59233,
    5082,
    39879,
    35911,
    834,
    33776,
    17860,
    59986,
    35164,
    37189,
    15495,
    38315,
    1307,
    24945,
    52782,
    11533,
    28663,
    5626,
    43032,
    21573,
    49470,
    12395,
    37410,
    32725,
    57858,
    36851,
    17427,
    57932,
    40479,
    42418,
    25831,
    6096,
    11674,
    59863,
    62178,
    34181,
    7641,
    54882,
    50714,
    11137,
    7684,
    17629,
    7719,
    16322,
    27324,
    39928,
    1538,
    58951,
    23137,
    54398,
    14189,
    55370,
    55978,
    60066,
    54742,
    16978,
    56227,
    59204,
    43096,
    45801,
    61059,
    12865,
    57528,
    40386,
    12694,
    37092,
    46756,
    61131,
    15283,
    38172,
    25989,
    54689,
    30751,
    61861,
    21056,
    22096,
    19443,
    22136,
    61916,
    56265,
    32178,
    48426,
    10374,
    62066,
    41713,
    40226,
    29997,
    23184,
    21617,
    57322,
    44113,
    49485,
    23311,
    17279,
    15567,
    41758,
    37661,
    47716,
    34275,
    39869,
    59577,
    33809,
    43150,
    50214,
    19711,
    18483,
    23425,
    57975,
    63030,
    15970,
    45465,
    22691,
    38500,
    23744,
    43552,
    22628,
    58922,
    12452,
    19247,
    59075,
    55575,
    62197,
    12040,
    33281,
    37282,
    6509,
    16976,
    24863,
    16289,
    40288,
    61544,
    29181,
    31775,
    14425,
    57811,
    34285,
    39474,
    33969,
    60157,
    31149,
    54995,
    58899,
    10860,
    56609,
    62183,
    14922,
    62700,
    10115,
    29528,
    42706,
    35502,
    59634,
    12477,
    56529,
    60561,
    25468,
    48393,
    13159,
    8260,
    5399,
    9799,
    16229,
    17321,
    2086,
    33901,
    20604,
    39841,
    6139,
    16640,
    47863,
    17024,
    48489,
    28828,
    37590,
    23983,
    6534,
    29519,
    33487,
    36271,
    5800,
    61297,
    12450,
    15860,
    33164,
    14292,
    40703,
    31113,
    42891,
    59515,
    45508,
    55882,
    36064,
    56236,
    41303,
    26059,
    34315,
    1437,
    7656,
    23186,
    17820,
    32304,
    58693,
    20391,
    27159,
    40002,
    28437,
    13067,
    19887,
    18034,
    2202,
    52885,
    47153,
    7951,
    49766,
    51746,
    13483,
    20601,
    12068,
    6394,
    14994,
    11036,
    12488,
    9766,
    40471,
    8986,
    31734,
    8811,
    35109,
    32952,
    39986,
    53616,
    62643,
    32131,
    61603,
    13827,
    26823,
    1852,
    31132,
    962,
    39295,
    54062,
    21379,
    11321,
    47857,
    27427,
    59493,
    52503,
    1355,
    26210,
    46237,
    61015,
    18700,
    19387,
    34414,
    26193,
    28648,
    34871,
    20776,
    21741,
    48802,
    24228,
    57403,
    59976,
    97,
    39308,
    62662,
    50365,
    18663,
    19894,
    35632,
    62550,
    36921,
    45731,
    21024,
    10514,
    24436,
    51233,
    53958,
    35698,
    14088,
    51333,
    45756,
    63570,
    55421,
    15130,
    34487,
    54708,
    28474,
    29987,
    20664,
    48723,
    53704,
    20845,
    16169,
    30577,
    14713,
    63985,
    16388,
    40712,
    50141,
    40562,
    36170,
    50328,
    23403,
    48690,
    61331,
    45034,
    10601,
    31040,
    58041,
    52174,
    19350,
    34639,
    344,
    41836,
    26669,
    12375,
    23201,
    9653,
    53295,
    52342,
    57882,
    30494,
    49109,
    40027,
    40337,
    30731,
    12423,
    29434,
    20804,
    49262,
    34525,
    35895,
    59595,
    30030,
    7765,
    43323,
    27906,
    31544,
    59661,
    39441,
    2953,
    10307,
    43315,
    57445,
    62849,
    25886,
    49769,
    19192,
    3590,
    21132,
    19769,
    8449,
    51510,
    19991,
    54463,
    18490,
    16724,
    12500,
    63598,
    41905,
    35183,
    4181,
    36891,
    39635,
    23527,
    21563,
    63986,
    52744,
    50640,
    43331,
    34177,
    4593,
    35669,
    30412,
    18048,
    16244,
    59285,
    22501,
    7163,
    44627,
    21688,
    56720,
    29993,
    20846,
    25763,
    7727,
    2368,
    26409,
    17992,
    14193,
    16138,
    25325,
    9157,
    41597,
    59848,
    37642,
    5425,
    7271,
    60334,
    29385,
    7306,
    51771,
    20037,
    1530,
    9850,
    53575,
    14824,
    44427,
    53179,
    25227,
    22690,
    40484,
    34508,
    4404,
    23870,
    10218,
    36370,
    45567,
    35521,
    3115,
    44689,
    51086,
    24343,
    3216,
    35100,
    31968,
    43584,
    8542,
    31908,
    46115,
    18295,
    52802,
    42822,
    27778,
    55884,
    43231,
    16026,
    38678,
    34106,
    46036,
    10680,
    25579,
    53642,
    50645,
    7122,
    28072,
    28729,
    4869,
    37591,
    30323,
    61209,
    49235,
    2854,
    53318,
    43779,
    51208,
    52864,
    55089,
    6129,
    22852,
    56442,
    17898,
    154,
    33754,
    60605,
    20551,
    53853,
    36811,
    56625,
    45335,
    32720,
    27550,
    32387,
    48880,
    22509,
    47224,
    57666,
    200,
    6887,
    2462,
    29817,
    33992,
    49808,
    59866,
    55615,
    22717,
    4334,
    7364,
    41829,
    59917,
    17481,
    43369,
    29016,
    56259,
    38241,
    35979,
    16066,
    62103,
    20995,
    44875,
    48733,
    32141,
    29658,
    10190,
    38071,
    33299,
    40870,
    60994,
    16356,
    10153,
    25438,
    9560,
    55762,
    53121,
    1344,
    14296,
    54413,
    43532,
    9482,
    8266,
    18677,
    35150,
    62733,
    4282,
    16126,
    39519,
    42648,
    61212,
    42396,
    42291,
    56925,
    10096,
    21562,
    17774,
    11927,
    29386,
    29446,
    30473,
    36613,
    32031,
    50677,
    26236,
    61575,
    46083,
    35467,
    46328,
    13022,
    37962,
    33835,
    14917,
    41319,
    63249,
    16405,
    36976,
    29716,
    50947,
    17709,
    10678,
    36878,
    4386,
    53571,
    37970,
    24501,
    48854,
    6737,
    48012,
    39612,
    51914,
    7902,
    19683,
    61247,
    5412,
    16377,
    42776,
    53863,
    18322,
    47328,
    8948,
    5127,
    17687,
    42393,
    53612,
    59593,
    8773,
    28555,
    378,
    45486,
    3604,
    39716,
    28126,
    22118,
    41915,
    4163,
    39653,
    51948,
    45555,
    19927,
    32960,
    35827,
    13143,
    47253,
    33996,
    40230,
    28488,
    25520,
    53007,
    54640,
    39895,
    9693,
    49902,
    23045,
    61142,
    35294,
    57525,
    15133,
    50977,
    9741,
    44295,
    47441,
    16063,
    35886,
    59675,
    51449,
    15922,
    11931,
    16216,
    42842,
    35851,
    47038,
    58699,
    10838,
    39131,
    52886,
    37879,
    29099,
    6834,
    48847,
    30591,
    26335,
    37945,
    10132,
    12735,
    52088,
    63909,
    10099,
    4679,
    61925,
    25356,
    39757,
    11886,
    52309,
    52756,
    31134,
    55235,
    34299,
    2873,
    38676,
    48492,
    43060,
    38117,
    39628,
    3034,
    46759,
    46820,
    6847,
    31543,
    2433,
    57284,
    29286,
    62742,
    21261,
    22185,
    46748,
    28646,
    6374,
    44426,
    50553,
    31770,
    61163,
    53927,
    27151,
    14699,
    21085,
    28508,
    37982,
    41631,
    47579,
    42524,
    62467,
    59018,
    17753,
    51111,
    45380,
    54390,
    58537,
    10473,
    53127,
    57098,
    63851,
    29971,
    32101,
    2900,
    60988,
    36164,
    9895,
    20934,
    15910,
    11602,
    7731,
    63089,
    4804,
    28015,
    42473,
    57612,
    34955,
    5215,
    28139,
    16444,
    45531,
    42270,
    3406,
    13723,
    35206,
    49958,
    14641,
    52173,
    47926,
    39012,
    13519,
    9255,
    2733,
    33871,
    10546,
    118,
    53650,
    3542,
    20395,
    55192,
    56109,
    32635,
    42966,
    17810,
    30525,
    19257,
    1323,
    55523,
    58673,
    37938,
    19995,
    29303,
    17414,
    46180,
    42327,
    33715,
    3468,
    14185,
    34432,
    40301,
    55516,
    47595,
    11767,
    4319,
    37139,
    7435,
    53116,
    15571,
    11153,
    19076,
    39341,
    29793,
    48229,
    52383,
    60822,
    21950,
    21375,
    52518,
    62801,
    44896,
    4507,
    55680,
    35577,
    21148,
    48457,
    56280,
    56828,
    27654,
    13766,
    44977,
    17638,
    37853,
    25092,
    59710,
    25267,
    13303,
    60460,
    23232,
    9406,
    60226,
    31457,
    56595,
    48252,
    18807,
    28182,
    8432,
    16815,
    30079,
    55113,
    38488,
    1481,
    54142,
    47964,
    16037,
    5912,
    41838,
    29781,
    28269,
    23563,
    59705,
    45483,
    7993,
    15280,
    2560,
    57518,
    57740,
    62106,
    14429,
    10594,
    37824,
    35670,
    40135,
    17270,
    20701,
    19348,
    30560,
    18100,
    20782,
    14212,
    13562,
    42442,
    44420,
    26015,
    27042,
    63018,
    21353,
    45340,
    9356,
    45023,
    48983,
    25046,
    62466,
    33395,
    7615,
    8443,
    9132,
    23314,
    14954,
    57652,
    26151,
    45882,
    45355,
    1374,
    53759,
    21647,
    34190,
    1364,
    11173,
    28562,
    22853,
    47265,
    8137,
    58440,
    43839,
    25352,
    26835,
    4594,
    57667,
    30529,
    15656,
    1819,
    11322,
    17507,
    11009,
    45935,
    63535,
    61269,
    56635,
    36449,
    10730,
    15068,
    48440,
    51638,
    60034,
    39621,
    54401,
    59097,
    7783,
    7225,
    18152,
    37191,
    62205,
    22613,
    42748,
    5203,
    9682,
    62998,
    43395,
    12930,
    44723,
    36278,
    37576,
    57616,
    41773,
    39672,
    57543,
    5048,
    52185,
    54635,
    34213,
    20210,
    32666,
    15680,
    43831,
    19228,
    14600,
    48499,
    34240,
    6133,
    37877,
    62678,
    26956,
    4006,
    6655,
    30469,
    61694,
    23019,
    7818,
    14374,
    8683,
    30301,
    46587,
    37502,
    26261,
    56716,
    39113,
    41300,
    19620,
    5925,
    36071,
    30308,
    15510,
    47918,
    2987,
    41341,
    10478,
    464,
    59122,
    17826,
    1882,
    33960,
    61238,
    52901,
    50168,
    40690,
    21296,
    6782,
    24227,
    15211,
    6878,
    23788,
    16810,
    43410,
    26194,
    58268,
    2632,
    62434,
    7876,
    35073,
    53789,
    18062,
    55904,
    56964,
    46650,
    12935,
    18037,
    26318,
    35627,
    45641,
    21006,
    38603,
    48296,
    58488,
    22937,
    54620,
    21685,
    17197,
    50017,
    58545,
    51179,
    8712,
    21613,
    31633,
    31798,
    28105,
    38339,
    57508,
    12925,
    8209,
    63898,
    24954,
    58339,
    11887,
    33256,
    57628,
    8056,
    7006,
    36342,
    55447,
    12287,
    25785,
    46887,
    10690,
    60818,
    50498,
    14465,
    31227,
    56375,
    31207,
    27563,
    6296,
    21290,
    35413,
    36328,
    49973,
    14813,
    33177,
    48795,
    11317,
    20710,
    5101,
    4453,
    17821,
    14963,
    42072,
    58002,
    40937,
    5271,
    51141,
    5854,
    25638,
    47582,
    43484,
    51376,
    10718,
    57926,
    2548,
    34714,
    12441,
    20675,
    3960,
    52324,
    51924,
    18833,
    36013,
    11594,
    56021,
    12939,
    58725,
    10802,
    35591,
    36187,
    58732,
    47914,
    38250,
    13087,
    48187,
    7058,
    16399,
    42772,
    21872,
    2772,
    61960,
    4275,
    60018,
    40373,
    43397,
    48935,
    49635,
    6532,
    47870,
    47252,
    7380,
    12393,
    3480,
    9819,
    42044,
    48248,
    47414,
    19709,
    63255,
    26957,
    62028,
    4898,
    12108,
    49775,
    15969,
    42277,
    3944,
    5811,
    33483,
    36312,
    17516,
    44211,
    23106,
    750,
    12446,
    17448,
    6321,
    55506,
    16816,
    52361,
    21986,
    42645,
    50157,
    18614,
    1671,
    8725,
    38031,
    63404,
    35297,
    24991,
    8321,
    14567,
    48803,
    28910,
    19812,
    50477,
    51624,
    63534,
    7017,
    15248,
    47671,
    29448,
    58447,
    56959,
    1556,
    13308,
    5940,
    17307,
    61555,
    40029,
    39804,
    7712,
    177,
    4316,
    46495,
    24628,
    35113,
    53803,
    28787,
    38366,
    4525,
    56437,
    31538,
    10361,
    29223,
    34043,
    43629,
    19580,
    20683,
    17600,
    36466,
    7053,
    18395,
    46844,
    41890,
    62378,
    3378,
    30979,
    55380,
    42374,
    5072,
    39752,
    17811,
    57301,
    60029,
    57983,
    28768,
    45655,
    9692,
    38562,
    51184,
    2489,
    28385,
    40524,
    31645,
    60060,
    63366,
    47538,
    30244,
    40279,
    11488,
    21365,
    9860,
    20112,
    60330,
    403,
    57851,
    21578,
    24146,
    52212,
    31749,
    48378,
    40290,
    49864,
    12791,
    10084,
    27414,
    49738,
    54078,
    19950,
    63727,
    63495,
    32547,
    42027,
    30393,
    14865,
    41966,
    6405,
    21582,
    44419,
    50547,
    47572,
    45109,
    10320,
    29438,
    35931,
    40490,
    36300,
    62358,
    4158,
    53514,
    27540,
    7596,
    4352,
    3281,
    29845,
    11029,
    46061,
    20871,
    15349,
    61318,
    48026,
    57143,
    60051,
    49434,
    24307,
    24937,
    23107,
    45007,
    28006,
    63384,
    58257,
    56272,
    3685,
    30200,
    55285,
    50885,
    8069,
    17241,
    53625,
    14721,
    34529,
    12979,
    38345,
    23807,
    2914,
    38628,
    6755,
    24172,
    14523,
    7958,
    6112,
    13101,
    31251,
    20857,
    17119,
    56727,
    11134,
    41378,
    52729,
    62417,
    6225,
    16938,
    35383,
    40343,
    50648,
    12062,
    791,
    21998,
    59215,
    29638,
    11480,
    25568,
    27827,
    12963,
    39606,
    51274,
    56785,
    32332,
    51682,
    47770,
    60895,
    16946,
    34155,
    46001,
    10197,
    63779,
    49356,
    42192,
    61674,
    63467,
    36200,
    59743,
    43757,
    829,
    2112,
    35343,
    2156,
    45260,
    4533,
    5074,
    42756,
    1258,
    31233,
    30874,
    5251,
    37153,
    50555,
    59737,
    41679,
    23633,
    30734,
    1417,
    26507,
    12226,
    49424,
    54871,
    55454,
    24312,
    56059,
    5678,
    25979,
    51699,
    61829,
    13373,
    51863,
    31382,
    24979,
    47748,
    47294,
    50400,
    39019,
    3180,
    35052,
    58578,
    19593,
    28436,
    57269,
    56861,
    13739,
    33982,
    57062,
    59137,
    50926,
    46097,
    34003,
    45908,
    9683,
    48345,
    25364,
    1298,
    2450,
    28528,
    10841,
    35987,
    6464,
    32955,
    3466,
    9479,
    28854,
    54421,
    41323,
    43327,
    19556,
    45219,
    26979,
    48509,
    56030,
    16584,
    38529,
    26434,
    21943,
    57238,
    57084,
    34102,
    61139,
    28834,
    58365,
    39010,
    53681,
    42829,
    46148,
    56318,
    9817,
    35079,
    35867,
    30765,
    21282,
    46601,
    46589,
    47640,
    42253,
    8388,
    37689,
    28067,
    9091,
    28974,
    41705,
    54808,
    51289,
    41933,
    39722,
    15700,
    9481,
    36157,
    29360,
    42400,
    46244,
    4827,
    4832,
    21539,
    46093,
    42449,
    48762,
    21874,
    42582,
    17247,
    40146,
    11431,
    18382,
    12431,
    10497,
    25845,
    1979,
    30252,
    51946,
    31176,
    39423,
    55548,
    2938,
    61323,
    19982,
    14810,
    47444,
    12740,
    52413,
    35268,
    44703,
    54144,
    43891,
    58880,
    46956,
    35386,
    49760,
    9129,
    35159,
    40549,
    21235,
    8011,
    5329,
    62674,
    45235,
    34509,
    9175,
    30711,
    26230,
    17436,
    24589,
    27689,
    30615,
    11034,
    54234,
    48821,
    42638,
    31365,
    63625,
    10116,
    16748,
    22394,
    43016,
    39384,
    49154,
    44567,
    61508,
    12604,
    16950,
    62277,
    43661,
    61978,
    22338,
    25819,
    11470,
    2579,
    16346,
    58499,
    42982,
    35936,
    41248,
    50058,
    13912,
    41287,
    22977,
    16900,
    27068,
    59881,
    43090,
    30988,
    6888,
    15428,
    32588,
    55779,
    44172,
    35007,
    28469,
    58338,
    17577,
    33799,
    1161,
    13202,
    30919,
    10342,
    15356,
    45154,
    5020,
    1397,
    36460,
    45604,
    18116,
    46050,
    15514,
    44206,
    30475,
    41642,
    31616,
    20865,
    52840,
    5607,
    25473,
    9744,
    4445,
    42975,
    27007,
    33619,
    56650,
    20371,
    10987,
    22037,
    56775,
    16560,
    6021,
    32135,
    53434,
    57090,
    60577,
    54048,
    62783,
    30,
    12823,
    15182,
    55528,
    5165,
    12003,
    10484,
    51360,
    50552,
    35077,
    20334,
    59034,
    62162,
    14898,
    15616,
    44708,
    47308,
    14098,
    22188,
    18049,
    13311,
    31093,
    48520,
    45377,
    26592,
    51287,
    62087,
    44676,
    13640,
    19990,
    42921,
    50778,
    37534,
    35937,
    22127,
    7167,
    13427,
    24511,
    42440,
    52193,
    13514,
    62144,
    45933,
    12559,
    34173,
    46878,
    27610,
    34895,
    18476,
    17445,
    1726,
    6991,
    56743,
    58909,
    32228,
    9531,
    62330,
    24900,
    25191,
    36771,
    57705,
    48045,
    6845,
    18769,
    61016,
    30436,
    42156,
    11683,
    31264,
    8193,
    32154,
    52497,
    53917,
    11676,
    6187,
    27853,
    47754,
    36528,
    29266,
    45941,
    46220,
    56092,
    38669,
    50873,
    50312,
    61382,
    47725,
    2999,
    40704,
    51825,
    438,
    10863,
    26745,
    17496,
    46774,
    45350,
    7551,
    52913,
    30933,
    42095,
    3314,
    40243,
    23881,
    56855,
    19245,
    10689,
    28719,
    22961,
    55515,
    20788,
    55738,
    61147,
    38078,
    53534,
    32103,
    5892,
    26552,
    53046,
    11132,
    44721,
    46530,
    49019,
    16614,
    49922,
    55261,
    48591,
    8003,
    24924,
    50263,
    49137,
    39670,
    10351,
    2991,
    26386,
    32116,
    51627,
    28394,
    48977,
    32052,
    54682,
    11158,
    3039,
    42190,
    41168,
    21908,
    10324,
    9492,
    38162,
    14899,
    5881,
    38190,
    12331,
    63234,
    6086,
    47486,
    23789,
    39529,
    28769,
    54751,
    44133,
    61157,
    30390,
    25239,
    43486,
    16844,
    20158,
    6115,
    19821,
    12617,
    15360,
    39793,
    34433,
    40651,
    51673,
    56023,
    10432,
    47255,
    50967,
    60453,
    12580,
    9256,
    6085,
    60765,
    23304,
    15014,
    53814,
    58575,
    32130,
    8163,
    33257,
    50599,
    54480,
    45278,
    24132,
    36599,
    51280,
    11354,
    44503,
    35370,
    16918,
    26773,
    36381,
    17408,
    5651,
    4284,
    39756,
    178,
    32514,
    9329,
    11083,
    32566,
    1761,
    39630,
    35778,
    21828,
    44531,
    40610,
    16611,
    7012,
    53861,
    55946,
    54314,
    481,
    13186,
    62296,
    19122,
    31669,
    2133,
    63970,
    45313,
    4440,
    61396,
    62728,
    20369,
    29088,
    47275,
    14328,
    1285,
    49520,
    39148,
    22100,
    31088,
    13102,
    23679,
    7798,
    3426,
    16227,
    15915,
    4597,
    23064,
    9640,
    11350,
    52136,
    56071,
    46262,
    56596,
    6541,
    52386,
    13347,
    10111,
    47839,
    6573,
    35393,
    10035,
    7447,
    26961,
    35655,
    20141,
    60668,
    53411,
    2420,
    51890,
    14551,
    43913,
    41959,
    28566,
    39301,
    51483,
    9346,
    30809,
    39182,
    31991,
    11005,
    4995,
    30538,
    15504,
    8289,
    61181,
    15833,
    45729,
    6565,
    6466,
    4888,
    16272,
    37200,
    15914,
    53557,
    35341,
    38056,
    45928,
    38659,
    7434,
    10850,
    27966,
    28328,
    47026,
    62303,
    519,
    42042,
    43194,
    3841,
    57436,
    4700,
    27498,
    29606,
    28632,
    22768,
    2157,
    25171,
    7388,
    50377,
    40566,
    16666,
    24545,
    62666,
    27296,
    11045,
    15927,
    8523,
    6925,
    58483,
    12540,
    35864,
    52580,
    6119,
    6063,
    55798,
    13050,
    55542,
    58030,
    43981,
    8106,
    29669,
    16400,
    3441,
    10300,
    58656,
    57725,
    29726,
    60621,
    17749,
    60283,
    39745,
    17042,
    19596,
    15214,
    48702,
    25057,
    44473,
    62181,
    58535,
    24498,
    40050,
    21334,
    36207,
    2205,
    28736,
    44215,
    57050,
    38776,
    58097,
    7770,
    52163,
    58312,
    51472,
    29420,
    56308,
    22032,
    3768,
    49981,
    27585,
    18421,
    50059,
    27156,
    37840,
    23090,
    36768,
    38636,
    5243,
    31367,
    47947,
    8306,
    54582,
    38441,
    13329,
    46855,
    28886,
    35406,
    11973,
    43426,
    49343,
    39446,
    16634,
    63917,
    9274,
    41493,
    35607,
    30362,
    51373,
    34493,
    52009,
    27450,
    1195,
    22577,
    30164,
    46594,
    14042,
    41760,
    61394,
    17741,
    6073,
    57228,
    11285,
    42218,
    59949,
    13703,
    62186,
    32254,
    4105,
    14474,
    31373,
    18011,
    16324,
    57845,
    4344,
    1260,
    2584,
    56325,
    14096,
    499,
    20935,
    40508,
    56746,
    45699,
    36832,
    15964,
    11570,
    35378,
    50428,
    1170,
    57459,
    5098,
    44717,
    28368,
    26562,
    38744,
    59309,
    35955,
    59895,
    34263,
    54920,
    44755,
    5872,
    51775,
    12889,
    32572,
    20173,
    52610,
    51479,
    40826,
    29125,
    63022,
    16865,
    28994,
    27430,
    62056,
    24871,
    60526,
    61844,
    33920,
    37008,
    45268,
    11746,
    38309,
    11007,
    37175,
    1973,
    8776,
    57183,
    11908,
    40797,
    47722,
    58500,
    16273,
    8356,
    16122,
    51999,
    57759,
    61151,
    19697,
    22795,
    3539,
    37732,
    37996,
    1891,
    3310,
    1014,
    44860,
    52590,
    39237,
    11893,
    46402,
    32762,
    29098,
    29516,
    58078,
    4704,
    58802,
    45772,
    25428,
    56491,
    9499,
    12824,
    38763,
    41160,
    28873,
    48173,
    34669,
    34428,
    19850,
    2309,
    30905,
    63545,
    48841,
    22068,
    23776,
    5418,
    60768,
    17747,
    36260,
    11442,
    52178,
    17770,
    40565,
    40224,
    6268,
    1019,
    13227,
    57262,
    5748,
    22503,
    32168,
    25487,
    63128,
    35026,
    35346,
    23222,
    46107,
    61261,
    9873,
    45014,
    15986,
    17864,
    27322,
    26497,
    44086,
    22545,
    38252,
    8990,
    54082,
    23401,
    44749,
    15739,
    25281,
    44903,
    32223,
    47098,
    49292,
    28285,
    4701,
    355,
    21217,
    541,
    27435,
    31434,
    36287,
    62960,
    20011,
    57854,
    7657,
    34868,
    34395,
    45098,
    40444,
    61315,
    47015,
    6496,
    18484,
    16039,
    37396,
    14524,
    48157,
    37020,
    63778,
    33973,
    62719,
    40393,
    44658,
    27359,
    10683,
    38509,
    44186,
    26026,
    42360,
    6926,
    34704,
    23963,
    17948,
    8418,
    28075,
    40998,
    4108,
    63287,
    29642,
    7152,
    23523,
    31525,
    14367,
    5976,
    22724,
    23074,
    18719,
    50088,
    51821,
    18505,
    60480,
    62441,
    36400,
    19331,
    21782,
    49679,
    37899,
    33124,
    56454,
    11660,
    63448,
    3100,
    28449,
    48956,
    56467,
    55474,
    30429,
    12668,
    51882,
    40221,
    44709,
    3910,
    18534,
    45155,
    60683,
    4615,
    36677,
    47527,
    42150,
    62959,
    4357,
    58200,
    25643,
    20962,
    661,
    55258,
    13983,
    12037,
    3639,
    24461,
    49512,
    20486,
    42519,
    52845,
    60833,
    14596,
    22022,
    508,
    21909,
    24771,
    26693,
    56240,
    5304,
    5720,
    3703,
    55795,
    43196,
    59105,
    10135,
    54006,
    13858,
    51989,
    55974,
    47609,
    5354,
    16554,
    32848,
    1595,
    38281,
    50865,
    57118,
    60305,
    5119,
    27508,
    42818,
    37257,
    53648,
    44685,
    55393,
    51458,
    4937,
    51165,
    13821,
    22966,
    31697,
    42771,
    13031,
    53065,
    27781,
    8686,
    30753,
    5136,
    63074,
    36725,
    32367,
    18137,
    8851,
    39647,
    13573,
    5455,
    16460,
    26038,
    40771,
    14280,
    15562,
    40238,
    38680,
    34678,
    40780,
    13218,
    47014,
    3873,
    43985,
    30194,
    46666,
    27589,
    14796,
    26037,
    36127,
    8983,
    28598,
    53341,
    54098,
    13749,
    41199,
    5772,
    39723,
    32263,
    48092,
    59093,
    51042,
[truncated: 295,935 more chars]
