# Supplementary material for: Identification of hidden subtypes in occupational health examinations and their biomedical characteristics using graph-enhanced deep representation learning
Source: Front Public Health. 2026 Jul 13;14:1847173. doi: 10.3389/fpubh.2026.1847173 (PMC13402512; doi:10.3389/fpubh.2026.1847173)
Supplement: Supplementary file 1 [file Data_Sheet_1.zip › aggregated_results/modeling/daptn_subtype_summary.csv]

personalized_subtype	health_status	count
0	class_i	6546
0	class_ii	2
0	class_iii	2
0	healthy	7848
1	class_iii	1
2	class_i	1
2	healthy	2
3	class_i	7379
3	class_ii	5682
3	class_iii	3164
3	healthy	1
4	class_i	33150
4	class_ii	46
4	class_iii	3
4	healthy	16
5	class_i	72
5	class_ii	3
5	class_iii	69
5	healthy	1
