# Supplementary material for: Identification of hidden subtypes in occupational health examinations and their biomedical characteristics using graph-enhanced deep representation learning
Source: Front Public Health. 2026 Jul 13;14:1847173. doi: 10.3389/fpubh.2026.1847173 (PMC13402512; doi:10.3389/fpubh.2026.1847173)
Supplement: Supplementary file 1 [file Data_Sheet_1.zip › aggregated_results/modeling/graph_daptn_cross_domain_results.csv]

split_name	holdout_value	model_name	seed	n_train	n_test	accuracy	balanced_accuracy	macro_f1	weighted_f1
leave_one_year_out	2022	GraphDAPTN	42	47729	16259	0.9329602066547759	0.8508260924173314	0.8482347097716203	0.9323255384365569
leave_one_year_out	2022	GraphDAPTN	123	47729	16259	0.9367119749062058	0.8401243306916192	0.8555414739754182	0.9349089109758472
leave_one_year_out	2022	GraphDAPTN	777	47729	16259	0.9322836582815671	0.803091649170564	0.8392647530278827	0.9285483174900152
leave_one_year_out	2023	GraphDAPTN	42	47101	16887	0.8661100254633742	0.8581937335856655	0.7892707041403377	0.8826325904604233
leave_one_year_out	2023	GraphDAPTN	123	47101	16887	0.8482856635281577	0.8567636637064109	0.7723308102318571	0.86951519501856
leave_one_year_out	2023	GraphDAPTN	777	47101	16887	0.8595369218925801	0.8447824134192792	0.7852588196072539	0.8772872145084292
leave_one_year_out	2024	GraphDAPTN	42	49013	14975	0.9304841402337228	0.831546653465055	0.8627996297070801	0.9272905853427497
leave_one_year_out	2024	GraphDAPTN	123	49013	14975	0.9507178631051753	0.9036614240563793	0.8994002709214913	0.9506048344163374
leave_one_year_out	2024	GraphDAPTN	777	49013	14975	0.9513188647746244	0.8810681359389748	0.8987963521006515	0.9503511953210455
leave_one_year_out	2025	GraphDAPTN	42	48121	15867	0.9283418415579504	0.8578050762292436	0.8621776707236484	0.927807127851155
leave_one_year_out	2025	GraphDAPTN	123	48121	15867	0.8850444318396672	0.7349089927619322	0.7750724561835991	0.8723933436569216
leave_one_year_out	2025	GraphDAPTN	777	48121	15867	0.9407575471103549	0.8806490718622723	0.8764808511520717	0.9404102630849512
leave_one_unit_out	harbin_electrical_section	GraphDAPTN	42	55649	8339	0.9430387336611105	0.8886504694921509	0.8892406724330675	0.9429655231079137
leave_one_unit_out	harbin_electrical_section	GraphDAPTN	123	55649	8339	0.9439980813047127	0.9094482764465931	0.8943806673400877	0.9449371347864968
leave_one_unit_out	harbin_electrical_section	GraphDAPTN	777	55649	8339	0.9498740856217772	0.8788641820989047	0.8949533585178631	0.9492088643621056
leave_one_unit_out	harbin_locomotive_section	GraphDAPTN	42	52444	11544	0.9434338184338185	0.8326147575791706	0.8671090224614139	0.94102934978283
leave_one_unit_out	harbin_locomotive_section	GraphDAPTN	123	52444	11544	0.9468988218988219	0.8377464054380793	0.8700951277753974	0.9446298475609144
leave_one_unit_out	harbin_locomotive_section	GraphDAPTN	777	52444	11544	0.9459459459459459	0.844136542141269	0.8726633764848344	0.9445083971234833
leave_one_unit_out	harbin_passenger_transport_section	GraphDAPTN	42	40850	23138	0.9404010718298902	0.8691340401790406	0.8678939250957368	0.9402274689185448
leave_one_unit_out	harbin_passenger_transport_section	GraphDAPTN	123	40850	23138	0.9340478865934826	0.8674800628038158	0.8621864051850988	0.9350811126371773
leave_one_unit_out	harbin_passenger_transport_section	GraphDAPTN	777	40850	23138	0.9297692108220244	0.8484666747434813	0.8530094238413264	0.9303169671789964
leave_one_unit_out	harbin_station	GraphDAPTN	42	53631	10357	0.9153229699719996	0.869497429118889	0.8618895709496321	0.9170363327168302
leave_one_unit_out	harbin_station	GraphDAPTN	123	53631	10357	0.9301921405812494	0.8764242503400924	0.878270610527096	0.9296584786721265
leave_one_unit_out	harbin_station	GraphDAPTN	777	53631	10357	0.9134884619098195	0.8304422283110267	0.8536377861578056	0.9110035323818503
leave_one_unit_out	harbin_transport_operations_section	GraphDAPTN	42	53378	10610	0.8691800188501414	0.8244968226735866	0.7964053351168466	0.8787536204396654
leave_one_unit_out	harbin_transport_operations_section	GraphDAPTN	123	53378	10610	0.8797360980207352	0.8589523091651409	0.8187278030219246	0.8889293748862808
leave_one_unit_out	harbin_transport_operations_section	GraphDAPTN	777	53378	10610	0.871253534401508	0.818800733073324	0.8029560247183207	0.8790615657643709
