# Supplementary material for: Identification of hidden subtypes in occupational health examinations and their biomedical characteristics using graph-enhanced deep representation learning
Source: Front Public Health. 2026 Jul 13;14:1847173. doi: 10.3389/fpubh.2026.1847173 (PMC13402512; doi:10.3389/fpubh.2026.1847173)
Supplement: Supplementary file 1 [file Data_Sheet_1.zip › aggregated_results/modeling/graph_daptn_ablation_history.json]

[
  {
    "variant": "GraphDAPTN",
    "best_valid_macro_f1": 0.8960630008118537,
    "use_graph": 1,
    "use_domain": 1,
    "use_prototype": 1,
    "train_size": 51190,
    "valid_size": 12798,
    "history": [
      {
        "epoch": 1,
        "train_loss": 0.9738836824893952,
        "valid_loss": 0.7088808417320251,
        "valid_macro_f1": 0.6844609122894403
      },
      {
        "epoch": 2,
        "train_loss": 0.6097612076997757,
        "valid_loss": 0.5728313529491424,
        "valid_macro_f1": 0.7727370108800571
      },
      {
        "epoch": 3,
        "train_loss": 0.5175854814052582,
        "valid_loss": 0.5093896389007568,
        "valid_macro_f1": 0.8083827273606989
      },
      {
        "epoch": 4,
        "train_loss": 0.46848212063312533,
        "valid_loss": 0.4722800648212433,
        "valid_macro_f1": 0.8236653964964779
      },
      {
        "epoch": 5,
        "train_loss": 0.4301298987865448,
        "valid_loss": 0.44734493136405945,
        "valid_macro_f1": 0.8460310104290198
      },
      {
        "epoch": 6,
        "train_loss": 0.3977710047364235,
        "valid_loss": 0.42390427112579343,
        "valid_macro_f1": 0.8515509302180629
      },
      {
        "epoch": 7,
        "train_loss": 0.3759056779742241,
        "valid_loss": 0.39919507145881655,
        "valid_macro_f1": 0.8727184821713817
      },
      {
        "epoch": 8,
        "train_loss": 0.3483554172515869,
        "valid_loss": 0.3724326765537262,
        "valid_macro_f1": 0.8771416485952984
      },
      {
        "epoch": 9,
        "train_loss": 0.32831173270940783,
        "valid_loss": 0.3591867125034332,
        "valid_macro_f1": 0.886990354862229
      },
      {
        "epoch": 10,
        "train_loss": 0.30872696653008463,
        "valid_loss": 0.3421894955635071,
        "valid_macro_f1": 0.8856847266971879
      },
      {
        "epoch": 11,
        "train_loss": 0.29350682511925696,
        "valid_loss": 0.3456416231393814,
        "valid_macro_f1": 0.8761174929735378
      },
      {
        "epoch": 12,
        "train_loss": 0.2762301810085773,
        "valid_loss": 0.32406339347362517,
        "valid_macro_f1": 0.8960630008118537
      }
    ]
  },
  {
    "variant": "NoGraph",
    "best_valid_macro_f1": 0.80592316517396,
    "use_graph": 0,
    "use_domain": 1,
    "use_prototype": 1,
    "train_size": 51190,
    "valid_size": 12798,
    "history": [
      {
        "epoch": 1,
        "train_loss": 1.0707908314466477,
        "valid_loss": 0.768860149383545,
        "valid_macro_f1": 0.6067670272530978
      },
      {
        "epoch": 2,
        "train_loss": 0.6536877661943435,
        "valid_loss": 0.6289352536201477,
        "valid_macro_f1": 0.6643147174146501
      },
      {
        "epoch": 3,
        "train_loss": 0.568109270632267,
        "valid_loss": 0.5745093214511872,
        "valid_macro_f1": 0.7141614219685539
      },
      {
        "epoch": 4,
        "train_loss": 0.5278079387545586,
        "valid_loss": 0.5341263329982757,
        "valid_macro_f1": 0.7320971544867927
      },
      {
        "epoch": 5,
        "train_loss": 0.49700212508440017,
        "valid_loss": 0.5085442328453064,
        "valid_macro_f1": 0.7418787719048234
      },
      {
        "epoch": 6,
        "train_loss": 0.4808838310837746,
        "valid_loss": 0.5030302774906158,
        "valid_macro_f1": 0.7570805358287185
      },
      {
        "epoch": 7,
        "train_loss": 0.455793696641922,
        "valid_loss": 0.4831442773342133,
        "valid_macro_f1": 0.772359763516342
      },
      {
        "epoch": 8,
        "train_loss": 0.4341565036773682,
        "valid_loss": 0.4656879699230194,
        "valid_macro_f1": 0.775448660779058
      },
      {
        "epoch": 9,
        "train_loss": 0.4244177407026291,
        "valid_loss": 0.4448282730579376,
        "valid_macro_f1": 0.7881903499978729
      },
      {
        "epoch": 10,
        "train_loss": 0.4035027673840523,
        "valid_loss": 0.44436408519744874,
        "valid_macro_f1": 0.7932643617040938
      },
      {
        "epoch": 11,
        "train_loss": 0.3940996930003166,
        "valid_loss": 0.43978003740310667,
        "valid_macro_f1": 0.7984792494642807
      },
      {
        "epoch": 12,
        "train_loss": 0.3793628442287445,
        "valid_loss": 0.42131718635559084,
        "valid_macro_f1": 0.80592316517396
      }
    ]
  },
  {
    "variant": "NoDomain",
    "best_valid_macro_f1": 0.9003169174538156,
    "use_graph": 1,
    "use_domain": 0,
    "use_prototype": 1,
    "train_size": 51190,
    "valid_size": 12798,
    "history": [
      {
        "epoch": 1,
        "train_loss": 1.0060346615314484,
        "valid_loss": 0.7491928958892822,
        "valid_macro_f1": 0.6189572082273309
      },
      {
        "epoch": 2,
        "train_loss": 0.6248718476295472,
        "valid_loss": 0.5870384967327118,
        "valid_macro_f1": 0.765481685845855
      },
      {
        "epoch": 3,
        "train_loss": 0.5275615304708481,
        "valid_loss": 0.5143672406673432,
        "valid_macro_f1": 0.8026415145723828
      },
      {
        "epoch": 4,
        "train_loss": 0.47046493977308274,
        "valid_loss": 0.48327129006385805,
        "valid_macro_f1": 0.8212735531715678
      },
      {
        "epoch": 5,
        "train_loss": 0.43635369926691053,
        "valid_loss": 0.44789520859718324,
        "valid_macro_f1": 0.8418395183834579
      },
      {
        "epoch": 6,
        "train_loss": 0.40629254072904586,
        "valid_loss": 0.42122533798217776,
        "valid_macro_f1": 0.8636730117060514
      },
      {
        "epoch": 7,
        "train_loss": 0.37387041836977003,
        "valid_loss": 0.3960618054866791,
        "valid_macro_f1": 0.8716477457114666
      },
      {
        "epoch": 8,
        "train_loss": 0.34466507881879804,
        "valid_loss": 0.36840962707996366,
        "valid_macro_f1": 0.8773251145236072
      },
      {
        "epoch": 9,
        "train_loss": 0.32741337835788725,
        "valid_loss": 0.3566200447082519,
        "valid_macro_f1": 0.8803311372305772
      },
      {
        "epoch": 10,
        "train_loss": 0.3105022509396076,
        "valid_loss": 0.34207477867603303,
        "valid_macro_f1": 0.8966199738032894
      },
      {
        "epoch": 11,
        "train_loss": 0.2922811298072338,
        "valid_loss": 0.3277782142162323,
        "valid_macro_f1": 0.9003169174538156
      },
      {
        "epoch": 12,
        "train_loss": 0.2780157293379307,
        "valid_loss": 0.32365174472332003,
        "valid_macro_f1": 0.8986755073118815
      }
    ]
  },
  {
    "variant": "NoPrototype",
    "best_valid_macro_f1": 0.9007070542819879,
    "use_graph": 1,
    "use_domain": 1,
    "use_prototype": 0,
    "train_size": 51190,
    "valid_size": 12798,
    "history": [
      {
        "epoch": 1,
        "train_loss": 0.7391321375966072,
        "valid_loss": 0.5601211273670197,
        "valid_macro_f1": 0.7359259596322208
      },
      {
        "epoch": 2,
        "train_loss": 0.45603421330451965,
        "valid_loss": 0.4452395212650299,
        "valid_macro_f1": 0.779234670384513
      },
      {
        "epoch": 3,
        "train_loss": 0.3895266908407211,
        "valid_loss": 0.39906893014907835,
        "valid_macro_f1": 0.8171337370117151
      },
      {
        "epoch": 4,
        "train_loss": 0.3506267181038856,
        "valid_loss": 0.3743985033035278,
        "valid_macro_f1": 0.8308247210555626
      },
      {
        "epoch": 5,
        "train_loss": 0.3200697550177574,
        "valid_loss": 0.3572595876455307,
        "valid_macro_f1": 0.8473836880471783
      },
      {
        "epoch": 6,
        "train_loss": 0.2935068854689598,
        "valid_loss": 0.32353417336940765,
        "valid_macro_f1": 0.8560787605344606
      },
      {
        "epoch": 7,
        "train_loss": 0.26699758306145666,
        "valid_loss": 0.30141602993011474,
        "valid_macro_f1": 0.8595447217261076
      },
      {
        "epoch": 8,
        "train_loss": 0.24534531876444818,
        "valid_loss": 0.28656017065048217,
        "valid_macro_f1": 0.8807074995571371
      },
      {
        "epoch": 9,
        "train_loss": 0.22676148995757103,
        "valid_loss": 0.2731049162149429,
        "valid_macro_f1": 0.8843993273119384
      },
      {
        "epoch": 10,
        "train_loss": 0.21491101503372192,
        "valid_loss": 0.25671671986579897,
        "valid_macro_f1": 0.8971455104404591
      },
      {
        "epoch": 11,
        "train_loss": 0.20190096959471704,
        "valid_loss": 0.2518228596448898,
        "valid_macro_f1": 0.8984218864062719
      },
      {
        "epoch": 12,
        "train_loss": 0.18740501426160336,
        "valid_loss": 0.24630057990550994,
        "valid_macro_f1": 0.9007070542819879
      }
    ]
  }
]
