# Supplementary material for: Identification of hidden subtypes in occupational health examinations and their biomedical characteristics using graph-enhanced deep representation learning
Source: Front Public Health. 2026 Jul 13;14:1847173. doi: 10.3389/fpubh.2026.1847173 (PMC13402512; doi:10.3389/fpubh.2026.1847173)
Supplement: Supplementary file 1 [file Data_Sheet_1.zip › aggregated_results/modeling/graph_daptn_ablation_summary.csv]

variant	best_valid_macro_f1	use_graph	use_domain	use_prototype	train_size	valid_size
GraphDAPTN	0.8960630008118537	1	1	1	51190	12798
NoGraph	0.80592316517396	0	1	1	51190	12798
NoDomain	0.9003169174538156	1	0	1	51190	12798
NoPrototype	0.9007070542819879	1	1	0	51190	12798
