# Supplementary material for: Identification of hidden subtypes in occupational health examinations and their biomedical characteristics using graph-enhanced deep representation learning
Source: Front Public Health. 2026 Jul 13;14:1847173. doi: 10.3389/fpubh.2026.1847173 (PMC13402512; doi:10.3389/fpubh.2026.1847173)
Supplement: Supplementary file 1 [file Data_Sheet_1.zip › aggregated_results/modeling/benchmark_summary.csv]

split_name	model_name	macro_f1	balanced_accuracy
leave_one_unit_out	HistGradientBoosting	0.9633159316203544	0.9760125809876149
leave_one_unit_out	RandomForest	0.9481374278333204	0.9493664276890339
leave_one_unit_out	DecisionTree	0.94754663168352	0.9773084415135234
leave_one_unit_out	GradientBoosting	0.9459662735976886	0.966101220346357
leave_one_unit_out	MLP	0.8312835148475577	0.846078385317468
leave_one_unit_out	ExtraTrees	0.7222895979826942	0.6806126064474796
leave_one_unit_out	SGDClassifier	0.57831752964907	0.6509654743811729
leave_one_unit_out	LinearSVM	0.5750368816207792	0.6267817228527297
leave_one_unit_out	LogisticRegression	0.5605570376990422	0.710021302739542
leave_one_unit_out	KNN	0.3955769623516728	0.36966571819572835
leave_one_unit_out	RidgeClassifier	0.37331049287625223	0.5839995934171638
leave_one_unit_out	AdaBoost	0.32945157433795813	0.31608463590468905
leave_one_unit_out	GaussianNB	0.08219000723584664	0.26746369619573723
leave_one_year_out	HistGradientBoosting	0.9606309284855106	0.976386654042106
leave_one_year_out	GradientBoosting	0.9577029581486457	0.9728828904017167
leave_one_year_out	DecisionTree	0.9397298543121506	0.973745504794495
leave_one_year_out	RandomForest	0.9276415933271095	0.9259294080575701
leave_one_year_out	MLP	0.7845301709969297	0.8042733113514311
leave_one_year_out	ExtraTrees	0.6713013105605844	0.6348119870292859
leave_one_year_out	SGDClassifier	0.5710589370343289	0.651726799761884
leave_one_year_out	LinearSVM	0.545177369580429	0.5976030339496169
leave_one_year_out	LogisticRegression	0.5377028078710657	0.6854505739653574
leave_one_year_out	KNN	0.4023664408940724	0.38595450759324246
leave_one_year_out	RidgeClassifier	0.3630203463820482	0.5496968465897869
leave_one_year_out	AdaBoost	0.31882627566269034	0.3113417955376249
leave_one_year_out	GaussianNB	0.10291797168117672	0.2986370345853268
