# Supplementary material for: Identification of hidden subtypes in occupational health examinations and their biomedical characteristics using graph-enhanced deep representation learning
Source: Front Public Health. 2026 Jul 13;14:1847173. doi: 10.3389/fpubh.2026.1847173 (PMC13402512; doi:10.3389/fpubh.2026.1847173)
Supplement: Supplementary file 1 [file Data_Sheet_1.zip › aggregated_results/modeling/graph_daptn_training_history.csv]

epoch	train_loss	valid_loss	valid_macro_f1
1	0.9348211920261383	0.6631718564033509	0.7288776958255339
2	0.558273041844368	0.5044650042057037	0.7772938222710688
3	0.46216144919395447	0.452320716381073	0.8024816983256658
4	0.40821446388959887	0.4580962538719177	0.8047826300327681
5	0.3735014197230339	0.4133658754825592	0.8387360692890007
6	0.34791315168142317	0.3775057554244995	0.8567529804279194
7	0.321507867872715	0.34301568984985353	0.8741064425938537
8	0.3025283268094063	0.323907830119133	0.8835055790818946
9	0.2810430629551411	0.3088377201557159	0.8964563580202125
10	0.26609639018774034	0.3106620925664902	0.8890703351706155
11	0.25797206327319144	0.2917439466714859	0.9082353191751464
12	0.24387812554836275	0.29330733001232145	0.8981826528614387
13	0.2364579278230667	0.27988669514656067	0.9101240562528978
14	0.22470634132623674	0.2859108412265778	0.9068389757519045
15	0.21994194626808167	0.2702658247947693	0.9147020470109812
16	0.2130781130492687	0.2645579862594605	0.9168412719497394
17	0.20186716198921204	0.2617770075798035	0.9187344443809687
18	0.19609231665730475	0.2528724241256714	0.9268461834786186
19	0.19366472393274306	0.25070815086364745	0.9246386674742356
20	0.18617533668875694	0.2598679876327515	0.9211673271537502
