# Supplementary material for: Identification of hidden subtypes in occupational health examinations and their biomedical characteristics using graph-enhanced deep representation learning
Source: Front Public Health. 2026 Jul 13;14:1847173. doi: 10.3389/fpubh.2026.1847173 (PMC13402512; doi:10.3389/fpubh.2026.1847173)
Supplement: Supplementary file 1 [file Data_Sheet_1.zip › aggregated_results/modeling/benchmark_family_summary.csv]

split_name	model_name	macro_f1	balanced_accuracy	family
leave_one_unit_out	HistGradientBoosting	0.9633159316203544	0.9760125809876149	boosting
leave_one_unit_out	RandomForest	0.9481374278333204	0.9493664276890339	ensemble
leave_one_unit_out	DecisionTree	0.94754663168352	0.9773084415135234	tree
leave_one_unit_out	GradientBoosting	0.9459662735976886	0.966101220346357	boosting
leave_one_unit_out	MLP	0.8312835148475577	0.846078385317468	neural
leave_one_unit_out	ExtraTrees	0.7222895979826942	0.6806126064474796	ensemble
leave_one_unit_out	SGDClassifier	0.57831752964907	0.6509654743811729	linear
leave_one_unit_out	LinearSVM	0.5750368816207792	0.6267817228527297	linear
leave_one_unit_out	LogisticRegression	0.5605570376990422	0.710021302739542	linear
leave_one_unit_out	KNN	0.3955769623516728	0.36966571819572835	distance
leave_one_unit_out	RidgeClassifier	0.37331049287625223	0.5839995934171638	linear
leave_one_unit_out	AdaBoost	0.32945157433795813	0.31608463590468905	boosting
leave_one_unit_out	GaussianNB	0.08219000723584664	0.26746369619573723	probabilistic
leave_one_year_out	HistGradientBoosting	0.9606309284855106	0.976386654042106	boosting
leave_one_year_out	GradientBoosting	0.9577029581486457	0.9728828904017167	boosting
leave_one_year_out	DecisionTree	0.9397298543121506	0.973745504794495	tree
leave_one_year_out	RandomForest	0.9276415933271095	0.9259294080575701	ensemble
leave_one_year_out	MLP	0.7845301709969297	0.8042733113514311	neural
leave_one_year_out	ExtraTrees	0.6713013105605844	0.6348119870292859	ensemble
leave_one_year_out	SGDClassifier	0.5710589370343289	0.651726799761884	linear
leave_one_year_out	LinearSVM	0.545177369580429	0.5976030339496169	linear
leave_one_year_out	LogisticRegression	0.5377028078710657	0.6854505739653574	linear
leave_one_year_out	KNN	0.4023664408940724	0.38595450759324246	distance
leave_one_year_out	RidgeClassifier	0.3630203463820482	0.5496968465897869	linear
leave_one_year_out	AdaBoost	0.31882627566269034	0.3113417955376249	boosting
leave_one_year_out	GaussianNB	0.10291797168117672	0.2986370345853268	probabilistic
