# Supplementary material for: Identification of hidden subtypes in occupational health examinations and their biomedical characteristics using graph-enhanced deep representation learning
Source: Front Public Health. 2026 Jul 13;14:1847173. doi: 10.3389/fpubh.2026.1847173 (PMC13402512; doi:10.3389/fpubh.2026.1847173)
Supplement: Supplementary file 1 [file Data_Sheet_1.zip › aggregated_results/qc/cohort_summary.json]

{
  "n_records": 63988,
  "n_variables": 79,
  "health_status_counts": {
    "class_i": 47148,
    "healthy": 7868,
    "class_ii": 5733,
    "class_iii": 3239
  },
  "year_counts": {
    "2022": 16259,
    "2023": 16887,
    "2024": 14975,
    "2025": 15867
  },
  "unit_counts": {
    "harbin_passenger_transport_section": 23138,
    "harbin_locomotive_section": 11544,
    "harbin_transport_operations_section": 10610,
    "harbin_station": 10357,
    "harbin_electrical_section": 8339
  },
  "top_missingness": {
    "occupational_disease": 1.0,
    "ca153": 0.9893104957179472,
    "ca125": 0.9797305744827155,
    "major_disease": 0.9717290742014127,
    "nse": 0.9696661874101394,
    "urea_breath_test": 0.9693067450146903,
    "ca199": 0.9508032756141777,
    "tpsa": 0.9041070200662624,
    "afp": 0.8644589610551978,
    "cea": 0.8245921110208164,
    "hs_crp": 0.45166281177720824,
    "heart_rate": 0.3918547227605176,
    "waist_cm": 0.37338250922047883,
    "hba1c": 0.30619803713196225,
    "homocysteine": 0.2502813027442645,
    "bun": 0.1254453960117522,
    "albumin": 0.10261298993561292,
    "red_blood_cell_count": 0.06885666062386697,
    "hemoglobin": 0.0600268800400075,
    "alt": 0.05047821466524974,
    "ast": 0.05011877226980059,
    "creatinine": 0.04947802713008689,
    "uric_acid": 0.04705569794336438,
    "body_mass_index": 0.00922047883978246,
    "weight_kg": 0.00920485090954554
  }
}
