# Supplementary material for: Identification of hidden subtypes in occupational health examinations and their biomedical characteristics using graph-enhanced deep representation learning
Source: Front Public Health. 2026 Jul 13;14:1847173. doi: 10.3389/fpubh.2026.1847173 (PMC13402512; doi:10.3389/fpubh.2026.1847173)
Supplement: Supplementary file 1 [file Data_Sheet_1.zip › aggregated_results/qc/numeric_summary.csv]

variable	count	mean	std	median	q1	q3	min	max
age_years	63988	42.80568231543415	54.42300784179587	43.0	36.0	51.0	-7798.0	826.0
albumin	57422	46.91938769112884	184.8642942544092	46.0	44.0	48.1	1.0	44337.0
alt	60758	29.969032028704042	23.676367688923925	23.0	17.0	35.0	-1.0	1335.0
ast	60781	25.55510768167684	15.158332918054052	22.0	18.0	28.0	-3.0	749.0
body_mass_index	63398	26.289043487176254	11.783717382870153	25.5	23.15	28.08	0.3	426.0
bun	55961	5.169835599792713	3.829333379726353	4.9	4.1	5.8	0.01	489.0
creatinine	60822	74.66052069974681	25.57334810766881	73.6	64.4	83.0	1.0	1476.7
diastolic_bp	63431	82.5092935630843	32.8489168231867	82.0	74.0	89.0	0.0	7559.0
glucose	63632	5.853243965300478	3.2774159662883062	5.34	4.92	5.9	1.0	150.0
hba1c	44395	5.837900889739835	3.147801966664088	5.45	5.2	5.8	1.0	116.0
hdl_cholesterol	63615	1.2428799559852235	0.8117884434586006	1.18	1.02	1.37	0.096	103.0
heart_rate	38914	75.70261602508096	20.569695090588265	74.0	67.0	81.0	40.0	881.0
height_cm	63404	173.42625086745315	6.949491631989313	173.5	169.0	178.0	79.0	203.0
hemoglobin	60147	144.17834023309555	37.68799111453697	153.0	143.0	160.0	0.0	1600.0
homocysteine	47973	15.436569924749339	9.983933057604617	12.88	10.4	16.23	0.0	230.4
hs_crp	35087	2.492141026591045	3.9075290390329283	1.43	0.56	3.097	0.01	190.0
ldl_cholesterol	63613	3.1398040337666826	1.6115163704266646	3.02	2.49	3.61	0.0	90.0
red_blood_cell_count	59582	5.431964704105266	21.560793562896237	5.0	4.68	5.29	0.33	4398.0
systolic_bp	63402	130.03201791741586	25.044327825568903	128.0	118.0	140.0	0.0	4123.0
total_cholesterol	63613	5.099984814424724	2.7806729239588566	4.92	4.31	5.6	0.31	94.0
triglycerides	63613	2.172937198371402	2.407963879457729	1.57	1.05	2.48	0.07	106.0
uric_acid	60977	392.84112193121996	135.25514107447805	387.0	325.0	452.8	1.0	23078.0
waist_cm	40096	80.36846418595373	30.676793387686498	90.0	80.0	96.0	0.0	881.0
weight_kg	63399	77.9344751494503	15.313716555234738	76.7	68.5	86.0	2.0	777.0
