# Supplementary material for: Identification of hidden subtypes in occupational health examinations and their biomedical characteristics using graph-enhanced deep representation learning
Source: Front Public Health. 2026 Jul 13;14:1847173. doi: 10.3389/fpubh.2026.1847173 (PMC13402512; doi:10.3389/fpubh.2026.1847173)
Supplement: Supplementary file 1 [file Data_Sheet_1.zip › aggregated_results/qc/status_by_unit_year.csv]

source_unit	exam_year	health_status	count
harbin_electrical_section	2022	class_i	1598
harbin_electrical_section	2022	class_ii	166
harbin_electrical_section	2022	class_iii	125
harbin_electrical_section	2022	healthy	305
harbin_electrical_section	2023	class_i	1514
harbin_electrical_section	2023	class_ii	138
harbin_electrical_section	2023	class_iii	99
harbin_electrical_section	2023	healthy	339
harbin_electrical_section	2024	class_i	1498
harbin_electrical_section	2024	class_ii	150
harbin_electrical_section	2024	class_iii	94
harbin_electrical_section	2024	healthy	285
harbin_electrical_section	2025	class_i	1464
harbin_electrical_section	2025	class_ii	270
harbin_electrical_section	2025	class_iii	77
harbin_electrical_section	2025	healthy	217
harbin_locomotive_section	2022	class_i	2342
harbin_locomotive_section	2022	class_ii	160
harbin_locomotive_section	2022	class_iii	199
harbin_locomotive_section	2022	healthy	421
harbin_locomotive_section	2023	class_i	2264
harbin_locomotive_section	2023	class_ii	183
harbin_locomotive_section	2023	class_iii	160
harbin_locomotive_section	2023	healthy	424
harbin_locomotive_section	2024	class_i	1576
harbin_locomotive_section	2024	class_ii	99
harbin_locomotive_section	2024	class_iii	85
harbin_locomotive_section	2024	healthy	205
harbin_locomotive_section	2025	class_i	2592
harbin_locomotive_section	2025	class_ii	369
harbin_locomotive_section	2025	class_iii	172
harbin_locomotive_section	2025	healthy	293
harbin_passenger_transport_section	2022	class_i	3956
harbin_passenger_transport_section	2022	class_ii	291
harbin_passenger_transport_section	2022	class_iii	128
harbin_passenger_transport_section	2022	healthy	696
harbin_passenger_transport_section	2023	class_i	4650
harbin_passenger_transport_section	2023	class_ii	334
harbin_passenger_transport_section	2023	class_iii	233
harbin_passenger_transport_section	2023	healthy	873
harbin_passenger_transport_section	2024	class_i	4461
harbin_passenger_transport_section	2024	class_ii	617
harbin_passenger_transport_section	2024	class_iii	243
harbin_passenger_transport_section	2024	healthy	779
harbin_passenger_transport_section	2025	class_i	4288
harbin_passenger_transport_section	2025	class_ii	720
harbin_passenger_transport_section	2025	class_iii	245
harbin_passenger_transport_section	2025	healthy	624
harbin_station	2022	class_i	1877
harbin_station	2022	class_ii	271
harbin_station	2022	class_iii	218
harbin_station	2022	healthy	290
harbin_station	2023	class_i	1890
harbin_station	2023	class_ii	246
harbin_station	2023	class_iii	232
harbin_station	2023	healthy	344
harbin_station	2024	class_i	1604
harbin_station	2024	class_ii	328
harbin_station	2024	class_iii	139
harbin_station	2024	healthy	428
harbin_station	2025	class_i	1712
harbin_station	2025	class_ii	334
harbin_station	2025	class_iii	105
harbin_station	2025	healthy	339
harbin_transport_operations_section	2022	class_i	2408
harbin_transport_operations_section	2022	class_ii	237
harbin_transport_operations_section	2022	class_iii	170
harbin_transport_operations_section	2022	healthy	401
harbin_transport_operations_section	2023	class_i	2201
harbin_transport_operations_section	2023	class_ii	205
harbin_transport_operations_section	2023	class_iii	160
harbin_transport_operations_section	2023	healthy	398
harbin_transport_operations_section	2024	class_i	1816
harbin_transport_operations_section	2024	class_ii	356
harbin_transport_operations_section	2024	class_iii	159
harbin_transport_operations_section	2024	healthy	53
harbin_transport_operations_section	2025	class_i	1437
harbin_transport_operations_section	2025	class_ii	259
harbin_transport_operations_section	2025	class_iii	196
harbin_transport_operations_section	2025	healthy	154
