# Supplementary material for: Identification of hidden subtypes in occupational health examinations and their biomedical characteristics using graph-enhanced deep representation learning
Source: Front Public Health. 2026 Jul 13;14:1847173. doi: 10.3389/fpubh.2026.1847173 (PMC13402512; doi:10.3389/fpubh.2026.1847173)
Supplement: Supplementary file 1 [file Data_Sheet_1.zip › aggregated_results/qc/missingness_table.csv]

variable	missing_fraction	non_missing_count
occupational_disease	1.0	0
ca153	0.9893104957179472	684
ca125	0.9797305744827155	1297
major_disease	0.9717290742014127	1809
nse	0.9696661874101394	1941
urea_breath_test	0.9693067450146903	1964
ca199	0.9508032756141777	3148
tpsa	0.9041070200662624	6136
afp	0.8644589610551978	8673
cea	0.8245921110208164	11224
hs_crp	0.45166281177720824	35087
heart_rate	0.3918547227605176	38914
waist_cm	0.37338250922047883	40096
hba1c	0.30619803713196225	44395
homocysteine	0.2502813027442645	47973
bun	0.1254453960117522	55961
albumin	0.10261298993561292	57422
red_blood_cell_count	0.06885666062386697	59582
hemoglobin	0.0600268800400075	60147
alt	0.05047821466524974	60758
ast	0.05011877226980059	60781
creatinine	0.04947802713008689	60822
uric_acid	0.04705569794336438	60977
body_mass_index	0.00922047883978246	63398
weight_kg	0.00920485090954554	63399
systolic_bp	0.009157967118834782	63402
height_cm	0.009126711258360943	63404
diastolic_bp	0.008704757141964118	63431
ldl_cholesterol	0.005860473838844783	63613
triglycerides	0.005860473838844783	63613
total_cholesterol	0.005860473838844783	63613
hdl_cholesterol	0.005829217978370944	63615
glucose	0.005563543164343315	63632
cardiometabolic_index	0.00040632618615990497	63962
triglycerides_missing	0.0	63988
total_cholesterol_missing	0.0	63988
glucose_missing	0.0	63988
heart_rate_missing	0.0	63988
diastolic_bp_missing	0.0	63988
systolic_bp_missing	0.0	63988
body_mass_index_missing	0.0	63988
ldl_cholesterol_missing	0.0	63988
hdl_cholesterol_missing	0.0	63988
uric_acid_missing	0.0	63988
hba1c_missing	0.0	63988
hs_crp_missing	0.0	63988
height_cm_missing	0.0	63988
creatinine_missing	0.0	63988
bun_missing	0.0	63988
hemoglobin_missing	0.0	63988
red_blood_cell_count_missing	0.0	63988
albumin_missing	0.0	63988
alt_missing	0.0	63988
ast_missing	0.0	63988
homocysteine_missing	0.0	63988
weight_kg_missing	0.0	63988
Unnamed: 0	0.0	63988
age_years_missing	0.0	63988
hepatic_risk_score	0.0	63988
source_unit_raw	0.0	63988
age_years	0.0	63988
exam_date	0.0	63988
exam_year_raw	0.0	63988
exam_institution	0.0	63988
health_status	0.0	63988
fatty_liver	0.0	63988
ecg_result	0.0	63988
chest_xray	0.0	63988
record_id	0.0	63988
medical_history	0.0	63988
source_file	0.0	63988
source_unit	0.0	63988
exam_year	0.0	63988
record_row_number	0.0	63988
healthy_vs_nonhealthy	0.0	63988
high_risk_flag	0.0	63988
severe_flag	0.0	63988
metabolic_risk_score	0.0	63988
waist_cm_missing	0.0	63988
