# Supplementary material for: Identification of hidden subtypes in occupational health examinations and their biomedical characteristics using graph-enhanced deep representation learning
Source: Front Public Health. 2026 Jul 13;14:1847173. doi: 10.3389/fpubh.2026.1847173 (PMC13402512; doi:10.3389/fpubh.2026.1847173)
Supplement: Supplementary file 1 [file Data_Sheet_1.zip › code/05_train_graph_daptn.py]

from __future__ import annotations

import json
import random
from dataclasses import dataclass

import numpy as np
import pandas as pd
import torch
from sklearn.cluster import KMeans
from sklearn.decomposition import PCA
from sklearn.impute import SimpleImputer
from sklearn.metrics import f1_score
from sklearn.model_selection import train_test_split
from sklearn.preprocessing import LabelEncoder, StandardScaler
from torch import nn
from torch.utils.data import DataLoader, Dataset

from common import CATEGORICAL_COLUMNS, NUMERIC_COLUMNS, OUTPUT_DIR


SEED = 42
EMBEDDING_DIM = 24
BATCH_SIZE = 512
EPOCHS = 20
LEARNING_RATE = 1e-3
PROTOTYPE_COUNT = 12

GROUPS = {
    "anthropometric": ["age_years", "height_cm", "weight_kg", "body_mass_index", "waist_cm"],
    "hemodynamic": ["systolic_bp", "diastolic_bp", "heart_rate"],
    "glycemic": ["glucose", "hba1c"],
    "lipid": ["total_cholesterol", "triglycerides", "hdl_cholesterol", "ldl_cholesterol"],
    "hepatic": ["albumin", "alt", "ast", "fatty_liver_missing"],
    "renal": ["uric_acid", "creatinine", "bun", "homocysteine"],
    "hematology": ["hemoglobin", "red_blood_cell_count"],
    "inflammatory": ["hs_crp"],
}


def set_seed(seed: int) -> None:
    random.seed(seed)
    np.random.seed(seed)
    torch.manual_seed(seed)


class GraphDataset(Dataset):
    def __init__(self, numeric: np.ndarray, categorical: np.ndarray, targets: np.ndarray, years: np.ndarray, units: np.ndarray) -> None:
        self.numeric = torch.tensor(numeric, dtype=torch.float32)
        self.categorical = torch.tensor(categorical, dtype=torch.long)
        self.targets = torch.tensor(targets, dtype=torch.long)
        self.years = torch.tensor(years, dtype=torch.long)
        self.units = torch.tensor(units, dtype=torch.long)

    def __len__(self) -> int:
        return len(self.targets)

    def __getitem__(self, index: int) -> tuple[torch.Tensor, ...]:
        return self.numeric[index], self.categorical[index], self.targets[index], self.years[index], self.units[index]


class GroupGraphBlock(nn.Module):
    def __init__(self, group_sizes: list[int], hidden_dim: int = 32) -> None:
        super().__init__()
        self.group_encoders = nn.ModuleList([nn.Sequential(nn.Linear(size, hidden_dim), nn.ReLU()) for size in group_sizes])
        self.message = nn.Sequential(nn.Linear(hidden_dim, hidden_dim), nn.ReLU(), nn.Linear(hidden_dim, hidden_dim))
        self.norm = nn.LayerNorm(hidden_dim)

    def forward(self, groups: list[torch.Tensor]) -> torch.Tensor:
        group_tokens = [encoder(group) for encoder, group in zip(self.group_encoders, groups)]
        token_stack = torch.stack(group_tokens, dim=1)
        global_context = token_stack.mean(dim=1, keepdim=True)
        propagated = token_stack + self.message(global_context)
        propagated = self.norm(propagated)
        return propagated.flatten(start_dim=1)


class GraphDAPTN(nn.Module):
    def __init__(self, numeric_dim: int, group_slices: list[slice], cat_cardinalities: list[int], year_count: int, unit_count: int, target_count: int) -> None:
        super().__init__()
        self.group_slices = group_slices
        self.graph_block = GroupGraphBlock([sl.stop - sl.start for sl in group_slices], hidden_dim=32)
        self.categorical_embeddings = nn.ModuleList(
            [nn.Embedding(cardinality + 1, min(16, max(4, cardinality // 2 + 1))) for cardinality in cat_cardinalities]
        )
        cat_dim = sum(emb.embedding_dim for emb in self.categorical_embeddings)
        self.year_embedding = nn.Embedding(year_count + 1, 4)
        self.unit_embedding = nn.Embedding(unit_count + 1, 6)
        graph_dim = len(group_slices) * 32
        self.numeric_projection = nn.Sequential(nn.Linear(numeric_dim, 64), nn.ReLU())
        input_dim = graph_dim + 64 + cat_dim + 10
        self.encoder = nn.Sequential(
            nn.Linear(input_dim, 256),
            nn.BatchNorm1d(256),
            nn.ReLU(),
            nn.Dropout(0.15),
            nn.Linear(256, 128),
            nn.BatchNorm1d(128),
            nn.ReLU(),
            nn.Dropout(0.15),
            nn.Linear(128, EMBEDDING_DIM),
        )
        self.classifier = nn.Sequential(nn.Linear(EMBEDDING_DIM, 64), nn.ReLU(), nn.Dropout(0.1), nn.Linear(64, target_count))
        self.reconstruction_head = nn.Sequential(nn.Linear(EMBEDDING_DIM, 64), nn.ReLU(), nn.Linear(64, numeric_dim))
        self.prototypes = nn.Parameter(torch.randn(PROTOTYPE_COUNT, EMBEDDING_DIM))

    def forward(self, numeric: torch.Tensor, categorical: torch.Tensor, years: torch.Tensor, units: torch.Tensor) -> tuple[torch.Tensor, torch.Tensor, torch.Tensor, torch.Tensor]:
        groups = [numeric[:, sl] for sl in self.group_slices]
        graph_features = self.graph_block(groups)
        numeric_features = self.numeric_projection(numeric)
        cat_vectors = [emb(categorical[:, idx].clamp(min=0)) for idx, emb in enumerate(self.categorical_embeddings)]
        cat_features = torch.cat(cat_vectors, dim=1) if cat_vectors else torch.empty((numeric.size(0), 0), device=numeric.device)
        year_features = self.year_embedding(years.clamp(min=0))
        unit_features = self.unit_embedding(units.clamp(min=0))
        encoded = self.encoder(torch.cat([graph_features, numeric_features, cat_features, year_features, unit_features], dim=1))
        logits = self.classifier(encoded)
        reconstruction = self.reconstruction_head(encoded)
        prototype_distance = torch.cdist(encoded, self.prototypes).min(dim=1).values
        return logits, reconstruction, encoded, prototype_distance


@dataclass
class PreparedData:
    df: pd.DataFrame
    numeric_matrix: np.ndarray
    categorical_matrix: np.ndarray
    targets: np.ndarray
    years: np.ndarray
    units: np.ndarray
    categorical_cardinalities: list[int]
    group_slices: list[slice]


def prepare_data() -> PreparedData:
    df = pd.read_parquet(OUTPUT_DIR / "cleaned" / "master_health_dataset.parquet")
    df = df[df["health_status"] != "unknown"].reset_index(drop=True)

    numeric_columns = NUMERIC_COLUMNS + [f"{c}_missing" for c in NUMERIC_COLUMNS if f"{c}_missing" in df.columns]
    numeric_frame = df[numeric_columns].copy()
    numeric_imputed = SimpleImputer(strategy="median").fit_transform(numeric_frame)
    numeric_matrix = StandardScaler().fit_transform(numeric_imputed)

    categorical_frame = df[CATEGORICAL_COLUMNS].fillna("missing").astype(str)
    categorical_encoded = []
    cardinalities = []
    for column in categorical_frame.columns:
        encoder = LabelEncoder()
        values = encoder.fit_transform(categorical_frame[column]) + 1
        categorical_encoded.append(values)
        cardinalities.append(int(values.max()))
    categorical_matrix = np.column_stack(categorical_encoded)

    target_encoder = LabelEncoder()
    targets = target_encoder.fit_transform(df["health_status"])
    years = LabelEncoder().fit_transform(df["exam_year"]) + 1
    units = LabelEncoder().fit_transform(df["source_unit"]) + 1

    column_to_index = {name: idx for idx, name in enumerate(numeric_columns)}
    group_slices = []
    for columns in GROUPS.values():
        valid = [column_to_index[c] for c in columns if c in column_to_index]
        if not valid:
            continue
        valid = sorted(valid)
        start, stop = valid[0], valid[-1] + 1
        group_slices.append(slice(start, stop))

    return PreparedData(df, numeric_matrix, categorical_matrix, targets, years, units, cardinalities, group_slices)


def make_loaders(data: PreparedData) -> tuple[DataLoader, DataLoader, np.ndarray, np.ndarray]:
    idx = np.arange(len(data.df))
    train_idx, valid_idx = train_test_split(idx, test_size=0.2, random_state=SEED, stratify=data.targets)
    train_ds = GraphDataset(data.numeric_matrix[train_idx], data.categorical_matrix[train_idx], data.targets[train_idx], data.years[train_idx], data.units[train_idx])
    valid_ds = GraphDataset(data.numeric_matrix[valid_idx], data.categorical_matrix[valid_idx], data.targets[valid_idx], data.years[valid_idx], data.units[valid_idx])
    return DataLoader(train_ds, batch_size=BATCH_SIZE, shuffle=True), DataLoader(valid_ds, batch_size=BATCH_SIZE, shuffle=False), train_idx, valid_idx


def evaluate(model: GraphDAPTN, loader: DataLoader, device: torch.device) -> tuple[float, float]:
    model.eval()
    ce_loss = nn.CrossEntropyLoss()
    mse_loss = nn.MSELoss()
    losses, preds, truths = [], [], []
    with torch.no_grad():
        for numeric, categorical, targets, years, units in loader:
            numeric, categorical, targets = numeric.to(device), categorical.to(device), targets.to(device)
            years, units = years.to(device), units.to(device)
            logits, reconstruction, _, prototype_distance = model(numeric, categorical, years, units)
            loss = ce_loss(logits, targets) + 0.25 * mse_loss(reconstruction, numeric) + 0.05 * prototype_distance.mean()
            losses.append(loss.item())
            preds.append(logits.argmax(dim=1).cpu().numpy())
            truths.append(targets.cpu().numpy())
    macro_f1 = f1_score(np.concatenate(truths), np.concatenate(preds), average="macro")
    return float(np.mean(losses)), float(macro_f1)


def main() -> None:
    set_seed(SEED)
    data = prepare_data()
    train_loader, valid_loader, train_idx, valid_idx = make_loaders(data)
    device = torch.device("cuda" if torch.cuda.is_available() else "cpu")
    model = GraphDAPTN(
        numeric_dim=data.numeric_matrix.shape[1],
        group_slices=data.group_slices,
        cat_cardinalities=data.categorical_cardinalities,
        year_count=len(np.unique(data.years)),
        unit_count=len(np.unique(data.units)),
        target_count=len(np.unique(data.targets)),
    ).to(device)
    optimizer = torch.optim.Adam(model.parameters(), lr=LEARNING_RATE)
    ce_loss = nn.CrossEntropyLoss()
    mse_loss = nn.MSELoss()
    history = []

    for epoch in range(1, EPOCHS + 1):
        model.train()
        train_losses = []
        for numeric, categorical, targets, years, units in train_loader:
            numeric, categorical, targets = numeric.to(device), categorical.to(device), targets.to(device)
            years, units = years.to(device), units.to(device)
            optimizer.zero_grad()
            logits, reconstruction, _, prototype_distance = model(numeric, categorical, years, units)
            loss = ce_loss(logits, targets) + 0.25 * mse_loss(reconstruction, numeric) + 0.05 * prototype_distance.mean()
            loss.backward()
            optimizer.step()
            train_losses.append(loss.item())
        valid_loss, valid_macro_f1 = evaluate(model, valid_loader, device)
        history.append({"epoch": epoch, "train_loss": float(np.mean(train_losses)), "valid_loss": valid_loss, "valid_macro_f1": valid_macro_f1})
        print(f"epoch={epoch:02d} train_loss={np.mean(train_losses):.4f} valid_loss={valid_loss:.4f} valid_macro_f1={valid_macro_f1:.4f}")

    model.eval()
    with torch.no_grad():
        numeric_tensor = torch.tensor(data.numeric_matrix, dtype=torch.float32).to(device)
        categorical_tensor = torch.tensor(data.categorical_matrix, dtype=torch.long).to(device)
        year_tensor = torch.tensor(data.years, dtype=torch.long).to(device)
        unit_tensor = torch.tensor(data.units, dtype=torch.long).to(device)
        logits, _, embeddings, prototype_distance = model(numeric_tensor, categorical_tensor, year_tensor, unit_tensor)
        probabilities = torch.softmax(logits, dim=1).cpu().numpy()
        embeddings_np = embeddings.cpu().numpy()
        prototype_distance_np = prototype_distance.cpu().numpy()

    subtype = KMeans(n_clusters=6, random_state=SEED, n_init=10).fit_predict(embeddings_np)
    embedding_2d = PCA(n_components=2, random_state=SEED).fit_transform(embeddings_np)
    export_df = data.df[["record_id", "source_unit", "exam_year", "health_status", "healthy_vs_nonhealthy", "high_risk_flag", "severe_flag", "metabolic_risk_score", "hepatic_risk_score"]].copy()
    for idx in range(embeddings_np.shape[1]):
        export_df[f"latent_{idx + 1:02d}"] = embeddings_np[:, idx]
    export_df["prototype_distance"] = prototype_distance_np
    export_df["personalized_subtype"] = subtype
    export_df["embedding_pca_1"] = embedding_2d[:, 0]
    export_df["embedding_pca_2"] = embedding_2d[:, 1]
    for idx, class_name in enumerate(["class_i", "class_ii", "class_iii", "healthy"]):
        export_df[f"prob_{class_name}"] = probabilities[:, idx]

    modeling_dir = OUTPUT_DIR / "modeling"
    features_dir = OUTPUT_DIR / "features"
    export_df.to_csv(features_dir / "graph_daptn_latent_embeddings.csv", index=False)
    pd.DataFrame(history).to_csv(modeling_dir / "graph_daptn_training_history.csv", index=False)
    pd.DataFrame([{"split_name": "random_split_reference", "holdout_value": "validation", "model_name": "GraphDAPTN", "macro_f1": max(h["valid_macro_f1"] for h in history)}]).to_csv(
        modeling_dir / "graph_daptn_summary.csv",
        index=False,
    )
    (modeling_dir / "graph_daptn_training_history.json").write_text(
        json.dumps({"history": history, "train_indices": train_idx.tolist(), "valid_indices": valid_idx.tolist()}, indent=2, ensure_ascii=True),
        encoding="utf-8",
    )
    torch.save(model.state_dict(), modeling_dir / "graph_daptn.pt")
    print("Saved graph-enhanced DAPTN artifacts.")


if __name__ == "__main__":
    main()
