# Supplementary material for: Identification of hidden subtypes in occupational health examinations and their biomedical characteristics using graph-enhanced deep representation learning
Source: Front Public Health. 2026 Jul 13;14:1847173. doi: 10.3389/fpubh.2026.1847173 (PMC13402512; doi:10.3389/fpubh.2026.1847173)
Supplement: Supplementary file 1 [file Data_Sheet_1.zip › code/13_make_figure5_biomedical_discovery.py]

from __future__ import annotations

import matplotlib as mpl
import matplotlib.pyplot as plt
import numpy as np
import pandas as pd
import seaborn as sns
from matplotlib.patches import FancyBboxPatch, Patch

from common import OUTPUT_DIR


FIGURE_DIR = OUTPUT_DIR / "figures"
SUBTYPE_COLORS = ["#e64b35", "#f39b58", "#d9e26f", "#63c6ae", "#45a6c6", "#6f78c8"]
STATUS_COLORS = {"healthy": "#66c2a5", "class_i": "#fc8d62", "class_ii": "#8da0cb", "class_iii": "#e78ac3"}
RISK_COLORS = {"prob_healthy": "#66c2a5", "prob_class_i": "#fdae61", "prob_class_ii": "#5e81c7", "prob_class_iii": "#d7308f"}


def configure_style() -> None:
    mpl.rcParams.update(
        {
            "font.family": "DejaVu Sans",
            "font.size": 10,
            "axes.titlesize": 11,
            "axes.labelsize": 10,
            "xtick.labelsize": 9,
            "ytick.labelsize": 9,
            "figure.titlesize": 13,
            "axes.linewidth": 0.95,
            "savefig.dpi": 450,
        }
    )
    sns.set_style("whitegrid", {"axes.grid": True, "grid.color": "#e6e6e6", "grid.linewidth": 0.6})


def style_axes(ax, rotate_x: int | None = 0) -> None:
    for spine in ax.spines.values():
        spine.set_visible(True)
        spine.set_linewidth(0.95)
        spine.set_edgecolor("black")
    if rotate_x is not None:
        ax.tick_params(axis="x", rotation=rotate_x)


def add_panel_label(ax, label: str) -> None:
    ax.text(-0.12, 1.06, label, transform=ax.transAxes, fontsize=13, fontweight="bold", va="top", ha="left")


def save_figure(fig, filename: str) -> None:
    FIGURE_DIR.mkdir(parents=True, exist_ok=True)
    fig.savefig(FIGURE_DIR / f"{filename}.png", bbox_inches="tight", facecolor="white")
    fig.savefig(FIGURE_DIR / f"{filename}.pdf", bbox_inches="tight", facecolor="white")
    plt.close(fig)


def short_name(name: str) -> str:
    repl = {
        "body_mass_index": "BMI",
        "waist_cm": "Waist",
        "systolic_bp": "SBP",
        "diastolic_bp": "DBP",
        "glucose": "Glucose",
        "hba1c": "HbA1c",
        "triglycerides": "TG",
        "total_cholesterol": "TC",
        "hdl_cholesterol": "HDL",
        "ldl_cholesterol": "LDL",
        "alt": "ALT",
        "ast": "AST",
        "albumin": "Alb",
        "uric_acid": "UA",
        "homocysteine": "Hcy",
        "creatinine": "Cr",
        "bun": "BUN",
        "hs_crp": "hsCRP",
        "hemoglobin": "Hb",
        "age_years": "Age",
    }
    return repl.get(name, name)


def main() -> None:
    configure_style()
    analysis_dir = OUTPUT_DIR / "analysis"
    ranked = pd.read_csv(analysis_dir / "figure5_subtype_hallmark_ranked.csv")
    programs = pd.read_csv(analysis_dir / "figure5_subtype_program_scores.csv")
    flow = pd.read_csv(analysis_dir / "figure5_status_to_subtype_flow.csv")
    risk_curve = pd.read_csv(analysis_dir / "figure5_prototype_risk_curve.csv")
    risk_points = pd.read_csv(analysis_dir / "figure5_prototype_risk_points.csv")
    surface = pd.read_csv(analysis_dir / "figure5_bmi_glucose_surface.csv")
    surface_points = pd.read_csv(analysis_dir / "figure5_bmi_glucose_points.csv")
    subtype_centers = pd.read_csv(analysis_dir / "figure5_bmi_glucose_subtype_centers.csv")
    replication = pd.read_csv(analysis_dir / "figure5_domain_replication.csv")
    class_mix = pd.read_csv(analysis_dir / "figure5_class_subtype_pct.csv")
    subtype_cards = pd.read_csv(analysis_dir / "figure5_subtype_summary_cards.csv")
    severe_boot = pd.read_csv(analysis_dir / "figure5_subtype_severe_bootstrap_summary.csv")
    subtype_year = pd.read_csv(analysis_dir / "figure4_subtype_year_pct.csv")
    abnormalities = pd.read_csv(analysis_dir / "figure5_subtype_abnormality_prevalence.csv")

    fig = plt.figure(figsize=(16.2, 12.0))
    gs = fig.add_gridspec(3, 3, height_ratios=[1.08, 1.0, 1.0], width_ratios=[1.05, 1.0, 1.05], hspace=0.42, wspace=0.34)

    ax_a = fig.add_subplot(gs[0, 0])
    use = ranked.copy()
    y_positions = []
    y_labels = []
    cursor = 0
    for subtype in sorted(use["subtype_code"].unique()):
        sub = use[use["subtype_code"] == subtype].sort_values("zscore")
        ys = np.arange(cursor, cursor + len(sub))
        ax_a.hlines(ys, 0, sub["zscore"], color=[SUBTYPE_COLORS[int(x[1])] for x in sub["subtype_code"]], linewidth=1.8)
        ax_a.scatter(sub["zscore"], ys, s=38, color=[SUBTYPE_COLORS[int(x[1])] for x in sub["subtype_code"]], edgecolor="black", linewidth=0.4, zorder=3)
        for yi, (_, row) in zip(ys, sub.iterrows()):
            ax_a.text(row["zscore"] + (0.05 if row["zscore"] >= 0 else -0.05), yi, short_name(row["biomarker"]), ha="left" if row["zscore"] >= 0 else "right", va="center", fontsize=7.2)
        y_positions.append(np.mean(ys))
        y_labels.append(subtype)
        cursor += len(sub) + 1
    ax_a.axvline(0, color="#9aa1ac", linestyle="--", linewidth=0.9)
    ax_a.set_yticks(y_positions)
    ax_a.set_yticklabels(y_labels)
    ax_a.set_xlabel("Subtype biomarker deviation (z-score)")
    ax_a.set_ylabel("Subtype")
    ax_a.set_title("Ranked biomedical hallmarks")
    style_axes(ax_a, rotate_x=0)
    add_panel_label(ax_a, "A")

    ax_b = fig.add_subplot(gs[0, 1])
    surface = surface[
        surface["bmi_mid"].between(surface["bmi_mid"].quantile(0.02), surface["bmi_mid"].quantile(0.98))
        & surface["glucose_mid"].between(surface["glucose_mid"].quantile(0.02), surface["glucose_mid"].quantile(0.98))
        & (surface["n_records"] >= 12)
    ].copy()
    surface_points = surface_points[
        surface_points["body_mass_index"].between(surface["bmi_mid"].min(), surface["bmi_mid"].max())
        & surface_points["glucose"].between(surface["glucose_mid"].min(), surface["glucose_mid"].max())
    ].copy()
    pivot = surface.pivot_table(index="bmi_mid", columns="glucose_mid", values="mean_prob_class_iii")
    X, Y = np.meshgrid(pivot.columns.values, pivot.index.values)
    Z = pivot.values
    cf = ax_b.contourf(X, Y, Z, levels=12, cmap=sns.blend_palette(["#fff5f0", "#fdc5b2", "#f768a1", "#7a0177"], as_cmap=True), alpha=0.96)
    c = ax_b.contour(X, Y, Z, levels=7, colors="white", linewidths=0.55, alpha=0.9)
    ax_b.clabel(c, inline=True, fontsize=6, fmt="%.2f")
    ax_b.scatter(surface_points["glucose"], surface_points["body_mass_index"], s=5, color="#1f1f1f", alpha=0.08, linewidth=0, zorder=2)
    subtype_centers_plot = subtype_centers[
        subtype_centers["body_mass_index"].between(surface["bmi_mid"].min(), surface["bmi_mid"].max())
        & subtype_centers["glucose"].between(surface["glucose_mid"].min(), surface["glucose_mid"].max())
    ].copy()
    ax_b.scatter(subtype_centers_plot["glucose"], subtype_centers_plot["body_mass_index"], s=70, color=[SUBTYPE_COLORS[int(x)] for x in subtype_centers_plot["personalized_subtype"]], edgecolor="black", linewidth=0.6)
    for row in subtype_centers_plot.itertuples():
        ax_b.text(row.glucose + 0.04, row.body_mass_index + 0.04, row.subtype_code, fontsize=7.4, fontweight="bold")
    ax_b.set_xlabel("Glucose")
    ax_b.set_ylabel("BMI")
    ax_b.set_title("AI-discovered gluco-adiposity risk surface")
    style_axes(ax_b, rotate_x=0)
    add_panel_label(ax_b, "B")

    ax_c = fig.add_subplot(gs[0, 2])
    class_order = ["healthy", "class_i", "class_ii", "class_iii"]
    class_labels = {"healthy": "Healthy", "class_i": "Class I", "class_ii": "Class II", "class_iii": "Class III"}
    class_mix = flow.groupby(["health_status", "subtype_code"], as_index=False)["n_records"].sum()
    class_mix["pct"] = class_mix.groupby("health_status")["n_records"].transform(lambda x: x / x.sum() * 100)
    subtype_order = subtype_cards.sort_values("personalized_subtype")["subtype_code"].tolist()
    x_map = {c: i for i, c in enumerate(class_order)}
    y_map = {s: i for i, s in enumerate(subtype_order)}
    for idx, subtype in enumerate(subtype_order):
        sub = class_mix[class_mix["subtype_code"] == subtype]
        xs = [x_map[v] for v in sub["health_status"]]
        ys = [y_map[subtype]] * len(sub)
        sizes = 28 + sub["pct"].to_numpy() * 8.5
        ax_c.scatter(xs, ys, s=sizes, color=SUBTYPE_COLORS[idx], edgecolor="black", linewidth=0.45, alpha=0.92)
        for x, y, pct in zip(xs, ys, sub["pct"]):
            if pct >= 6:
                ax_c.text(x, y, f"{pct:.0f}", ha="center", va="center", fontsize=6.8, color="white", fontweight="bold")
    ax_c.set_xticks(range(len(class_order)))
    ax_c.set_xticklabels([class_labels[c] for c in class_order], rotation=45, ha="right")
    ax_c.set_yticks(range(len(subtype_order)))
    ax_c.set_yticklabels(subtype_order)
    leg = ax_c.legend(
        handles=[plt.Line2D([0], [0], marker="o", color="none", markerfacecolor=SUBTYPE_COLORS[i], markeredgecolor="black", markeredgewidth=0.4, markersize=6, label=subtype_order[i]) for i in range(len(subtype_order))],
        loc="lower right", frameon=True, fontsize=6.0, ncol=2, handlelength=1.0, borderpad=0.25, labelspacing=0.25, handletextpad=0.3, columnspacing=0.7, title=None
    )
    leg.get_frame().set_edgecolor("black")
    leg.get_frame().set_linewidth(0.6)
    leg.get_frame().set_facecolor("white")
    ax_c.set_xlabel("Health class")
    ax_c.set_ylabel("Subtype")
    ax_c.set_title("Clinical labels contain hidden AI phenotypes", pad=8)
    style_axes(ax_c, rotate_x=0)
    add_panel_label(ax_c, "C")

    ax_d = fig.add_subplot(gs[1, 0])
    prog_pivot = programs.pivot(index="program", columns="subtype_code", values="program_score")
    program_order = ["Adiposity", "Blood pressure", "Glycaemia", "Lipids", "Hepatic", "Renal-purine", "Vascular", "Age-haematologic"]
    program_short = ["Adip.", "BP", "Glyc.", "Lipids", "Hep.", "Renal", "Vasc.", "Age/Hb"]
    x_base = np.arange(len(program_order))
    offsets = np.linspace(-0.28, 0.28, len(prog_pivot.columns))
    for idx, subtype in enumerate(prog_pivot.columns):
        vals = prog_pivot.loc[program_order, subtype].to_numpy()
        ax_d.vlines(x_base + offsets[idx], 0, vals, color=SUBTYPE_COLORS[idx], linewidth=1.25, alpha=0.85)
        ax_d.scatter(x_base + offsets[idx], vals, s=28, color=SUBTYPE_COLORS[idx], edgecolor="black", linewidth=0.35, zorder=3)
    ax_d.axhline(0, color="#9aa1ac", linestyle="--", linewidth=0.9)
    ax_d.set_xticks(x_base)
    ax_d.set_xticklabels(program_short, rotation=45, ha="right")
    ax_d.set_ylabel("Program deviation (z-score)")
    ax_d.set_xlabel("")
    ax_d.set_title("Biomedical program shifts")
    leg = ax_d.legend(prog_pivot.columns, loc="upper right", frameon=True, fontsize=6.0, ncol=2, handlelength=1.0, borderpad=0.25, labelspacing=0.25, handletextpad=0.3, columnspacing=0.7, title=None)
    leg.get_frame().set_edgecolor("black")
    leg.get_frame().set_linewidth(0.6)
    leg.get_frame().set_facecolor("white")
    style_axes(ax_d, rotate_x=0)
    add_panel_label(ax_d, "D")

    ax_e = fig.add_subplot(gs[1, 1])
    rp = risk_points.copy()
    rp = rp[rp["prototype_distance"] <= rp["prototype_distance"].quantile(0.995)].copy()
    hb = ax_e.hexbin(
        rp["prototype_distance"],
        rp["prob_class_iii"],
        gridsize=38,
        cmap=sns.blend_palette(["#f7fbff", "#c7e9f1", "#7fcdbb", "#2c7fb8", "#253494"], as_cmap=True),
        mincnt=1,
        linewidths=0.0,
    )
    bin_edges = np.quantile(rp["prototype_distance"], np.linspace(0.02, 0.985, 16))
    rp["dist_bin"] = pd.cut(rp["prototype_distance"], bins=np.unique(bin_edges), include_lowest=True)
    trend = rp.groupby("dist_bin").agg(
        x=("prototype_distance", "median"),
        y=("prob_class_iii", "median"),
        y_low=("prob_class_iii", lambda x: x.quantile(0.25)),
        y_high=("prob_class_iii", lambda x: x.quantile(0.75)),
    ).dropna().reset_index(drop=True)
    ax_e.fill_between(trend["x"], trend["y_low"], trend["y_high"], color="#ff5aa5", alpha=0.16, zorder=2)
    ax_e.plot(trend["x"], trend["y"], color="#ff2d96", linewidth=2.25, zorder=3)
    ax_e.scatter(trend["x"], trend["y"], s=24, color="#ff2d96", edgecolor="white", linewidth=0.45, zorder=4)
    subtype_risk_anchor = (
        rp.groupby("personalized_subtype")[["prototype_distance", "prob_class_iii"]]
        .median()
        .reset_index()
        .sort_values("personalized_subtype")
    )
    ax_e.scatter(
        subtype_risk_anchor["prototype_distance"],
        subtype_risk_anchor["prob_class_iii"],
        s=54,
        color=[SUBTYPE_COLORS[int(x)] for x in subtype_risk_anchor["personalized_subtype"]],
        edgecolor="black",
        linewidth=0.5,
        zorder=5,
    )
    for row in subtype_risk_anchor.itertuples():
        ax_e.text(row.prototype_distance + 0.03, row.prob_class_iii + 0.012, f"S{int(row.personalized_subtype)}", fontsize=7.0, fontweight="bold")
    ax_e.set_facecolor("#fbfcfe")
    ax_e.set_xlabel("Prototype distance")
    ax_e.set_ylabel("Predicted Class III probability")
    ax_e.set_title("Severe-risk density along the prototype axis")
    cb = plt.colorbar(hb, ax=ax_e, fraction=0.046, pad=0.03)
    cb.outline.set_linewidth(0.6)
    cb.ax.tick_params(labelsize=6)
    style_axes(ax_e, rotate_x=0)
    add_panel_label(ax_e, "E")

    ax_f = fig.add_subplot(gs[1, 2])
    cards = subtype_cards.sort_values("personalized_subtype").copy()
    ax_f.axis("off")
    card_y = [0.74, 0.49, 0.24]
    for idx, row in enumerate(cards.itertuples()):
        col = idx % 2
        r = idx // 2
        x = 0.02 + col * 0.49
        y = card_y[r]
        box = FancyBboxPatch((x, y), 0.45, 0.2, boxstyle="round,pad=0.02,rounding_size=0.025", facecolor="white", edgecolor="black", linewidth=0.7)
        ax_f.add_patch(box)
        ax_f.scatter([x + 0.04], [y + 0.15], s=58, color=SUBTYPE_COLORS[int(row.personalized_subtype)], edgecolor="black", linewidth=0.5)
        ax_f.text(x + 0.08, y + 0.16, row.subtype_code, fontsize=7.8, fontweight="bold", va="center")
        ax_f.text(x + 0.16, y + 0.16, row.subtype_label, fontsize=7.2, va="center")
        ax_f.text(x + 0.03, y + 0.10, f"Age {row.age_years:.0f}", fontsize=6.8)
        ax_f.text(x + 0.17, y + 0.10, f"BMI {row.body_mass_index:.1f}", fontsize=6.8)
        ax_f.text(x + 0.31, y + 0.10, f"SBP {row.systolic_bp:.0f}", fontsize=6.8)
        ax_f.text(x + 0.03, y + 0.05, f"Glu {row.glucose:.2f}", fontsize=6.8)
        ax_f.text(x + 0.17, y + 0.05, f"ALT {row.alt:.0f}", fontsize=6.8)
        ax_f.text(x + 0.31, y + 0.05, f"Hcy {row.homocysteine:.1f}", fontsize=6.8)
    ax_f.set_title("Subtype discovery cards", pad=10)
    add_panel_label(ax_f, "F")

    ax_g = fig.add_subplot(gs[2, 0])
    subtype_order = subtype_cards.sort_values("personalized_subtype")["subtype_code"].tolist()
    abnormality_order = [
        "Obesity",
        "Hyperglycaemia",
        "High HbA1c",
        "Hypertension",
        "High TG",
        "Low HDL",
        "High LDL",
        "ALT elevation",
        "Hyperuricaemia",
        "High Hcy",
        "Inflammation",
    ]
    plot_abn = abnormalities[abnormalities["abnormality"].isin(abnormality_order)].copy()
    x_map = {a: i for i, a in enumerate(abnormality_order)}
    y_map = {s: i for i, s in enumerate(subtype_order)}
    for row in plot_abn.itertuples():
        x = x_map[row.abnormality]
        y = y_map[row.subtype_code]
        size = 18 + abs(row.delta_vs_overall) * 5.5
        color = SUBTYPE_COLORS[int(row.subtype_code[1])]
        ax_g.scatter(x, y, s=size, color=color, edgecolor="black", linewidth=0.35, alpha=0.88)
        if row.prevalence_pct >= 18:
            ax_g.text(x, y, f"{row.prevalence_pct:.0f}", ha="center", va="center", fontsize=6.4, color="white", fontweight="bold")
    ax_g.set_xticks(range(len(abnormality_order)))
    ax_g.set_xticklabels(["Obes.", "Glu", "HbA1c", "HTN", "TG", "HDL", "LDL", "ALT", "UA", "Hcy", "CRP"], rotation=45, ha="right")
    ax_g.set_yticks(range(len(subtype_order)))
    ax_g.set_yticklabels(subtype_order)
    ax_g.set_xlabel("Clinical abnormality")
    ax_g.set_ylabel("Subtype")
    ax_g.set_title("Subtype abnormality burden")
    leg = ax_g.legend(
        handles=[plt.Line2D([0], [0], marker="o", color="none", markerfacecolor=SUBTYPE_COLORS[i], markeredgecolor="black", markeredgewidth=0.4, markersize=6, label=subtype_order[i]) for i in range(len(subtype_order))],
        loc="lower right", frameon=True, fontsize=6.0, ncol=2, handlelength=1.0, borderpad=0.25, labelspacing=0.25, handletextpad=0.3, columnspacing=0.7
    )
    leg.get_frame().set_edgecolor("black")
    leg.get_frame().set_linewidth(0.6)
    leg.get_frame().set_facecolor("white")
    style_axes(ax_g, rotate_x=0)
    add_panel_label(ax_g, "G")

    ax_h = fig.add_subplot(gs[2, 1])
    year_long = subtype_year.melt(id_vars="personalized_subtype", var_name="year", value_name="pct")
    year_long["subtype_code"] = year_long["personalized_subtype"].map(lambda x: f"S{int(x)}")
    year_long["year"] = year_long["year"].astype(str)
    year_pivot = year_long.pivot(index="year", columns="subtype_code", values="pct").reindex(columns=subtype_order)
    x_year = np.arange(len(year_pivot.index))
    ax_h.stackplot(x_year, [year_pivot[col].values for col in subtype_order], colors=SUBTYPE_COLORS, alpha=0.92)
    cum = np.zeros(len(year_pivot.index))
    for idx, subtype in enumerate(subtype_order):
        vals = year_pivot[subtype].values
        mid = cum + vals / 2
        peak_idx = int(np.argmax(vals))
        ax_h.text(x_year[peak_idx], mid[peak_idx], subtype, ha="center", va="center", fontsize=6.8, color="white", fontweight="bold")
        cum += vals
    ax_h.set_xticks(x_year)
    ax_h.set_xticklabels(year_pivot.index.astype(str))
    ax_h.set_xlabel("Year")
    ax_h.set_ylabel("Within-subtype composition (%)")
    ax_h.set_title("Subtype temporal drift")
    style_axes(ax_h, rotate_x=0)
    add_panel_label(ax_h, "H")

    ax_i = fig.add_subplot(gs[2, 2])
    severe = severe_boot.sort_values("mean", ascending=True).reset_index(drop=True)
    y = np.arange(len(severe))
    ax_i.hlines(y=y, xmin=0, xmax=severe["upper"], color="#d9dde7", linewidth=1.0, zorder=0)
    proto_map = subtype_cards.set_index("subtype_code")["prototype_distance"].to_dict()
    for i, row in enumerate(severe.itertuples()):
        color = SUBTYPE_COLORS[int(row.subtype_code[1])]
        ax_i.plot([row.lower, row.upper], [i, i], color=color, linewidth=2.0, alpha=0.65, solid_capstyle="round", zorder=2)
        marker_size = 40 + proto_map.get(row.subtype_code, 0) * 28
        ax_i.scatter(row.mean, i, s=marker_size, color=color, edgecolor="black", linewidth=0.5, zorder=3)
        ax_i.text(row.upper + 0.014, i, f"{row.mean:.2f}", va="center", fontsize=7.0)
    ax_i.set_yticks(y)
    ax_i.set_yticklabels(severe["subtype_code"])
    ax_i.set_xlabel("Bootstrapped mean Class III probability")
    ax_i.set_ylabel("Subtype")
    ax_i.set_title("AI-derived severe-risk ranking")
    size_handles = [
        plt.scatter([], [], s=40 + 0.5 * 28, color="white", edgecolor="black", linewidth=0.5),
        plt.scatter([], [], s=40 + 1.0 * 28, color="white", edgecolor="black", linewidth=0.5),
        plt.scatter([], [], s=40 + 1.5 * 28, color="white", edgecolor="black", linewidth=0.5),
    ]
    leg = ax_i.legend(size_handles, ["0.5", "1.0", "1.5"], title="Proto dist", loc="lower right", frameon=True, fontsize=6.0, title_fontsize=6.2, borderpad=0.25, labelspacing=0.25, handletextpad=0.5)
    leg.get_frame().set_edgecolor("black")
    leg.get_frame().set_linewidth(0.6)
    leg.get_frame().set_facecolor("white")
    style_axes(ax_i, rotate_x=0)
    add_panel_label(ax_i, "I")

    fig.suptitle("Figure 5 | Biomedical discoveries learned by Graph-DAPTN beyond conventional health labels", y=0.995)
    save_figure(fig, "figure_5_biomedical_discovery")
    print("Saved Figure 5 biomedical discovery figure.")


if __name__ == "__main__":
    main()
