# Supplementary material for: Identification of hidden subtypes in occupational health examinations and their biomedical characteristics using graph-enhanced deep representation learning
Source: Front Public Health. 2026 Jul 13;14:1847173. doi: 10.3389/fpubh.2026.1847173 (PMC13402512; doi:10.3389/fpubh.2026.1847173)
Supplement: Supplementary file 1 [file Data_Sheet_1.zip › code/07_make_method_figure.py]

from __future__ import annotations

import json

import matplotlib as mpl
import matplotlib.pyplot as plt
import numpy as np
import pandas as pd
import seaborn as sns

from common import OUTPUT_DIR


FIGURE_DIR = OUTPUT_DIR / "figures"

UNIT_ABBR = {
    "harbin_electrical_section": "ELEC",
    "harbin_locomotive_section": "LOCO",
    "harbin_passenger_transport_section": "PASS",
    "harbin_station": "STAT",
    "harbin_transport_operations_section": "OPER",
}

STATUS_SHORT = {"healthy": "H", "class_i": "C1", "class_ii": "C2", "class_iii": "C3"}
STATUS_COLORS = {"H": "#66c2a5", "C1": "#fc8d62", "C2": "#8da0cb", "C3": "#e78ac3"}
METRIC_COLORS = {"Met": "#355c9a", "Hep": "#2aa1b3", "Proto": "#67c96b"}


def configure_style() -> None:
    mpl.rcParams.update(
        {
            "font.family": "DejaVu Sans",
            "font.size": 9,
            "axes.titlesize": 10,
            "axes.labelsize": 9,
            "xtick.labelsize": 8,
            "ytick.labelsize": 8,
            "figure.titlesize": 11,
            "axes.linewidth": 0.95,
            "savefig.dpi": 450,
        }
    )
    sns.set_style("whitegrid", {"axes.grid": True, "grid.color": "#e7e7e7", "grid.linewidth": 0.6})


def style_axes(ax, rotate_x: int | None = 45) -> None:
    for spine in ax.spines.values():
        spine.set_visible(True)
        spine.set_linewidth(0.95)
        spine.set_edgecolor("black")
    if rotate_x is not None:
        ax.tick_params(axis="x", rotation=rotate_x)


def add_panel_label(ax, label: str) -> None:
    ax.text(-0.12, 1.06, label, transform=ax.transAxes, fontsize=12, fontweight="bold", va="top", ha="left")


def save_figure(fig, filename: str) -> None:
    FIGURE_DIR.mkdir(parents=True, exist_ok=True)
    fig.savefig(FIGURE_DIR / f"{filename}.png", bbox_inches="tight", facecolor="white")
    fig.savefig(FIGURE_DIR / f"{filename}.pdf", bbox_inches="tight", facecolor="white")
    plt.close(fig)


def small_box_legend(ax, items: list[tuple[str, str]], x=0.98, y=0.03, ncol=2, fontsize=6.9, col_w=0.12, row_h=0.068) -> None:
    rows = int(np.ceil(len(items) / ncol))
    width = ncol * col_w + 0.02
    height = rows * row_h + 0.02
    left = x - width
    bottom = y
    ax.add_patch(
        plt.Rectangle((left, bottom), width, height, transform=ax.transAxes, facecolor="white", edgecolor="black", linewidth=0.6, zorder=20)
    )
    for idx, (label, color) in enumerate(items):
        r = idx // ncol
        c = idx % ncol
        px = left + 0.016 + c * col_w
        py = bottom + height - 0.036 - r * row_h
        ax.plot([px, px + 0.024], [py, py], transform=ax.transAxes, color=color, linewidth=1.6, solid_capstyle="round", zorder=21)
        ax.text(px + 0.032, py, label, transform=ax.transAxes, va="center", ha="left", fontsize=fontsize, zorder=21)


def draw_architecture(ax, train_size: int, valid_size: int, subtype_count: int) -> None:
    ax.axis("off")
    top = [
        (0.03, "Clinical table\n63,988"),
        (0.22, "Grouped token\nencoder"),
        (0.41, "Graph message\npassing"),
        (0.60, "Domain fusion\nunit + year"),
        (0.79, "Latent space\n24-D"),
    ]
    bottom = [
        (0.12, "Missingness"),
        (0.35, "Prototype\nbank"),
        (0.57, f"Subtype\n{subtype_count}"),
        (0.79, "Prediction +\nreconstruction"),
    ]
    fills_top = ["#ffffff", "#edf5ff", "#dceeff", "#eef7ea", "#fff3e8"]
    fills_bottom = ["#f5f5f5", "#fff6cf", "#f4ecfb", "#fdeaea"]
    for (x, label), fill in zip(top, fills_top):
        ax.add_patch(plt.Rectangle((x, 0.60), 0.14, 0.16, facecolor=fill, edgecolor="black", linewidth=1.0))
        ax.text(x + 0.07, 0.68, label, ha="center", va="center", fontsize=8.4)
    for (x, label), fill in zip(bottom, fills_bottom):
        ax.add_patch(plt.Rectangle((x, 0.28), 0.14, 0.14, facecolor=fill, edgecolor="black", linewidth=1.0))
        ax.text(x + 0.07, 0.35, label, ha="center", va="center", fontsize=8.0)
    for x1, x2 in zip([0.03, 0.22, 0.41, 0.60], [0.22, 0.41, 0.60, 0.79]):
        ax.annotate("", xy=(x2, 0.68), xytext=(x1 + 0.14, 0.68), arrowprops=dict(arrowstyle="->", lw=1.0, color="black"))
    ax.annotate("", xy=(0.22, 0.60), xytext=(0.19, 0.42), arrowprops=dict(arrowstyle="->", lw=1.0, color="black"))
    ax.annotate("", xy=(0.48, 0.60), xytext=(0.42, 0.42), arrowprops=dict(arrowstyle="->", lw=1.0, color="black"))
    ax.annotate("", xy=(0.57, 0.35), xytext=(0.49, 0.35), arrowprops=dict(arrowstyle="->", lw=1.0, color="black"))
    ax.annotate("", xy=(0.79, 0.35), xytext=(0.71, 0.35), arrowprops=dict(arrowstyle="->", lw=1.0, color="black"))
    ax.annotate("", xy=(0.86, 0.42), xytext=(0.86, 0.60), arrowprops=dict(arrowstyle="->", lw=1.0, color="black"))
    ax.text(0.03, 0.08, f"Train/validation split: {train_size:,} / {valid_size:,}   |   8 biomarker systems   |   5 units x 4 years", fontsize=8.0)
    ax.set_title("Graph-enhanced DAPTN workflow")


def draw_pretty_network(ax) -> None:
    groups = {"Anthro": 5, "Hemo": 3, "Gly": 2, "Lipid": 4, "Hep": 3, "Renal": 4, "Hema": 2, "Inflam": 1}
    coords = {
        "Anthro": (1.02, 0.10),
        "Hemo": (-0.08, 0.90),
        "Gly": (0.66, 0.92),
        "Lipid": (-0.82, 0.54),
        "Hep": (-0.92, -0.04),
        "Renal": (-0.20, -0.86),
        "Hema": (0.70, -0.76),
        "Inflam": (1.00, -0.12),
    }
    edges = [
        ("Anthro", "Hemo", 0.10, 2.2),
        ("Anthro", "Gly", 0.04, 2.8),
        ("Anthro", "Lipid", 0.22, 2.0),
        ("Anthro", "Renal", -0.18, 1.7),
        ("Anthro", "Inflam", 0.18, 1.8),
        ("Gly", "Lipid", -0.14, 2.3),
        ("Gly", "Renal", 0.25, 2.6),
        ("Gly", "Inflam", -0.20, 1.8),
        ("Lipid", "Hep", -0.12, 2.7),
        ("Hep", "Renal", 0.14, 2.5),
        ("Renal", "Hemo", -0.10, 2.1),
        ("Hema", "Inflam", 0.10, 1.7),
        ("Inflam", "Hep", -0.26, 1.9),
        ("Hemo", "Inflam", 0.20, 1.6),
        ("Lipid", "Renal", -0.24, 1.7),
        ("Hemo", "Gly", -0.08, 1.9),
        ("Anthro", "Hep", 0.18, 1.6),
        ("Gly", "Hep", -0.14, 1.5),
        ("Renal", "Inflam", 0.20, 1.5),
    ]
    ax.axis("off")
    ring_colors = sns.color_palette(["#173753", "#2f6690", "#3a7ca5", "#57a0d3", "#f4d35e", "#ee964b", "#f95738", "#9d4edd"])
    edge_colors = sns.color_palette("blend:#d8e2ef,#98a9c7", n_colors=len(edges))
    for a, b, rad, lw in edges:
        x1, y1 = coords[a]
        x2, y2 = coords[b]
        ax.annotate(
            "",
            xy=(x2, y2),
            xytext=(x1, y1),
            arrowprops=dict(arrowstyle="-", color=edge_colors[edges.index((a, b, rad, lw))], lw=lw, alpha=0.95, connectionstyle=f"arc3,rad={rad}"),
            zorder=1,
        )
    outer_ring = plt.Circle((0, 0), 1.13, transform=ax.transData, fill=False, edgecolor="#d9dee7", linewidth=1.0, linestyle="-", alpha=0.9, zorder=0)
    inner_ring = plt.Circle((0, 0), 0.78, transform=ax.transData, fill=False, edgecolor="#eceff4", linewidth=0.9, linestyle="--", alpha=0.8, zorder=0)
    ax.add_patch(outer_ring)
    ax.add_patch(inner_ring)
    for idx, (name, count) in enumerate(groups.items()):
        x, y = coords[name]
        ax.scatter(x, y, s=760 + count * 60, color=ring_colors[idx], edgecolor="black", linewidth=1.15, zorder=3)
        ax.scatter(x, y, s=220 + count * 20, color="white", alpha=0.12, edgecolor="none", zorder=4)
        ax.text(x, y + 0.02, name, ha="center", va="center", fontsize=7.6, fontweight="bold", color="white" if idx in [0, 1, 2, 7] else "black")
        ax.text(x, y - 0.20, f"{count}", ha="center", va="center", fontsize=7.0, color="white" if idx in [0, 1, 2, 7] else "black")
    ax.set_xlim(-1.28, 1.28)
    ax.set_ylim(-1.10, 1.08)
    ax.set_title("Biomarker system interaction map")


def annotate_heatmap(ax, data: pd.DataFrame, fmt: str = ".2f", white_threshold: float | None = None) -> None:
    vals = data.to_numpy(dtype=float)
    if white_threshold is None:
        white_threshold = float(np.nanmedian(vals))
    for i in range(data.shape[0]):
        for j in range(data.shape[1]):
            val = data.iloc[i, j]
            color = "white" if val >= white_threshold else "black"
            ax.text(j + 0.5, i + 0.5, format(val, fmt), ha="center", va="center", fontsize=6.6, color=color, fontweight="bold")


def main() -> None:
    configure_style()
    modeling_dir = OUTPUT_DIR / "modeling"
    features_dir = OUTPUT_DIR / "features"
    analysis_dir = OUTPUT_DIR / "analysis"

    daptn_history = pd.DataFrame(json.loads((modeling_dir / "daptn_training_history.json").read_text())["history"])
    graph_history = pd.read_csv(modeling_dir / "graph_daptn_training_history.csv")
    benchmark_results = pd.read_csv(modeling_dir / "benchmark_results.csv")
    graph_cross = pd.read_csv(modeling_dir / "graph_daptn_cross_domain_results.csv")
    graph_cross_summary = pd.read_csv(modeling_dir / "graph_daptn_cross_domain_summary.csv")
    graph_embed = pd.read_csv(features_dir / "graph_daptn_latent_embeddings.csv")
    bootstrap = pd.read_csv(analysis_dir / "figure3_bootstrap_profiles.csv")
    lift = pd.read_csv(analysis_dir / "figure3_subtype_class_lift.csv")
    unit_comp = pd.read_csv(analysis_dir / "figure3_subtype_unit_composition.csv")
    purity = pd.read_csv(analysis_dir / "figure3_latent_purity.csv")

    fig = plt.figure(figsize=(15.6, 13.0))
    gs = fig.add_gridspec(4, 3, height_ratios=[0.95, 0.95, 1.0, 1.0], hspace=0.42, wspace=0.34)

    ax_a = fig.add_subplot(gs[0, 0:2])
    draw_architecture(ax_a, 51190, 12798, int(graph_embed["personalized_subtype"].nunique()))
    add_panel_label(ax_a, "A")

    ax_b = fig.add_subplot(gs[0, 2])
    draw_pretty_network(ax_b)
    add_panel_label(ax_b, "B")

    ax_c = fig.add_subplot(gs[1, 0])
    selected = ["HistGradientBoosting", "GradientBoosting", "DecisionTree", "RandomForest", "MLP", "ExtraTrees", "LinearSVM"]
    short = {
        "HistGradientBoosting": "HGB",
        "GradientBoosting": "GB",
        "DecisionTree": "DT",
        "RandomForest": "RF",
        "MLP": "MLP",
        "ExtraTrees": "ET",
        "LinearSVM": "LSVM",
    }
    year_scores = benchmark_results[(benchmark_results["split_name"] == "leave_one_year_out") & (benchmark_results["model_name"].isin(selected))].groupby("model_name")["macro_f1"].mean()
    unit_scores = benchmark_results[(benchmark_results["split_name"] == "leave_one_unit_out") & (benchmark_results["model_name"].isin(selected))].groupby("model_name")["macro_f1"].mean()
    graph_year = graph_cross_summary[graph_cross_summary["split_name"] == "leave_one_year_out"]["macro_f1_mean"].mean()
    graph_unit = graph_cross_summary[graph_cross_summary["split_name"] == "leave_one_unit_out"]["macro_f1_mean"].mean()
    order = ["LinearSVM", "ExtraTrees", "MLP", "RandomForest", "DecisionTree", "GradientBoosting", "HistGradientBoosting", "GraphDAPTN"]
    pairs = {
        "LinearSVM": (year_scores["LinearSVM"], unit_scores["LinearSVM"]),
        "ExtraTrees": (year_scores["ExtraTrees"], unit_scores["ExtraTrees"]),
        "MLP": (year_scores["MLP"], unit_scores["MLP"]),
        "RandomForest": (year_scores["RandomForest"], unit_scores["RandomForest"]),
        "DecisionTree": (year_scores["DecisionTree"], unit_scores["DecisionTree"]),
        "GradientBoosting": (year_scores["GradientBoosting"], unit_scores["GradientBoosting"]),
        "HistGradientBoosting": (year_scores["HistGradientBoosting"], unit_scores["HistGradientBoosting"]),
        "GraphDAPTN": (graph_year, graph_unit),
    }
    colors = {"Year": "#2ca25f", "Unit": "#756bb1"}
    for idx, model in enumerate(order):
        yv, uv = pairs[model]
        ax_c.plot([yv, uv], [idx, idx], color="#bdbdbd", linewidth=2.2)
        ax_c.scatter(yv, idx, s=52, color=colors["Year"], edgecolor="black", linewidth=0.5, zorder=3)
        ax_c.scatter(uv, idx, s=52, color=colors["Unit"], edgecolor="black", linewidth=0.5, zorder=3)
    ax_c.axvline(float(daptn_history["valid_macro_f1"].max()), color="#e15759", linestyle="--", linewidth=1.2)
    ax_c.set_yticks(range(len(order)))
    ax_c.set_yticklabels(["LSVM", "ET", "MLP", "RF", "DT", "GB", "HGB", "Graph"])
    ax_c.set_xlabel("Macro-F1")
    ax_c.set_ylabel("")
    ax_c.set_title("Cross-domain performance ladder")
    small_box_legend(ax_c, [("Year", colors["Year"]), ("Unit", colors["Unit"]), ("DAPTN val", "#e15759")], x=0.985, y=0.04, ncol=1, fontsize=6.8, col_w=0.17)
    style_axes(ax_c, rotate_x=45)
    add_panel_label(ax_c, "C")

    ax_d = fig.add_subplot(gs[1, 1])
    year_tab = (
        graph_cross_summary[graph_cross_summary["split_name"] == "leave_one_year_out"]
        .set_index("holdout_value")["macro_f1_mean"]
        .rename(index=str)
    )
    unit_tab = (
        graph_cross_summary[graph_cross_summary["split_name"] == "leave_one_unit_out"]
        .assign(holdout_value=lambda d: d["holdout_value"].replace(UNIT_ABBR))
        .set_index("holdout_value")["macro_f1_mean"]
        .reindex(["ELEC", "LOCO", "PASS", "STAT", "OPER"])
    )
    year_df = pd.DataFrame({"holdout": [str(v) for v in year_tab.index], "macro_f1": year_tab.values, "domain": "Year"})
    unit_df = pd.DataFrame({"holdout": list(unit_tab.index), "macro_f1": unit_tab.values, "domain": "Unit"})
    subgs_d = gs[1, 1].subgridspec(1, 2, wspace=0.28)
    plt.delaxes(ax_d)
    ax_d1 = fig.add_subplot(subgs_d[0, 0])
    ax_d2 = fig.add_subplot(subgs_d[0, 1])
    y_pos = np.arange(len(year_df))
    ax_d1.hlines(y=y_pos, xmin=0, xmax=year_df["macro_f1"], color="#9ecae1", linewidth=2.2)
    ax_d1.scatter(year_df["macro_f1"], y_pos, s=42, color="#2ca25f", edgecolor="black", linewidth=0.5, zorder=3)
    for yi, val in zip(y_pos, year_df["macro_f1"]):
        ax_d1.text(val + 0.003, yi, f"{val:.2f}", va="center", ha="left", fontsize=6.6)
    ax_d1.set_yticks(y_pos)
    ax_d1.set_yticklabels(year_df["holdout"])
    ax_d1.set_xlim(0.74, max(0.90, year_df["macro_f1"].max() + 0.03))
    ax_d1.set_title("Year")
    ax_d1.set_xlabel("Macro-F1")
    ax_d1.set_ylabel("")
    style_axes(ax_d1, rotate_x=0)
    add_panel_label(ax_d1, "D")
    u_pos = np.arange(len(unit_df))
    ax_d2.hlines(y=u_pos, xmin=0, xmax=unit_df["macro_f1"], color="#c7b9ff", linewidth=2.2)
    ax_d2.scatter(unit_df["macro_f1"], u_pos, s=42, color="#756bb1", edgecolor="black", linewidth=0.5, zorder=3)
    for yi, val in zip(u_pos, unit_df["macro_f1"]):
        ax_d2.text(val + 0.003, yi, f"{val:.2f}", va="center", ha="left", fontsize=6.6)
    ax_d2.set_yticks(u_pos)
    ax_d2.set_yticklabels([])
    ax_d2.set_xlim(0.74, max(0.90, unit_df["macro_f1"].max() + 0.03))
    ax_d2.set_title("Unit")
    ax_d2.set_xlabel("Macro-F1")
    ax_d2.set_ylabel("")
    style_axes(ax_d2, rotate_x=0)
    for yi, label in zip(u_pos, unit_df["holdout"]):
        ax_d2.text(0.742, yi, label, ha="right", va="center", fontsize=7.0, clip_on=False)
    ax_d1.text(0.5, 1.22, "Graph-DAPTN holdout map", transform=ax_d1.transAxes, ha="center", va="bottom", fontsize=10)

    ax_e = fig.add_subplot(gs[1, 2])
    graph_cross["setting"] = graph_cross["split_name"].map({"leave_one_year_out": "Year-out", "leave_one_unit_out": "Unit-out"})
    graph_cross["holdout_display"] = graph_cross["holdout_value"].replace(UNIT_ABBR).astype(str)
    holdout_order = ["2022", "2023", "2024", "2025", "ELEC", "LOCO", "PASS", "STAT", "OPER"]
    graph_cross["holdout_display"] = pd.Categorical(graph_cross["holdout_display"], categories=holdout_order, ordered=True)
    sns.stripplot(
        data=graph_cross.sort_values("holdout_display"),
        x="holdout_display",
        y="macro_f1",
        hue="setting",
        palette={"Year-out": colors["Year"], "Unit-out": colors["Unit"]},
        dodge=False,
        size=4.1,
        edgecolor="black",
        linewidth=0.35,
        ax=ax_e,
    )
    if ax_e.legend_ is not None:
        ax_e.legend_.remove()
    mean_by_holdout = graph_cross.groupby("holdout_display")["macro_f1"].mean().reindex(holdout_order)
    ax_e.plot(range(len(holdout_order)), mean_by_holdout.values, color="black", linewidth=1.0, marker="s", markersize=3.5, zorder=5)
    ax_e.set_title("Repeated Graph-DAPTN holdouts")
    ax_e.set_xlabel("")
    ax_e.set_ylabel("Macro-F1")
    style_axes(ax_e, rotate_x=45)
    add_panel_label(ax_e, "E")

    ax_f = fig.add_subplot(gs[2, 0])
    ax_f.plot(graph_history["epoch"], graph_history["train_loss"], color="#4d4d4d", linewidth=1.5)
    ax_f.plot(graph_history["epoch"], graph_history["valid_loss"], color="#1f77b4", linewidth=1.5)
    ax_f2 = ax_f.twinx()
    ax_f2.plot(graph_history["epoch"], graph_history["valid_macro_f1"], color="#d1495b", linewidth=1.5)
    for spine in ax_f2.spines.values():
        spine.set_visible(False)
    ax_f.set_title("Optimization dynamics")
    ax_f.set_xlabel("Epoch")
    ax_f.set_ylabel("Loss")
    ax_f2.set_ylabel("Macro-F1")
    small_box_legend(ax_f, [("Train", "#4d4d4d"), ("Val", "#1f77b4"), ("F1", "#d1495b")], x=0.42, y=0.05, ncol=1, fontsize=6.8, col_w=0.13)
    style_axes(ax_f, rotate_x=45)
    add_panel_label(ax_f, "F")

    ax_g = fig.add_subplot(gs[2, 1])
    sampled = graph_embed.sample(min(len(graph_embed), 18000), random_state=42).copy()
    qx = sampled["embedding_pca_1"].quantile([0.01, 0.99])
    qy = sampled["embedding_pca_2"].quantile([0.01, 0.99])
    sampled = sampled[sampled["embedding_pca_1"].between(qx.iloc[0], qx.iloc[1]) & sampled["embedding_pca_2"].between(qy.iloc[0], qy.iloc[1])]
    contour_cmap = sns.blend_palette(["#f7fbff", "#d0e1f2", "#92c5de", "#4f9bc7", "#2166ac"], as_cmap=True)
    sns.kdeplot(
        data=sampled,
        x="embedding_pca_1",
        y="embedding_pca_2",
        fill=True,
        thresh=0.03,
        levels=14,
        cmap=contour_cmap,
        bw_adjust=0.9,
        alpha=0.95,
        ax=ax_g,
    )
    sns.kdeplot(
        data=sampled,
        x="embedding_pca_1",
        y="embedding_pca_2",
        color="#245b99",
        levels=8,
        linewidths=0.7,
        bw_adjust=0.9,
        alpha=0.65,
        ax=ax_g,
    )
    sns.scatterplot(
        data=sampled.sample(min(len(sampled), 3500), random_state=7),
        x="embedding_pca_1",
        y="embedding_pca_2",
        hue="personalized_subtype",
        palette="Set2",
        s=8,
        alpha=0.45,
        linewidth=0,
        legend=False,
        ax=ax_g,
        zorder=3,
    )
    centers = sampled.groupby("personalized_subtype")[["embedding_pca_1", "embedding_pca_2"]].median()
    ax_g.scatter(centers["embedding_pca_1"], centers["embedding_pca_2"], s=30, c="#fff7bc", edgecolors="black", linewidths=0.7, zorder=4)
    for subtype, row in centers.iterrows():
        ax_g.text(row["embedding_pca_1"], row["embedding_pca_2"], str(int(subtype)), ha="center", va="center", fontsize=6.8, zorder=5)
    ax_g.set_title("Latent subtype topography")
    ax_g.set_xlabel("PC1")
    ax_g.set_ylabel("PC2")
    style_axes(ax_g, rotate_x=0)
    add_panel_label(ax_g, "G")

    ax_h = fig.add_subplot(gs[2, 2])
    pivot = bootstrap.pivot(index="personalized_subtype", columns="metric", values="median")
    lo = bootstrap.pivot(index="personalized_subtype", columns="metric", values="ci_low")
    hi = bootstrap.pivot(index="personalized_subtype", columns="metric", values="ci_high")
    metric_order = ["metabolic_risk_score", "hepatic_risk_score", "prototype_distance"]
    metric_colors = {"metabolic_risk_score": "#355c9a", "hepatic_risk_score": "#2aa1b3", "prototype_distance": "#67c96b"}
    metric_short = {"metabolic_risk_score": "Met", "hepatic_risk_score": "Hep", "prototype_distance": "Proto"}
    subtype_pos = np.arange(len(pivot.index))
    for offset, metric in zip([-0.18, 0.0, 0.18], metric_order):
        x = pivot[metric].to_numpy()
        xerr = np.vstack([x - lo[metric].to_numpy(), hi[metric].to_numpy() - x])
        ax_h.errorbar(x, subtype_pos + offset, xerr=xerr, fmt="o", color=metric_colors[metric], ecolor=metric_colors[metric], elinewidth=1.2, capsize=2.2, markersize=4.6)
    ax_h.set_yticks(subtype_pos)
    ax_h.set_yticklabels(pivot.index.astype(str))
    ax_h.set_xlabel("Median signal with 95% CI")
    ax_h.set_ylabel("Subtype")
    ax_h.set_title("Bootstrap subtype signatures")
    small_box_legend(ax_h, [(metric_short[m], metric_colors[m]) for m in metric_order], x=0.985, y=0.04, ncol=1, fontsize=6.8, col_w=0.14)
    style_axes(ax_h, rotate_x=45)
    add_panel_label(ax_h, "H")

    ax_i = fig.add_subplot(gs[3, 0])
    subtype_year = graph_embed.groupby(["personalized_subtype", "exam_year"]).size().unstack(fill_value=0)
    years = subtype_year.columns.astype(int).to_numpy()
    stream_colors = sns.color_palette("Spectral", n_colors=len(subtype_year.index))
    ax_i.stackplot(years, subtype_year.to_numpy(), colors=stream_colors, alpha=0.95)
    ax_i.set_title("Subtype prevalence drift")
    ax_i.set_ylabel("Records")
    ax_i.set_xlabel("")
    items = [(str(i), stream_colors[idx]) for idx, i in enumerate(subtype_year.index)]
    small_box_legend(ax_i, items, x=0.985, y=0.90, ncol=6, fontsize=6.2, col_w=0.075)
    style_axes(ax_i, rotate_x=45)
    add_panel_label(ax_i, "I")

    ax_j = fig.add_subplot(gs[3, 1])
    unit_cols = ["harbin_electrical_section", "harbin_locomotive_section", "harbin_passenger_transport_section", "harbin_station", "harbin_transport_operations_section"]
    comp = unit_comp.set_index("personalized_subtype")[unit_cols].rename(columns=UNIT_ABBR)
    for i, subtype in enumerate(comp.index):
        for j, col in enumerate(comp.columns):
            val = float(comp.loc[subtype, col])
            size = 18 + val * 13.5
            color = sns.color_palette("crest", as_cmap=True)(val / 100)
            ax_j.scatter(j, i, s=size, color=color, edgecolors="black", linewidths=0.35)
            ax_j.text(j, i, f"{val:.1f}", ha="center", va="center", fontsize=6.6, color="white" if val >= 45 else "black")
    ax_j.set_xticks(range(len(comp.columns)))
    ax_j.set_xticklabels(comp.columns, rotation=45, ha="right")
    ax_j.set_yticks(range(len(comp.index)))
    ax_j.set_yticklabels(comp.index.astype(str))
    ax_j.set_xlim(-0.6, len(comp.columns) - 0.4)
    ax_j.set_ylim(len(comp.index) - 0.4, -0.6)
    ax_j.set_title("Subtype-by-unit composition")
    style_axes(ax_j, rotate_x=45)
    add_panel_label(ax_j, "J")

    ax_k = fig.add_subplot(gs[3, 2])
    lift = lift.set_index("personalized_subtype")
    lift_matrix = pd.DataFrame({"H": lift["lift_healthy"], "C1": lift["lift_class_i"], "C2": lift["lift_class_ii"], "C3": lift["lift_class_iii"]})
    for i, subtype in enumerate(lift_matrix.index):
        for j, col in enumerate(lift_matrix.columns):
            val = float(lift_matrix.loc[subtype, col])
            size = min(700, 35 + val * 28)
            color = sns.color_palette("mako", as_cmap=True)(min(1, val / 8))
            ax_k.scatter(j, i, s=size, color=color, edgecolors="black", linewidths=0.35)
            ax_k.text(j, i, f"{val:.1f}", ha="center", va="center", fontsize=6.6, color="white" if val > 3 else "black")
    ax_k.set_xticks(range(len(lift_matrix.columns)))
    ax_k.set_xticklabels(lift_matrix.columns, rotation=45, ha="right")
    ax_k.set_yticks(range(len(lift_matrix.index)))
    ax_k.set_yticklabels(lift_matrix.index.astype(str))
    ax_k.set_xlim(-0.5, len(lift_matrix.columns) - 0.5)
    ax_k.set_ylim(len(lift_matrix.index) - 0.5, -0.5)
    ax_k.set_title("Subtype class lift")
    ax_k.set_xlabel("Health class")
    ax_k.set_ylabel("Subtype")
    style_axes(ax_k, rotate_x=45)
    add_panel_label(ax_k, "K")

    inset = ax_k.inset_axes([0.02, 0.70, 0.38, 0.26])
    y_pos = np.arange(len(purity))
    inset.barh(y_pos, purity["mean"], color="#5ab4ac", edgecolor="black", linewidth=0.5)
    inset.set_yticks(y_pos)
    inset.set_yticklabels(purity["personalized_subtype"].astype(str))
    inset.set_xlim(0, 1.02)
    inset.set_title("Purity", fontsize=7.0)
    inset.tick_params(axis="both", labelsize=6.0)
    for spine in inset.spines.values():
        spine.set_visible(True)
        spine.set_linewidth(0.7)
        spine.set_edgecolor("black")

    fig.suptitle("Figure 3 | Graph-enhanced DAPTN architecture, cross-domain generalization, and hidden subtype geometry", y=0.995)
    save_figure(fig, "figure_3_method_and_ablation")
    print("Saved richer Figure 3.")


if __name__ == "__main__":
    main()
