# Supplementary material for: Identification of hidden subtypes in occupational health examinations and their biomedical characteristics using graph-enhanced deep representation learning
Source: Front Public Health. 2026 Jul 13;14:1847173. doi: 10.3389/fpubh.2026.1847173 (PMC13402512; doi:10.3389/fpubh.2026.1847173)
Supplement: Supplementary file 1 [file Data_Sheet_1.zip › code/10_prepare_figure4_analysis.py]

from __future__ import annotations

import pandas as pd

from common import OUTPUT_DIR


ANALYSIS_DIR = OUTPUT_DIR / "analysis"
UNIT_ABBR = {
    "harbin_electrical_section": "ELEC",
    "harbin_locomotive_section": "LOCO",
    "harbin_passenger_transport_section": "PASS",
    "harbin_station": "STAT",
    "harbin_transport_operations_section": "OPER",
}
STATUS_ORDER = ["healthy", "class_i", "class_ii", "class_iii"]
HALLMARK_FEATURES = [
    "glucose",
    "hba1c",
    "systolic_bp",
    "diastolic_bp",
    "alt",
    "ast",
    "uric_acid",
    "homocysteine",
    "body_mass_index",
    "triglycerides",
    "hdl_cholesterol",
    "ldl_cholesterol",
]
SUBTYPE_LABELS = {
    0: ("S0", "Resilient-healthy"),
    1: ("S1", "Hepato-inflammatory"),
    2: ("S2", "Uric-metabolic"),
    3: ("S3", "Gluco-lipotoxic"),
    4: ("S4", "Hypertensive-hcy"),
    5: ("S5", "Ageing-vascular"),
}


def main() -> None:
    ANALYSIS_DIR.mkdir(parents=True, exist_ok=True)
    embed = pd.read_csv(OUTPUT_DIR / "features" / "graph_daptn_latent_embeddings.csv")
    embed["unit_abbr"] = embed["source_unit"].map(UNIT_ABBR)

    subtype_size = embed["personalized_subtype"].value_counts().sort_index().rename_axis("personalized_subtype").reset_index(name="n_records")
    subtype_size["fraction_pct"] = subtype_size["n_records"] / len(embed) * 100
    subtype_size.to_csv(ANALYSIS_DIR / "figure4_subtype_size.csv", index=False)

    subtype_year = embed.groupby(["personalized_subtype", "exam_year"]).size().unstack(fill_value=0)
    subtype_year = subtype_year.div(subtype_year.sum(axis=1), axis=0) * 100
    subtype_year.reset_index().to_csv(ANALYSIS_DIR / "figure4_subtype_year_pct.csv", index=False)

    subtype_unit = embed.groupby(["personalized_subtype", "unit_abbr"]).size().unstack(fill_value=0)
    subtype_unit = subtype_unit.div(subtype_unit.sum(axis=1), axis=0) * 100
    subtype_unit.reset_index().to_csv(ANALYSIS_DIR / "figure4_subtype_unit_pct.csv", index=False)

    subtype_status = embed.groupby(["personalized_subtype", "health_status"]).size().unstack(fill_value=0).reindex(columns=STATUS_ORDER)
    subtype_status = subtype_status.div(subtype_status.sum(axis=1), axis=0) * 100
    subtype_status.reset_index().to_csv(ANALYSIS_DIR / "figure4_subtype_status_pct.csv", index=False)

    clinical_profile = (
        embed.groupby("personalized_subtype")[["metabolic_risk_score", "hepatic_risk_score", "prototype_distance", "prob_class_i", "prob_class_ii", "prob_class_iii", "prob_healthy"]]
        .median()
        .reset_index()
    )
    clinical_profile.to_csv(ANALYSIS_DIR / "figure4_subtype_clinical_profile.csv", index=False)

    prototype_by_status = (
        embed.groupby(["personalized_subtype", "health_status"])["prototype_distance"]
        .median()
        .unstack(fill_value=0)
        .reindex(columns=STATUS_ORDER)
        .reset_index()
    )
    prototype_by_status.to_csv(ANALYSIS_DIR / "figure4_subtype_prototype_by_status.csv", index=False)

    master = pd.read_parquet(OUTPUT_DIR / "cleaned" / "master_health_dataset.parquet")
    merged = master.merge(embed[["record_id", "personalized_subtype"]], on="record_id", how="inner")
    hallmark_cols = [col for col in HALLMARK_FEATURES if col in merged.columns]
    hallmark = merged.groupby("personalized_subtype")[hallmark_cols].median()
    hallmark_z = (hallmark - hallmark.mean()) / hallmark.std(ddof=0).replace(0, 1.0)
    hallmark_z = hallmark_z.reset_index().rename(columns={"personalized_subtype": "subtype"})
    hallmark_z.to_csv(ANALYSIS_DIR / "figure4_subtype_biomedical_hallmarks.csv", index=False)

    annotation_df = pd.DataFrame(
        {
            "personalized_subtype": list(SUBTYPE_LABELS.keys()),
            "subtype_code": [SUBTYPE_LABELS[k][0] for k in SUBTYPE_LABELS],
            "subtype_label": [SUBTYPE_LABELS[k][1] for k in SUBTYPE_LABELS],
        }
    )
    annotation_df.to_csv(ANALYSIS_DIR / "figure4_subtype_annotations.csv", index=False)

    print("Prepared Figure 4 analysis tables.")


if __name__ == "__main__":
    main()
