# Supplementary material for: Identification of hidden subtypes in occupational health examinations and their biomedical characteristics using graph-enhanced deep representation learning
Source: Front Public Health. 2026 Jul 13;14:1847173. doi: 10.3389/fpubh.2026.1847173 (PMC13402512; doi:10.3389/fpubh.2026.1847173)
Supplement: Supplementary file 1 [file Data_Sheet_1.zip › code/12_prepare_figure5_analysis.py]

from __future__ import annotations

import numpy as np
import pandas as pd

from common import OUTPUT_DIR


ANALYSIS_DIR = OUTPUT_DIR / "analysis"

BIOMARKERS = [
    "body_mass_index",
    "waist_cm",
    "systolic_bp",
    "diastolic_bp",
    "glucose",
    "hba1c",
    "triglycerides",
    "total_cholesterol",
    "hdl_cholesterol",
    "ldl_cholesterol",
    "alt",
    "ast",
    "albumin",
    "uric_acid",
    "homocysteine",
    "creatinine",
    "bun",
    "hs_crp",
    "hemoglobin",
    "age_years",
]

SUBTYPE_META = {
    0: ("S0", "Resilient-healthy"),
    1: ("S1", "Hepato-inflammatory"),
    2: ("S2", "Uric-metabolic"),
    3: ("S3", "Gluco-lipotoxic"),
    4: ("S4", "Hypertensive-hcy"),
    5: ("S5", "Ageing-vascular"),
}

PROGRAMS = {
    "Adiposity": ["body_mass_index", "waist_cm"],
    "Blood pressure": ["systolic_bp", "diastolic_bp"],
    "Glycaemia": ["glucose", "hba1c"],
    "Lipids": ["triglycerides", "total_cholesterol", "hdl_cholesterol", "ldl_cholesterol"],
    "Hepatic": ["alt", "ast", "albumin"],
    "Renal-purine": ["uric_acid", "creatinine", "bun"],
    "Vascular": ["homocysteine", "hs_crp"],
    "Age-haematologic": ["age_years", "hemoglobin"],
}

UNIT_ABBR = {
    "harbin_electrical_section": "ELEC",
    "harbin_locomotive_section": "LOCO",
    "harbin_passenger_transport_section": "PASS",
    "harbin_station": "STAT",
    "harbin_transport_operations_section": "OPER",
}

STATUS_ORDER = ["healthy", "class_i", "class_ii", "class_iii"]
ABNORMALITY_RULES = {
    "Obesity": ("body_mass_index", lambda s: s >= 28),
    "Hyperglycaemia": ("glucose", lambda s: s >= 6.1),
    "High HbA1c": ("hba1c", lambda s: s >= 6.5),
    "Hypertension": ("systolic_bp", lambda s: s >= 140),
    "High TG": ("triglycerides", lambda s: s >= 2.3),
    "Low HDL": ("hdl_cholesterol", lambda s: s < 1.0),
    "High LDL": ("ldl_cholesterol", lambda s: s >= 3.4),
    "ALT elevation": ("alt", lambda s: s >= 40),
    "Hyperuricaemia": ("uric_acid", lambda s: s >= 420),
    "High Hcy": ("homocysteine", lambda s: s >= 15),
    "Inflammation": ("hs_crp", lambda s: s >= 3.0),
}


def add_subtype_labels(df: pd.DataFrame, subtype_col: str = "personalized_subtype") -> pd.DataFrame:
    out = df.copy()
    out["subtype_code"] = out[subtype_col].map(lambda x: SUBTYPE_META[int(x)][0])
    out["subtype_label"] = out[subtype_col].map(lambda x: SUBTYPE_META[int(x)][1])
    return out


def zscore_by_subtype(df: pd.DataFrame, cols: list[str]) -> pd.DataFrame:
    subtype_medians = df.groupby("personalized_subtype")[cols].median()
    subtype_z = (subtype_medians - subtype_medians.mean()) / subtype_medians.std(ddof=0).replace(0, 1.0)
    return subtype_z


def clipped_copy(df: pd.DataFrame, cols: list[str], lower_q: float = 0.01, upper_q: float = 0.99) -> pd.DataFrame:
    out = df.copy()
    for col in cols:
        if col not in out.columns:
            continue
        lo = out[col].quantile(lower_q)
        hi = out[col].quantile(upper_q)
        out[col] = out[col].clip(lo, hi)
    return out


def main() -> None:
    ANALYSIS_DIR.mkdir(parents=True, exist_ok=True)

    master = pd.read_parquet(OUTPUT_DIR / "cleaned" / "master_health_dataset.parquet")
    embed = pd.read_csv(OUTPUT_DIR / "features" / "graph_daptn_latent_embeddings.csv")
    keep_cols = [
        "record_id",
        "personalized_subtype",
        "prototype_distance",
        "prob_class_i",
        "prob_class_ii",
        "prob_class_iii",
        "prob_healthy",
        "embedding_pca_1",
        "embedding_pca_2",
    ]
    df = master.merge(embed[keep_cols], on="record_id", how="inner")
    df["unit_abbr"] = df["source_unit"].map(UNIT_ABBR)

    available = [col for col in BIOMARKERS if col in df.columns]
    subtype_z = zscore_by_subtype(df, available)
    hallmark_long = (
        subtype_z.reset_index()
        .melt(id_vars="personalized_subtype", var_name="biomarker", value_name="zscore")
        .sort_values(["personalized_subtype", "zscore"], ascending=[True, False])
    )
    hallmark_long = add_subtype_labels(hallmark_long)
    hallmark_long.to_csv(ANALYSIS_DIR / "figure5_subtype_biomarker_zscores.csv", index=False)

    rows = []
    for subtype, subdf in hallmark_long.groupby("personalized_subtype"):
        top = subdf.nlargest(4, "zscore")
        bottom = subdf.nsmallest(2, "zscore")
        ranked = pd.concat([top, bottom], ignore_index=True)
        rows.append(ranked)
    pd.concat(rows, ignore_index=True).to_csv(ANALYSIS_DIR / "figure5_subtype_hallmark_ranked.csv", index=False)

    program_rows = []
    for program, members in PROGRAMS.items():
        use = [m for m in members if m in subtype_z.columns]
        if not use:
            continue
        score = subtype_z[use].mean(axis=1)
        for subtype, value in score.items():
            program_rows.append(
                {
                    "personalized_subtype": subtype,
                    "subtype_code": SUBTYPE_META[int(subtype)][0],
                    "subtype_label": SUBTYPE_META[int(subtype)][1],
                    "program": program,
                    "program_score": value,
                }
            )
    pd.DataFrame(program_rows).to_csv(ANALYSIS_DIR / "figure5_subtype_program_scores.csv", index=False)

    flow = (
        df.groupby(["health_status", "personalized_subtype"])
        .size()
        .rename("n_records")
        .reset_index()
    )
    flow = add_subtype_labels(flow)
    flow.to_csv(ANALYSIS_DIR / "figure5_status_to_subtype_flow.csv", index=False)

    risk_curve = df.copy()
    risk_curve["prototype_bin"] = pd.qcut(risk_curve["prototype_distance"], q=18, duplicates="drop")
    risk_curve["prototype_mid"] = risk_curve["prototype_bin"].map(lambda x: float((x.left + x.right) / 2))
    risk_curve_summary = (
        risk_curve.groupby("prototype_mid")[["prob_healthy", "prob_class_i", "prob_class_ii", "prob_class_iii"]]
        .mean()
        .reset_index()
        .sort_values("prototype_mid")
    )
    risk_curve_summary.to_csv(ANALYSIS_DIR / "figure5_prototype_risk_curve.csv", index=False)
    risk_curve[["prototype_distance", "prob_class_iii", "personalized_subtype"]].sample(
        min(len(risk_curve), 12000), random_state=42
    ).to_csv(ANALYSIS_DIR / "figure5_prototype_risk_points.csv", index=False)

    surface = df[["body_mass_index", "glucose", "prob_class_iii", "personalized_subtype"]].dropna().copy()
    bmi_bins = np.linspace(surface["body_mass_index"].quantile(0.02), surface["body_mass_index"].quantile(0.98), 18)
    glu_bins = np.linspace(surface["glucose"].quantile(0.02), surface["glucose"].quantile(0.98), 18)
    surface["bmi_bin"] = pd.cut(surface["body_mass_index"], bins=bmi_bins, include_lowest=True)
    surface["glu_bin"] = pd.cut(surface["glucose"], bins=glu_bins, include_lowest=True)
    surface_grid = (
        surface.groupby(["bmi_bin", "glu_bin"])
        .agg(
            mean_prob_class_iii=("prob_class_iii", "mean"),
            n_records=("prob_class_iii", "size"),
            bmi_mid=("body_mass_index", "median"),
            glucose_mid=("glucose", "median"),
        )
        .reset_index()
    )
    surface_grid.to_csv(ANALYSIS_DIR / "figure5_bmi_glucose_surface.csv", index=False)

    subtype_centers = (
        surface.groupby("personalized_subtype")[["body_mass_index", "glucose", "prob_class_iii"]]
        .median()
        .reset_index()
    )
    subtype_centers = add_subtype_labels(subtype_centers)
    subtype_centers.to_csv(ANALYSIS_DIR / "figure5_bmi_glucose_subtype_centers.csv", index=False)
    surface.sample(min(len(surface), 5000), random_state=42).to_csv(ANALYSIS_DIR / "figure5_bmi_glucose_points.csv", index=False)

    domain_rep = []
    for domain in ["exam_year", "unit_abbr"]:
        grouped = df.groupby(["personalized_subtype", domain])[available].median()
        global_sub = df.groupby("personalized_subtype")[available].median()
        for subtype in global_sub.index:
            if subtype not in grouped.index.get_level_values(0):
                continue
            base = global_sub.loc[subtype]
            for level in grouped.loc[subtype].index:
                delta = (grouped.loc[(subtype, level)] - base).abs().median()
                domain_rep.append(
                    {
                        "personalized_subtype": subtype,
                        "subtype_code": SUBTYPE_META[int(subtype)][0],
                        "domain_type": "Year" if domain == "exam_year" else "Unit",
                        "domain_level": level,
                        "median_abs_shift": delta,
                    }
                )
    pd.DataFrame(domain_rep).to_csv(ANALYSIS_DIR / "figure5_domain_replication.csv", index=False)

    abnormality_rows = []
    for label, (col, fn) in ABNORMALITY_RULES.items():
        if col not in df.columns:
            continue
        sub = df[["personalized_subtype", col]].dropna().copy()
        sub["flag"] = fn(sub[col]).astype(float)
        prev = sub.groupby("personalized_subtype")["flag"].mean() * 100
        overall = sub["flag"].mean() * 100
        for subtype, pct in prev.items():
            abnormality_rows.append(
                {
                    "personalized_subtype": subtype,
                    "subtype_code": SUBTYPE_META[int(subtype)][0],
                    "abnormality": label,
                    "prevalence_pct": pct,
                    "delta_vs_overall": pct - overall,
                }
            )
    pd.DataFrame(abnormality_rows).to_csv(ANALYSIS_DIR / "figure5_subtype_abnormality_prevalence.csv", index=False)

    class_mix = flow.copy()
    class_mix["pct_within_label"] = class_mix.groupby("health_status")["n_records"].transform(lambda x: x / x.sum() * 100)
    class_mix.to_csv(ANALYSIS_DIR / "figure5_class_subtype_pct.csv", index=False)

    summary_cols = ["age_years", "body_mass_index", "systolic_bp", "glucose", "alt", "homocysteine", "prob_class_iii", "prototype_distance"]
    df_summary = clipped_copy(df, [c for c in summary_cols if c in df.columns])
    subtype_summary = df_summary.groupby("personalized_subtype")[summary_cols].median().reset_index()
    subtype_summary = add_subtype_labels(subtype_summary)
    subtype_summary.to_csv(ANALYSIS_DIR / "figure5_subtype_summary_cards.csv", index=False)

    bootstrap_rows = []
    rng = np.random.default_rng(42)
    for subtype, sub in df.groupby("personalized_subtype"):
        probs = sub["prob_class_iii"].to_numpy()
        n = len(probs)
        for b in range(120):
            sample = rng.choice(probs, size=n, replace=True)
            bootstrap_rows.append(
                {
                    "personalized_subtype": subtype,
                    "subtype_code": SUBTYPE_META[int(subtype)][0],
                    "bootstrap_id": b,
                    "mean_prob_class_iii": float(sample.mean()),
                }
            )
    boot = pd.DataFrame(bootstrap_rows)
    boot.to_csv(ANALYSIS_DIR / "figure5_subtype_severe_bootstrap.csv", index=False)
    boot.groupby(["personalized_subtype", "subtype_code"])["mean_prob_class_iii"].agg(
        mean="mean",
        lower=lambda x: x.quantile(0.025),
        upper=lambda x: x.quantile(0.975),
    ).reset_index().to_csv(ANALYSIS_DIR / "figure5_subtype_severe_bootstrap_summary.csv", index=False)

    print("Prepared Figure 5 analysis tables.")


if __name__ == "__main__":
    main()
