# Supplementary material for: Identification of hidden subtypes in occupational health examinations and their biomedical characteristics using graph-enhanced deep representation learning
Source: Front Public Health. 2026 Jul 13;14:1847173. doi: 10.3389/fpubh.2026.1847173 (PMC13402512; doi:10.3389/fpubh.2026.1847173)
Supplement: Supplementary file 1 [file Data_Sheet_1.zip › code/01_build_publication_dataset.py]

from __future__ import annotations

from pathlib import Path

import pandas as pd

from common import (
    NUMERIC_COLUMNS,
    OUTPUT_DIR,
    build_master_dataframe,
    build_variable_dictionary,
    ensure_output_dirs,
    summarize_dataframe,
    write_json,
)


def build_missingness_table(df: pd.DataFrame) -> pd.DataFrame:
    rows = []
    for column in df.columns:
        rows.append(
            {
                "variable": column,
                "missing_fraction": float(df[column].isna().mean()),
                "non_missing_count": int(df[column].notna().sum()),
            }
        )
    return pd.DataFrame(rows).sort_values("missing_fraction", ascending=False).reset_index(drop=True)


def build_numeric_summary(df: pd.DataFrame) -> pd.DataFrame:
    rows = []
    for column in NUMERIC_COLUMNS:
        series = df[column]
        rows.append(
            {
                "variable": column,
                "count": int(series.notna().sum()),
                "mean": float(series.mean()),
                "std": float(series.std()),
                "median": float(series.median()),
                "q1": float(series.quantile(0.25)),
                "q3": float(series.quantile(0.75)),
                "min": float(series.min()),
                "max": float(series.max()),
            }
        )
    return pd.DataFrame(rows).sort_values("variable").reset_index(drop=True)


def build_status_by_domain(df: pd.DataFrame) -> pd.DataFrame:
    return (
        df.groupby(["source_unit", "exam_year", "health_status"])
        .size()
        .rename("count")
        .reset_index()
        .sort_values(["source_unit", "exam_year", "health_status"])
        .reset_index(drop=True)
    )


def build_publication_report(df: pd.DataFrame) -> str:
    summary = summarize_dataframe(df)
    lines = [
        "# Publication-Grade Data Report",
        "",
        "## Cohort Overview",
        f"- Total records: {summary['n_records']:,}",
        f"- Total variables: {summary['n_variables']:,}",
        "",
        "## Health Status Distribution",
    ]
    for key, value in summary["health_status_counts"].items():
        lines.append(f"- {key}: {value:,}")
    lines.extend(["", "## Year Distribution"])
    for key, value in summary["year_counts"].items():
        lines.append(f"- {key}: {value:,}")
    lines.extend(["", "## Organizational Unit Distribution"])
    for key, value in summary["unit_counts"].items():
        lines.append(f"- {key}: {value:,}")
    lines.extend(
        [
            "",
            "## Publication Readiness Notes",
            "- All generated outputs use English-only variable names and metadata.",
            "- Mixed categorical source fields were normalized into harmonized analytical values.",
            "- Derived risk labels and missingness indicators were added for downstream modeling.",
            "- This dataset should be treated as repeated cross-sectional cohort data rather than a person-level longitudinal cohort.",
        ]
    )
    return "\n".join(lines) + "\n"


def main() -> None:
    ensure_output_dirs()
    df = build_master_dataframe()
    variable_dict = build_variable_dictionary()

    cleaned_dir = OUTPUT_DIR / "cleaned"
    qc_dir = OUTPUT_DIR / "qc"
    reports_dir = OUTPUT_DIR / "reports"

    df.to_csv(cleaned_dir / "master_health_dataset.csv", index=False)
    df.to_parquet(cleaned_dir / "master_health_dataset.parquet", index=False)
    variable_dict.to_csv(cleaned_dir / "variable_dictionary.csv", index=False)

    build_missingness_table(df).to_csv(qc_dir / "missingness_table.csv", index=False)
    build_numeric_summary(df).to_csv(qc_dir / "numeric_summary.csv", index=False)
    build_status_by_domain(df).to_csv(qc_dir / "status_by_unit_year.csv", index=False)
    write_json(qc_dir / "cohort_summary.json", summarize_dataframe(df))

    report_text = build_publication_report(df)
    (reports_dir / "publication_data_report.md").write_text(report_text, encoding="utf-8")

    print("Saved cleaned dataset and publication-grade QC outputs.")
    print(f"Records: {len(df):,}")
    print(f"Features: {df.shape[1]:,}")
    print(f"Output directory: {cleaned_dir}")


if __name__ == "__main__":
    main()
