# Supplementary material for: Identification of hidden subtypes in occupational health examinations and their biomedical characteristics using graph-enhanced deep representation learning
Source: Front Public Health. 2026 Jul 13;14:1847173. doi: 10.3389/fpubh.2026.1847173 (PMC13402512; doi:10.3389/fpubh.2026.1847173)
Supplement: Supplementary file 1 [file Data_Sheet_1.zip › code/11_make_figure4_subtype_atlas.py]

from __future__ import annotations

import matplotlib as mpl
import matplotlib.pyplot as plt
import numpy as np
import pandas as pd
import seaborn as sns
from matplotlib.patches import FancyBboxPatch

from common import OUTPUT_DIR


FIGURE_DIR = OUTPUT_DIR / "figures"
SUBTYPE_PALETTE = ["#e64b35", "#f39b58", "#d9e26f", "#63c6ae", "#45a6c6", "#6f78c8"]
CLASS_COLORS = {"H": "#66c2a5", "C1": "#fc8d62", "C2": "#8da0cb", "C3": "#e78ac3"}
HALLMARK_COLORS = {
    "Glucose": "#e64b35",
    "HbA1c": "#f39b58",
    "SBP": "#355c9a",
    "DBP": "#5f8fd3",
    "ALT": "#27ae60",
    "AST": "#65c18c",
    "Uric acid": "#8e63ce",
    "Homocysteine": "#6c5ce7",
}


def configure_style() -> None:
    mpl.rcParams.update(
        {
            "font.family": "DejaVu Sans",
            "font.size": 9,
            "axes.titlesize": 10,
            "axes.labelsize": 9,
            "xtick.labelsize": 8,
            "ytick.labelsize": 8,
            "figure.titlesize": 11,
            "axes.linewidth": 0.95,
            "savefig.dpi": 450,
        }
    )
    sns.set_style("whitegrid", {"axes.grid": True, "grid.color": "#e7e7e7", "grid.linewidth": 0.6})


def style_axes(ax, rotate_x: int | None = 45) -> None:
    for spine in ax.spines.values():
        spine.set_visible(True)
        spine.set_linewidth(0.95)
        spine.set_edgecolor("black")
    if rotate_x is not None:
        ax.tick_params(axis="x", rotation=rotate_x)


def add_panel_label(ax, label: str) -> None:
    ax.text(-0.12, 1.06, label, transform=ax.transAxes, fontsize=12, fontweight="bold", va="top", ha="left")


def save_figure(fig, filename: str) -> None:
    FIGURE_DIR.mkdir(parents=True, exist_ok=True)
    fig.savefig(FIGURE_DIR / f"{filename}.png", bbox_inches="tight", facecolor="white")
    fig.savefig(FIGURE_DIR / f"{filename}.pdf", bbox_inches="tight", facecolor="white")
    plt.close(fig)


def small_box_legend(ax, items: list[tuple[str, str]], x=0.98, y=0.03, ncol=2, fontsize=6.6, col_w=0.12, row_h=0.068) -> None:
    rows = int(np.ceil(len(items) / ncol))
    width = ncol * col_w + 0.02
    height = rows * row_h + 0.02
    left = x - width
    bottom = y
    ax.add_patch(plt.Rectangle((left, bottom), width, height, transform=ax.transAxes, facecolor="white", edgecolor="black", linewidth=0.6, zorder=20))
    for idx, (label, color) in enumerate(items):
        r = idx // ncol
        c = idx % ncol
        px = left + 0.016 + c * col_w
        py = bottom + height - 0.036 - r * row_h
        ax.plot([px, px + 0.024], [py, py], transform=ax.transAxes, color=color, linewidth=1.6, solid_capstyle="round", zorder=21)
        ax.text(px + 0.032, py, label, transform=ax.transAxes, va="center", ha="left", fontsize=fontsize, zorder=21)


def add_subtype_box(ax, x: float, y: float, code: str, label: str, color: str) -> None:
    box = FancyBboxPatch(
        (x, y),
        0.24,
        0.11,
        transform=ax.transAxes,
        boxstyle="round,pad=0.012,rounding_size=0.02",
        facecolor="white",
        edgecolor="black",
        linewidth=0.7,
        zorder=25,
    )
    ax.add_patch(box)
    ax.scatter([x + 0.03], [y + 0.055], transform=ax.transAxes, s=34, color=color, edgecolor="black", linewidth=0.4, zorder=26)
    ax.text(x + 0.055, y + 0.072, code, transform=ax.transAxes, ha="left", va="center", fontsize=6.8, fontweight="bold", zorder=26)
    ax.text(x + 0.055, y + 0.035, label, transform=ax.transAxes, ha="left", va="center", fontsize=6.2, zorder=26)


def main() -> None:
    configure_style()
    analysis_dir = OUTPUT_DIR / "analysis"
    features_dir = OUTPUT_DIR / "features"

    embed = pd.read_csv(features_dir / "graph_daptn_latent_embeddings.csv")
    subtype_size = pd.read_csv(analysis_dir / "figure4_subtype_size.csv")
    subtype_year = pd.read_csv(analysis_dir / "figure4_subtype_year_pct.csv")
    subtype_unit = pd.read_csv(analysis_dir / "figure4_subtype_unit_pct.csv")
    subtype_status = pd.read_csv(analysis_dir / "figure4_subtype_status_pct.csv")
    profile = pd.read_csv(analysis_dir / "figure4_subtype_clinical_profile.csv")
    proto_status = pd.read_csv(analysis_dir / "figure4_subtype_prototype_by_status.csv")
    hallmarks = pd.read_csv(analysis_dir / "figure4_subtype_biomedical_hallmarks.csv")
    annotations = pd.read_csv(analysis_dir / "figure4_subtype_annotations.csv")
    subtype_names = {int(r.personalized_subtype): (r.subtype_code, r.subtype_label) for r in annotations.itertuples()}

    fig = plt.figure(figsize=(15.4, 11.8))
    gs = fig.add_gridspec(3, 3, height_ratios=[1.0, 1.0, 1.0], hspace=0.36, wspace=0.36)

    ax_a = fig.add_subplot(gs[0, 0])
    y = np.arange(len(subtype_size))
    ax_a.hlines(y=y, xmin=0, xmax=subtype_size["n_records"], color="#d8dbe2", linewidth=2.3)
    ax_a.scatter(subtype_size["n_records"], y, s=90 + subtype_size["fraction_pct"] * 6, color=SUBTYPE_PALETTE, edgecolor="black", linewidth=0.6, zorder=3)
    for yi, row in zip(y, subtype_size.itertuples()):
        ax_a.text(row.n_records + subtype_size["n_records"].max() * 0.015, yi, f"{row.fraction_pct:.1f}%", va="center", ha="left", fontsize=7.1)
    ax_a.set_yticks(y)
    ax_a.set_yticklabels([subtype_names[int(s)][0] for s in subtype_size["personalized_subtype"]])
    ax_a.set_title("Subtype abundance")
    ax_a.set_xlabel("Records")
    ax_a.set_ylabel("Subtype")
    style_axes(ax_a, rotate_x=0)
    for i, row in enumerate(subtype_size.itertuples()):
        code, label = subtype_names[int(row.personalized_subtype)]
        ax_a.text(0.02, i + 0.22, label, transform=ax_a.get_yaxis_transform(), ha="left", va="center", fontsize=6.2, color="#4d4d4d")
    add_panel_label(ax_a, "A")

    ax_b = fig.add_subplot(gs[0, 1])
    sampled = embed.sample(min(len(embed), 18000), random_state=42).copy()
    qx = sampled["embedding_pca_1"].quantile([0.01, 0.99])
    qy = sampled["embedding_pca_2"].quantile([0.01, 0.99])
    sampled = sampled[sampled["embedding_pca_1"].between(qx.iloc[0], qx.iloc[1]) & sampled["embedding_pca_2"].between(qy.iloc[0], qy.iloc[1])]
    contour_cmap = sns.blend_palette(["#f7fbff", "#d8eef8", "#95d5f3", "#4894d0", "#205ea8"], as_cmap=True)
    sns.kdeplot(data=sampled, x="embedding_pca_1", y="embedding_pca_2", fill=True, thresh=0.03, levels=14, cmap=contour_cmap, bw_adjust=0.9, alpha=0.95, ax=ax_b)
    scatter_palette = SUBTYPE_PALETTE[: sampled["personalized_subtype"].nunique()]
    sns.scatterplot(data=sampled.sample(min(len(sampled), 3000), random_state=7), x="embedding_pca_1", y="embedding_pca_2", hue="personalized_subtype", palette=scatter_palette, s=7, alpha=0.28, linewidth=0, legend=False, ax=ax_b)
    centers = sampled.groupby("personalized_subtype")[["embedding_pca_1", "embedding_pca_2"]].median()
    ax_b.scatter(centers["embedding_pca_1"], centers["embedding_pca_2"], s=32, c="#fff7bc", edgecolors="black", linewidths=0.7, zorder=4)
    for subtype, row in centers.iterrows():
        ax_b.text(row["embedding_pca_1"], row["embedding_pca_2"], subtype_names[int(subtype)][0], ha="center", va="center", fontsize=6.6, zorder=5)
    ax_b.set_title("Subtype atlas")
    ax_b.set_xlabel("PC1")
    ax_b.set_ylabel("PC2")
    style_axes(ax_b, rotate_x=0)
    add_subtype_box(ax_b, 0.02, 0.82, "S0", "Resilient", SUBTYPE_PALETTE[0])
    add_subtype_box(ax_b, 0.27, 0.82, "S1", "Hepato-inf.", SUBTYPE_PALETTE[1])
    add_subtype_box(ax_b, 0.52, 0.82, "S2", "Uric-met.", SUBTYPE_PALETTE[2])
    add_subtype_box(ax_b, 0.02, 0.69, "S3", "Gluco-lipo.", SUBTYPE_PALETTE[3])
    add_subtype_box(ax_b, 0.27, 0.69, "S4", "HTN-hcy", SUBTYPE_PALETTE[4])
    add_subtype_box(ax_b, 0.52, 0.69, "S5", "Age-vasc.", SUBTYPE_PALETTE[5])
    add_panel_label(ax_b, "B")

    ax_c = fig.add_subplot(gs[0, 2])
    left = np.zeros(len(subtype_status))
    class_order = ["healthy", "class_i", "class_ii", "class_iii"]
    class_short = {"healthy": "H", "class_i": "C1", "class_ii": "C2", "class_iii": "C3"}
    for cls in class_order:
        short = class_short[cls]
        vals = subtype_status[cls].to_numpy()
        ax_c.barh(subtype_status["personalized_subtype"].astype(str), vals, left=left, color=CLASS_COLORS[short], edgecolor="white", linewidth=0.5, label=short)
        left += vals
    ax_c.set_xlim(0, 100)
    ax_c.set_title("Subtype-by-class composition")
    ax_c.set_xlabel("Composition (%)")
    ax_c.set_ylabel("Subtype")
    small_box_legend(ax_c, [("H", CLASS_COLORS["H"]), ("C1", CLASS_COLORS["C1"]), ("C2", CLASS_COLORS["C2"]), ("C3", CLASS_COLORS["C3"])], x=0.985, y=0.03, ncol=2)
    style_axes(ax_c, rotate_x=0)
    add_panel_label(ax_c, "C")

    ax_d = fig.add_subplot(gs[1, 0])
    year_long = subtype_year.melt(id_vars="personalized_subtype", var_name="year", value_name="pct")
    sns.lineplot(data=year_long, x="year", y="pct", hue="personalized_subtype", palette=SUBTYPE_PALETTE, marker="o", linewidth=1.8, legend=False, ax=ax_d)
    ax_d.set_title("Subtype temporal drift")
    ax_d.set_xlabel("Year")
    ax_d.set_ylabel("Within-subtype share (%)")
    style_axes(ax_d, rotate_x=45)
    add_panel_label(ax_d, "D")

    ax_e = fig.add_subplot(gs[1, 1])
    unit_long = subtype_unit.melt(id_vars="personalized_subtype", var_name="unit", value_name="pct")
    for idx, subtype in enumerate(sorted(unit_long["personalized_subtype"].unique())):
        sub = unit_long[unit_long["personalized_subtype"] == subtype]
        ax_e.scatter(sub["unit"], sub["pct"], s=30 + sub["pct"] * 4.5, color=SUBTYPE_PALETTE[idx], edgecolor="black", linewidth=0.35, alpha=0.9)
    ax_e.set_title("Subtype-by-unit bubble strip")
    ax_e.set_xlabel("")
    ax_e.set_ylabel("Within-subtype share (%)")
    style_axes(ax_e, rotate_x=45)
    add_panel_label(ax_e, "E")

    ax_f = fig.add_subplot(gs[1, 2])
    hallmark_map = {
        "glucose": "Glucose",
        "hba1c": "HbA1c",
        "systolic_bp": "SBP",
        "diastolic_bp": "DBP",
        "alt": "ALT",
        "ast": "AST",
        "uric_acid": "Uric acid",
        "homocysteine": "Homocysteine",
    }
    hallmark_df = hallmarks.rename(columns=hallmark_map).set_index("subtype")
    selected_markers = ["Glucose", "HbA1c", "SBP", "ALT", "Uric acid", "Homocysteine"]
    offsets = np.linspace(-0.22, 0.22, len(selected_markers))
    for offset, marker in zip(offsets, selected_markers):
        vals = hallmark_df[marker].reindex(sorted(hallmark_df.index))
        ax_f.plot(vals.values, np.arange(len(vals)) + offset, "o-", color=HALLMARK_COLORS[marker], linewidth=1.25, markersize=4.0, alpha=0.92)
    ax_f.axvline(0, color="#9aa1ac", linewidth=0.9, linestyle="--")
    ax_f.set_yticks(np.arange(len(hallmark_df)))
    ax_f.set_yticklabels([subtype_names[int(s)][0] for s in sorted(hallmark_df.index)])
    ax_f.set_xlabel("Median biomarker z-score")
    ax_f.set_ylabel("Subtype")
    ax_f.set_title("Biomedical hallmark signatures")
    small_box_legend(ax_f, [(m.replace("Uric acid", "UA").replace("Homocysteine", "Hcy"), HALLMARK_COLORS[m]) for m in selected_markers], x=0.985, y=0.03, ncol=2, fontsize=6.2, col_w=0.11, row_h=0.058)
    style_axes(ax_f, rotate_x=0)
    add_panel_label(ax_f, "F")

    ax_g = fig.add_subplot(gs[2, 0])
    proto_long = embed.sample(min(len(embed), 18000), random_state=7)[["personalized_subtype", "prototype_distance"]].copy()
    sns.violinplot(data=proto_long, x="personalized_subtype", y="prototype_distance", hue="personalized_subtype", palette=SUBTYPE_PALETTE, legend=False, cut=0, inner="quartile", ax=ax_g)
    ax_g.set_title("Prototype-distance distribution")
    ax_g.set_xlabel("Subtype")
    ax_g.set_ylabel("Prototype distance")
    style_axes(ax_g, rotate_x=0)
    add_panel_label(ax_g, "G")

    ax_h = fig.add_subplot(gs[2, 1])
    proto_line = proto_status.set_index("personalized_subtype")
    proto_line.columns = ["H", "C1", "C2", "C3"]
    x_positions = np.arange(4)
    for idx, subtype in enumerate(proto_line.index):
        ax_h.plot(x_positions, proto_line.loc[subtype].values, marker="o", linewidth=1.5, color=SUBTYPE_PALETTE[idx], alpha=0.95)
    ax_h.set_xticks(x_positions)
    ax_h.set_xticklabels(["H", "C1", "C2", "C3"])
    ax_h.set_title("Prototype distance across classes")
    ax_h.set_xlabel("Health class")
    ax_h.set_ylabel("Median prototype distance")
    style_axes(ax_h, rotate_x=0)
    add_panel_label(ax_h, "H")

    ax_i = fig.add_subplot(gs[2, 2])
    year_counts = embed.groupby(["personalized_subtype", "exam_year"]).size().unstack(fill_value=0)
    stream_colors = sns.color_palette("Spectral", n_colors=len(year_counts.index))
    ax_i.stackplot(year_counts.columns.astype(int), year_counts.to_numpy(), colors=stream_colors, alpha=0.95)
    ax_i.set_title("Subtype prevalence drift")
    ax_i.set_xlabel("")
    ax_i.set_ylabel("Records")
    style_axes(ax_i, rotate_x=45)
    add_panel_label(ax_i, "I")

    fig.suptitle("Figure 4 | Graph-DAPTN subtype atlas, clinical profiling, and domain distribution", y=0.995)
    save_figure(fig, "figure_4_subtype_atlas")
    print("Saved redesigned Figure 4 subtype atlas.")


if __name__ == "__main__":
    main()
