# Supplementary material for: Identification of hidden subtypes in occupational health examinations and their biomedical characteristics using graph-enhanced deep representation learning
Source: Front Public Health. 2026 Jul 13;14:1847173. doi: 10.3389/fpubh.2026.1847173 (PMC13402512; doi:10.3389/fpubh.2026.1847173)
Supplement: Supplementary file 1 [file Data_Sheet_1.zip › code/06_run_graph_daptn_ablation.py]

from __future__ import annotations

import json
import random
from dataclasses import dataclass

import numpy as np
import pandas as pd
import torch
from sklearn.impute import SimpleImputer
from sklearn.metrics import f1_score
from sklearn.model_selection import train_test_split
from sklearn.preprocessing import LabelEncoder, StandardScaler
from torch import nn
from torch.utils.data import DataLoader, Dataset

from common import CATEGORICAL_COLUMNS, NUMERIC_COLUMNS, OUTPUT_DIR


SEED = 42
EMBEDDING_DIM = 24
BATCH_SIZE = 512
EPOCHS = 12
LEARNING_RATE = 1e-3
PROTOTYPE_COUNT = 12

GROUPS = {
    "anthropometric": ["age_years", "height_cm", "weight_kg", "body_mass_index", "waist_cm"],
    "hemodynamic": ["systolic_bp", "diastolic_bp", "heart_rate"],
    "glycemic": ["glucose", "hba1c"],
    "lipid": ["total_cholesterol", "triglycerides", "hdl_cholesterol", "ldl_cholesterol"],
    "hepatic": ["albumin", "alt", "ast"],
    "renal": ["uric_acid", "creatinine", "bun", "homocysteine"],
    "hematology": ["hemoglobin", "red_blood_cell_count"],
    "inflammatory": ["hs_crp"],
}


def set_seed(seed: int) -> None:
    random.seed(seed)
    np.random.seed(seed)
    torch.manual_seed(seed)


class AblationDataset(Dataset):
    def __init__(self, numeric: np.ndarray, categorical: np.ndarray, targets: np.ndarray, years: np.ndarray, units: np.ndarray) -> None:
        self.numeric = torch.tensor(numeric, dtype=torch.float32)
        self.categorical = torch.tensor(categorical, dtype=torch.long)
        self.targets = torch.tensor(targets, dtype=torch.long)
        self.years = torch.tensor(years, dtype=torch.long)
        self.units = torch.tensor(units, dtype=torch.long)

    def __len__(self) -> int:
        return len(self.targets)

    def __getitem__(self, idx: int) -> tuple[torch.Tensor, ...]:
        return self.numeric[idx], self.categorical[idx], self.targets[idx], self.years[idx], self.units[idx]


class GroupGraphBlock(nn.Module):
    def __init__(self, group_sizes: list[int], hidden_dim: int = 32) -> None:
        super().__init__()
        self.group_encoders = nn.ModuleList([nn.Sequential(nn.Linear(size, hidden_dim), nn.ReLU()) for size in group_sizes])
        self.message = nn.Sequential(nn.Linear(hidden_dim, hidden_dim), nn.ReLU(), nn.Linear(hidden_dim, hidden_dim))
        self.norm = nn.LayerNorm(hidden_dim)

    def forward(self, groups: list[torch.Tensor]) -> torch.Tensor:
        tokens = [enc(group) for enc, group in zip(self.group_encoders, groups)]
        stack = torch.stack(tokens, dim=1)
        context = stack.mean(dim=1, keepdim=True)
        propagated = self.norm(stack + self.message(context))
        return propagated.flatten(start_dim=1)


class AblationGraphDAPTN(nn.Module):
    def __init__(
        self,
        numeric_dim: int,
        group_slices: list[slice],
        cat_cardinalities: list[int],
        year_count: int,
        unit_count: int,
        target_count: int,
        use_graph: bool,
        use_domain: bool,
        use_prototype: bool,
    ) -> None:
        super().__init__()
        self.group_slices = group_slices
        self.use_graph = use_graph
        self.use_domain = use_domain
        self.use_prototype = use_prototype
        self.graph_block = GroupGraphBlock([sl.stop - sl.start for sl in group_slices], hidden_dim=32)
        self.categorical_embeddings = nn.ModuleList(
            [nn.Embedding(cardinality + 1, min(16, max(4, cardinality // 2 + 1))) for cardinality in cat_cardinalities]
        )
        cat_dim = sum(emb.embedding_dim for emb in self.categorical_embeddings)
        self.year_embedding = nn.Embedding(year_count + 1, 4)
        self.unit_embedding = nn.Embedding(unit_count + 1, 6)
        graph_dim = len(group_slices) * 32 if use_graph else 64
        self.numeric_projection = nn.Sequential(nn.Linear(numeric_dim, 64), nn.ReLU())
        domain_dim = 10 if use_domain else 0
        input_dim = graph_dim + cat_dim + domain_dim
        self.encoder = nn.Sequential(
            nn.Linear(input_dim, 256),
            nn.BatchNorm1d(256),
            nn.ReLU(),
            nn.Dropout(0.15),
            nn.Linear(256, 128),
            nn.BatchNorm1d(128),
            nn.ReLU(),
            nn.Dropout(0.15),
            nn.Linear(128, EMBEDDING_DIM),
        )
        self.classifier = nn.Sequential(nn.Linear(EMBEDDING_DIM, 64), nn.ReLU(), nn.Dropout(0.1), nn.Linear(64, target_count))
        self.reconstruction_head = nn.Sequential(nn.Linear(EMBEDDING_DIM, 64), nn.ReLU(), nn.Linear(64, numeric_dim))
        self.prototypes = nn.Parameter(torch.randn(PROTOTYPE_COUNT, EMBEDDING_DIM))

    def forward(self, numeric: torch.Tensor, categorical: torch.Tensor, years: torch.Tensor, units: torch.Tensor) -> tuple[torch.Tensor, torch.Tensor, torch.Tensor, torch.Tensor]:
        if self.use_graph:
            groups = [numeric[:, sl] for sl in self.group_slices]
            graph_features = self.graph_block(groups)
        else:
            graph_features = self.numeric_projection(numeric)
        cat_vectors = [emb(categorical[:, idx].clamp(min=0)) for idx, emb in enumerate(self.categorical_embeddings)]
        cat_features = torch.cat(cat_vectors, dim=1)
        parts = [graph_features, cat_features]
        if self.use_domain:
            parts.extend([self.year_embedding(years.clamp(min=0)), self.unit_embedding(units.clamp(min=0))])
        encoded = self.encoder(torch.cat(parts, dim=1))
        logits = self.classifier(encoded)
        reconstruction = self.reconstruction_head(encoded)
        if self.use_prototype:
            proto_penalty = torch.cdist(encoded, self.prototypes).min(dim=1).values
        else:
            proto_penalty = torch.zeros(encoded.size(0), device=encoded.device)
        return logits, reconstruction, encoded, proto_penalty


@dataclass
class PreparedData:
    numeric_matrix: np.ndarray
    categorical_matrix: np.ndarray
    targets: np.ndarray
    years: np.ndarray
    units: np.ndarray
    categorical_cardinalities: list[int]
    group_slices: list[slice]


def prepare_data() -> PreparedData:
    df = pd.read_parquet(OUTPUT_DIR / "cleaned" / "master_health_dataset.parquet")
    df = df[df["health_status"] != "unknown"].reset_index(drop=True)
    numeric_columns = NUMERIC_COLUMNS + [f"{c}_missing" for c in NUMERIC_COLUMNS if f"{c}_missing" in df.columns]
    numeric_matrix = StandardScaler().fit_transform(SimpleImputer(strategy="median").fit_transform(df[numeric_columns]))
    categorical_frame = df[CATEGORICAL_COLUMNS].fillna("missing").astype(str)
    categorical_encoded, cardinalities = [], []
    for col in categorical_frame.columns:
        enc = LabelEncoder()
        values = enc.fit_transform(categorical_frame[col]) + 1
        categorical_encoded.append(values)
        cardinalities.append(int(values.max()))
    categorical_matrix = np.column_stack(categorical_encoded)
    targets = LabelEncoder().fit_transform(df["health_status"])
    years = LabelEncoder().fit_transform(df["exam_year"]) + 1
    units = LabelEncoder().fit_transform(df["source_unit"]) + 1
    col_idx = {name: idx for idx, name in enumerate(numeric_columns)}
    group_slices = []
    for cols in GROUPS.values():
        idxs = sorted([col_idx[c] for c in cols if c in col_idx])
        if idxs:
            group_slices.append(slice(idxs[0], idxs[-1] + 1))
    return PreparedData(numeric_matrix, categorical_matrix, targets, years, units, cardinalities, group_slices)


def make_loaders(data: PreparedData):
    idx = np.arange(len(data.targets))
    train_idx, valid_idx = train_test_split(idx, test_size=0.2, stratify=data.targets, random_state=SEED)
    train_ds = AblationDataset(data.numeric_matrix[train_idx], data.categorical_matrix[train_idx], data.targets[train_idx], data.years[train_idx], data.units[train_idx])
    valid_ds = AblationDataset(data.numeric_matrix[valid_idx], data.categorical_matrix[valid_idx], data.targets[valid_idx], data.years[valid_idx], data.units[valid_idx])
    return DataLoader(train_ds, batch_size=BATCH_SIZE, shuffle=True), DataLoader(valid_ds, batch_size=BATCH_SIZE), train_idx, valid_idx


def train_variant(name: str, use_graph: bool, use_domain: bool, use_prototype: bool, data: PreparedData) -> dict:
    train_loader, valid_loader, train_idx, valid_idx = make_loaders(data)
    device = torch.device("cuda" if torch.cuda.is_available() else "cpu")
    model = AblationGraphDAPTN(
        numeric_dim=data.numeric_matrix.shape[1],
        group_slices=data.group_slices,
        cat_cardinalities=data.categorical_cardinalities,
        year_count=len(np.unique(data.years)),
        unit_count=len(np.unique(data.units)),
        target_count=len(np.unique(data.targets)),
        use_graph=use_graph,
        use_domain=use_domain,
        use_prototype=use_prototype,
    ).to(device)
    opt = torch.optim.Adam(model.parameters(), lr=LEARNING_RATE)
    ce_loss = nn.CrossEntropyLoss()
    mse_loss = nn.MSELoss()
    best = -1.0
    history = []
    for epoch in range(1, EPOCHS + 1):
        model.train()
        batch_losses = []
        for numeric, categorical, targets, years, units in train_loader:
            numeric, categorical, targets = numeric.to(device), categorical.to(device), targets.to(device)
            years, units = years.to(device), units.to(device)
            opt.zero_grad()
            logits, reconstruction, _, proto_penalty = model(numeric, categorical, years, units)
            loss = ce_loss(logits, targets) + 0.25 * mse_loss(reconstruction, numeric) + 0.05 * proto_penalty.mean()
            loss.backward()
            opt.step()
            batch_losses.append(loss.item())
        model.eval()
        preds, truths, losses = [], [], []
        with torch.no_grad():
            for numeric, categorical, targets, years, units in valid_loader:
                numeric, categorical, targets = numeric.to(device), categorical.to(device), targets.to(device)
                years, units = years.to(device), units.to(device)
                logits, reconstruction, _, proto_penalty = model(numeric, categorical, years, units)
                loss = ce_loss(logits, targets) + 0.25 * mse_loss(reconstruction, numeric) + 0.05 * proto_penalty.mean()
                losses.append(loss.item())
                preds.append(logits.argmax(dim=1).cpu().numpy())
                truths.append(targets.cpu().numpy())
        macro_f1 = f1_score(np.concatenate(truths), np.concatenate(preds), average="macro")
        best = max(best, float(macro_f1))
        history.append({"epoch": epoch, "train_loss": float(np.mean(batch_losses)), "valid_loss": float(np.mean(losses)), "valid_macro_f1": float(macro_f1)})
        print(f"{name} epoch={epoch:02d} valid_macro_f1={macro_f1:.4f}")
    return {
        "variant": name,
        "best_valid_macro_f1": best,
        "use_graph": int(use_graph),
        "use_domain": int(use_domain),
        "use_prototype": int(use_prototype),
        "train_size": len(train_idx),
        "valid_size": len(valid_idx),
        "history": history,
    }


def main() -> None:
    set_seed(SEED)
    data = prepare_data()
    variants = [
        ("GraphDAPTN", True, True, True),
        ("NoGraph", False, True, True),
        ("NoDomain", True, False, True),
        ("NoPrototype", True, True, False),
    ]
    results = [train_variant(*variant, data=data) for variant in variants]
    results_df = pd.DataFrame([{k: v for k, v in row.items() if k != "history"} for row in results])
    modeling_dir = OUTPUT_DIR / "modeling"
    results_df.to_csv(modeling_dir / "graph_daptn_ablation_summary.csv", index=False)
    (modeling_dir / "graph_daptn_ablation_history.json").write_text(json.dumps(results, indent=2, ensure_ascii=True), encoding="utf-8")
    print("Saved graph DAPTN ablation results.")


if __name__ == "__main__":
    main()
