# Supplementary material for: Identification of hidden subtypes in occupational health examinations and their biomedical characteristics using graph-enhanced deep representation learning
Source: Front Public Health. 2026 Jul 13;14:1847173. doi: 10.3389/fpubh.2026.1847173 (PMC13402512; doi:10.3389/fpubh.2026.1847173)
Supplement: Supplementary file 1 [file Data_Sheet_1.zip › code/04_make_nature_style_figures.py]

from __future__ import annotations

import json
from pathlib import Path

import matplotlib as mpl
import matplotlib.pyplot as plt
import numpy as np
import pandas as pd
import seaborn as sns

from common import DISPLAY_LABELS, OUTPUT_DIR


FIGURE_DIR = OUTPUT_DIR / "figures"

UNIT_SHORT = {
    "harbin_electrical_section": "Electrical",
    "harbin_locomotive_section": "Locomotive",
    "harbin_passenger_transport_section": "Passenger",
    "harbin_station": "Station",
    "harbin_transport_operations_section": "Operations",
}

UNIT_ABBR = {
    "harbin_electrical_section": "ELEC",
    "harbin_locomotive_section": "LOCO",
    "harbin_passenger_transport_section": "PASS",
    "harbin_station": "STAT",
    "harbin_transport_operations_section": "OPER",
}

STATUS_SHORT = {
    "healthy": "Healthy",
    "class_i": "Class I",
    "class_ii": "Class II",
    "class_iii": "Class III",
}

MODEL_SHORT = {
    "RandomForest": "RF",
    "ExtraTrees": "ET",
    "LogisticRegression": "LR",
    "HistGradientBoosting": "HGB",
    "GradientBoosting": "GB",
    "DecisionTree": "DT",
    "LinearSVM": "LSVM",
    "SGDClassifier": "SGD",
    "RidgeClassifier": "Ridge",
    "GaussianNB": "GNB",
    "AdaBoost": "Ada",
    "KNN": "KNN",
    "MLP": "MLP",
    "DAPTN": "DAPTN",
}

STATUS_PALETTE = {
    "Healthy": "#1b9e77",
    "Class I": "#2c7fb8",
    "Class II": "#f28e2b",
    "Class III": "#d7301f",
}

MODEL_PALETTE = {
    "RF": "#1f77b4",
    "ET": "#ff7f0e",
    "LR": "#7f7f7f",
    "HGB": "#2ca02c",
    "GB": "#17becf",
    "DT": "#9467bd",
    "LSVM": "#8c564b",
    "SGD": "#e377c2",
    "Ridge": "#bcbd22",
    "GNB": "#9edae5",
    "Ada": "#c49c94",
    "KNN": "#aec7e8",
    "MLP": "#ff9896",
    "DAPTN": "#d62728",
}


def configure_style() -> None:
    mpl.rcParams.update(
        {
            "font.family": "DejaVu Sans",
            "font.size": 8,
            "axes.titlesize": 9,
            "axes.labelsize": 8,
            "xtick.labelsize": 7,
            "ytick.labelsize": 7,
            "legend.fontsize": 6,
            "figure.titlesize": 10,
            "axes.linewidth": 0.8,
            "lines.linewidth": 1.4,
            "savefig.dpi": 450,
        }
    )
    sns.set_style("whitegrid", {"axes.grid": True, "grid.color": "#e9ecef", "grid.linewidth": 0.6})


def style_axes(ax: plt.Axes, rotate_x: int | None = 45) -> None:
    for spine in ax.spines.values():
        spine.set_visible(True)
        spine.set_linewidth(0.9)
        spine.set_edgecolor("black")
    if rotate_x is not None:
        ax.tick_params(axis="x", rotation=rotate_x)


def style_legend(legend) -> None:
    if legend is None:
        return
    frame = legend.get_frame()
    frame.set_facecolor("white")
    frame.set_edgecolor("black")
    frame.set_linewidth(0.6)
    frame.set_alpha(1.0)
    for text in legend.get_texts():
        text.set_fontsize(5.5)
    if legend.get_title() is not None:
        legend.get_title().set_fontsize(5.5)
    legend.borderpad = 0.16
    legend.labelspacing = 0.18
    legend.handlelength = 0.75
    legend.handletextpad = 0.25
    legend.columnspacing = 0.45
    legend.borderaxespad = 0.15


def truncate_label(text: object, max_chars: int = 10) -> str:
    text = str(text)
    if len(text) <= max_chars:
        return text
    return text[: max_chars - 3] + "..."


def annotate_heatmap(
    ax: plt.Axes,
    data: pd.DataFrame,
    fmt: str = ".2f",
    fontsize: int = 6,
    threshold: float | None = None,
    na_text: str | None = None,
) -> None:
    values = data.to_numpy()
    if threshold is None:
        finite_vals = values[np.isfinite(values)]
        threshold = float(np.nanmedian(finite_vals)) if finite_vals.size else 0.5
    for i in range(values.shape[0]):
        for j in range(values.shape[1]):
            val = values[i, j]
            if pd.isna(val):
                if na_text is not None:
                    ax.text(j + 0.5, i + 0.5, na_text, ha="center", va="center", color="black", fontsize=fontsize, fontweight="bold")
                continue
            color = "black" if val >= threshold else "white"
            ax.text(j + 0.5, i + 0.5, format(val, fmt), ha="center", va="center", color=color, fontsize=fontsize, fontweight="bold")


def add_panel_label(ax: plt.Axes, label: str) -> None:
    ax.text(-0.16, 1.08, label, transform=ax.transAxes, fontsize=11, fontweight="bold", va="top", ha="left")


def save_figure(fig: plt.Figure, filename: str) -> None:
    FIGURE_DIR.mkdir(parents=True, exist_ok=True)
    fig.savefig(FIGURE_DIR / f"{filename}.png", bbox_inches="tight", facecolor="white")
    fig.savefig(FIGURE_DIR / f"{filename}.pdf", bbox_inches="tight", facecolor="white")
    plt.close(fig)


def winsorize_for_plot(series: pd.Series, low: float = 0.01, high: float = 0.99) -> pd.Series:
    numeric = pd.to_numeric(series, errors="coerce")
    lo = numeric.quantile(low)
    hi = numeric.quantile(high)
    return numeric.clip(lower=lo, upper=hi)


def trim_embedding_frame(df: pd.DataFrame, x: str, y: str, low: float = 0.005, high: float = 0.995) -> pd.DataFrame:
    x_lo, x_hi = df[x].quantile([low, high])
    y_lo, y_hi = df[y].quantile([low, high])
    return df[df[x].between(x_lo, x_hi) & df[y].between(y_lo, y_hi)].copy()


def load_main_tables() -> tuple[pd.DataFrame, pd.DataFrame, pd.DataFrame, dict]:
    df = pd.read_parquet(OUTPUT_DIR / "cleaned" / "master_health_dataset.parquet")
    embeddings = pd.read_csv(OUTPUT_DIR / "features" / "daptn_latent_embeddings.csv")
    benchmark = pd.read_csv(OUTPUT_DIR / "modeling" / "benchmark_results.csv")
    history = json.loads((OUTPUT_DIR / "modeling" / "daptn_training_history.json").read_text(encoding="utf-8"))
    return df, embeddings, benchmark, history


def make_figure_1() -> None:
    df, embeddings, _, _ = load_main_tables()
    fig = plt.figure(figsize=(12.5, 9.5))
    gs = fig.add_gridspec(3, 3, hspace=0.55, wspace=0.38)

    ax_a = fig.add_subplot(gs[0, 0])
    counts = df.groupby(["exam_year", "source_unit"]).size().reset_index(name="count")
    counts["source_unit"] = counts["source_unit"].map(lambda x: UNIT_SHORT.get(x, x))
    pivot = counts.pivot(index="exam_year", columns="source_unit", values="count").fillna(0)
    bottom = np.zeros(len(pivot))
    colors = sns.color_palette("Spectral", n_colors=pivot.shape[1])
    for color, column in zip(colors, pivot.columns):
        values = pivot[column].values
        bars = ax_a.bar(pivot.index.astype(str), values, bottom=bottom, color=color, edgecolor="white", linewidth=0.5, label=column)
        for bar, value, base in zip(bars, values, bottom):
            if value < 900:
                continue
            x = bar.get_x() + bar.get_width() / 2
            y = base + value / 2
            ax_a.text(x, y, f"{int(value):,}", ha="center", va="center", fontsize=6, color="black", fontweight="bold")
        bottom += pivot[column].values
    ax_a.set_title("Cohort composition by year")
    ax_a.set_xlabel("Year")
    ax_a.set_ylabel("Records")
    legend = ax_a.legend(
        frameon=True,
        title=None,
        ncol=2,
        loc="upper left",
        bbox_to_anchor=(0.02, 0.98),
        borderaxespad=0.2,
        handlelength=0.9,
        columnspacing=0.8,
        fontsize=6,
    )
    style_legend(legend)
    style_axes(ax_a, rotate_x=45)
    add_panel_label(ax_a, "A")

    ax_b = fig.add_subplot(gs[0, 1])
    status_unit = (
        df.groupby(["source_unit", "health_status"]).size().rename("count").reset_index()
    )
    status_unit["source_unit"] = status_unit["source_unit"].map(lambda x: UNIT_SHORT.get(x, x))
    status_unit["health_status"] = status_unit["health_status"].map(lambda x: STATUS_SHORT.get(x, x))
    total_by_unit = status_unit.groupby("source_unit")["count"].transform("sum")
    status_unit["fraction"] = status_unit["count"] / total_by_unit
    sns.barplot(data=status_unit, x="source_unit", y="fraction", hue="health_status", palette=STATUS_PALETTE, ax=ax_b)
    ax_b.set_title("Case mix differs by unit")
    ax_b.set_xlabel("")
    ax_b.set_ylabel("Fraction")
    style_axes(ax_b, rotate_x=45)
    legend = ax_b.legend(frameon=True, title=None, ncol=2, loc="upper right", handlelength=1.1)
    style_legend(legend)
    add_panel_label(ax_b, "B")

    ax_c = fig.add_subplot(gs[0, 2])
    missing_top = pd.read_csv(OUTPUT_DIR / "qc" / "missingness_table.csv").head(12)
    missing_top["label"] = missing_top["variable"].str.replace("_", " ").str.title().str.replace("Fraction", "", regex=False)
    missing_top["label"] = missing_top["label"].map(lambda x: truncate_label(x, 12))
    sns.barplot(data=missing_top, x="missing_fraction", y="label", hue="label", palette=sns.light_palette("#d7301f", n_colors=len(missing_top), reverse=True), legend=False, ax=ax_c)
    ax_c.set_title("Assay sparsity")
    ax_c.set_xlabel("Missing fraction")
    ax_c.set_ylabel("")
    style_axes(ax_c, rotate_x=0)
    add_panel_label(ax_c, "C")

    ax_d = fig.add_subplot(gs[1, 0])
    heat = df.groupby(["source_unit", "exam_year"]).size().unstack()
    heat.index = [UNIT_SHORT.get(x, x) for x in heat.index]
    sns.heatmap(heat, cmap=sns.color_palette("mako", as_cmap=True), annot=False, linewidths=0.6, linecolor="white", cbar_kws={"shrink": 0.85}, ax=ax_d)
    annotate_heatmap(ax_d, heat, fmt=".0f", fontsize=6, threshold=float(np.nanmedian(heat.to_numpy())))
    ax_d.set_title("Sampling matrix")
    ax_d.set_xlabel("Year")
    ax_d.set_ylabel("Unit")
    style_axes(ax_d, rotate_x=45)
    add_panel_label(ax_d, "D")

    ax_e = fig.add_subplot(gs[1, 1])
    clinical_vars = ["age_years", "body_mass_index", "systolic_bp", "glucose", "triglycerides", "uric_acid"]
    plot_df = df[clinical_vars + ["health_status"]].copy()
    for column in clinical_vars:
        plot_df[column] = winsorize_for_plot(plot_df[column], 0.01, 0.99)
    corr = plot_df[clinical_vars].corr(method="spearman")
    corr.index = [DISPLAY_LABELS.get(x, x) for x in corr.index]
    corr.columns = [DISPLAY_LABELS.get(x, x) for x in corr.columns]
    sns.heatmap(corr, cmap="RdBu_r", center=0, vmin=-0.4, vmax=0.8, annot=False, linewidths=0.5, linecolor="white", cbar_kws={"shrink": 0.85}, ax=ax_e)
    annotate_heatmap(ax_e, corr, fmt=".2f", fontsize=5, threshold=0.25)
    ax_e.set_title("Biomarker correlation")
    ax_e.set_xlabel("")
    ax_e.set_ylabel("")
    style_axes(ax_e, rotate_x=45)
    add_panel_label(ax_e, "E")

    ax_f = fig.add_subplot(gs[1, 2])
    dist_cols = ["body_mass_index", "systolic_bp", "glucose", "triglycerides"]
    dist_df = df[dist_cols + ["health_status"]].copy()
    for column in dist_cols:
        dist_df[column] = winsorize_for_plot(dist_df[column], 0.01, 0.99)
    melt = dist_df.melt(id_vars="health_status", var_name="variable", value_name="value").dropna()
    melt["variable"] = melt["variable"].map(lambda x: DISPLAY_LABELS.get(x, x))
    melt["health_status"] = melt["health_status"].map(lambda x: STATUS_SHORT.get(x, x))
    sns.boxenplot(data=melt, x="variable", y="value", hue="health_status", palette=STATUS_PALETTE, showfliers=False, ax=ax_f)
    ax_f.set_title("Trimmed marker distributions")
    ax_f.set_xlabel("")
    ax_f.set_ylabel("Value")
    style_axes(ax_f, rotate_x=45)
    legend = ax_f.legend(frameon=True, title=None, ncol=2, loc="upper right", handlelength=1.1)
    style_legend(legend)
    add_panel_label(ax_f, "F")

    ax_g = fig.add_subplot(gs[2, 0])
    year_status = df.groupby(["exam_year", "health_status"]).size().rename("count").reset_index()
    year_status["health_status"] = year_status["health_status"].map(lambda x: STATUS_SHORT.get(x, x))
    sns.lineplot(data=year_status, x="exam_year", y="count", hue="health_status", palette=STATUS_PALETTE, marker="o", linewidth=2, ax=ax_g)
    ax_g.set_title("Temporal label drift")
    ax_g.set_xlabel("Year")
    ax_g.set_ylabel("Records")
    legend = ax_g.legend(frameon=True, title=None, loc="upper left", handlelength=1.3)
    style_legend(legend)
    style_axes(ax_g, rotate_x=45)
    add_panel_label(ax_g, "G")

    ax_h = fig.add_subplot(gs[2, 1])
    sample_embed = embeddings.sample(min(len(embeddings), 18000), random_state=42)
    sample_embed = trim_embedding_frame(sample_embed, "embedding_pca_1", "embedding_pca_2", 0.005, 0.995)
    sample_embed["health_status"] = sample_embed["health_status"].map(lambda x: STATUS_SHORT.get(x, x))
    sns.scatterplot(
        data=sample_embed,
        x="embedding_pca_1",
        y="embedding_pca_2",
        hue="health_status",
        palette=STATUS_PALETTE,
        s=4,
        linewidth=0,
        alpha=0.35,
        ax=ax_h,
    )
    ax_h.set_title("Latent health map")
    ax_h.set_xlabel("PC1")
    ax_h.set_ylabel("PC2")
    legend = ax_h.legend(frameon=True, title=None, loc="upper right", handlelength=1.0)
    style_legend(legend)
    style_axes(ax_h, rotate_x=45)
    add_panel_label(ax_h, "H")

    ax_i = fig.add_subplot(gs[2, 2])
    subtype_unit = embeddings.groupby(["personalized_subtype", "source_unit"]).size().rename("count").reset_index()
    subtype_unit["source_unit"] = subtype_unit["source_unit"].map(lambda x: UNIT_SHORT.get(x, x))
    subtype_pivot = subtype_unit.pivot(index="personalized_subtype", columns="source_unit", values="count").fillna(0)
    subtype_fraction = subtype_pivot.div(subtype_pivot.sum(axis=1), axis=0)
    sns.heatmap(subtype_fraction, cmap=sns.color_palette("rocket", as_cmap=True), annot=False, linewidths=0.5, linecolor="white", cbar_kws={"shrink": 0.85}, ax=ax_i)
    annotate_heatmap(ax_i, subtype_fraction, fmt=".2f", fontsize=6, threshold=0.45)
    ax_i.set_title("Subtype-by-unit map")
    ax_i.set_xlabel("Unit")
    ax_i.set_ylabel("Subtype")
    style_axes(ax_i, rotate_x=45)
    add_panel_label(ax_i, "I")

    fig.suptitle("Figure 1 | Scale and heterogeneity of the occupational health cohort", y=0.995)
    save_figure(fig, "figure_1_cohort_overview")


def make_figure_2() -> None:
    _, embeddings, benchmark, history = load_main_tables()
    history_df = pd.DataFrame(history["history"])
    fig = plt.figure(figsize=(12.5, 9.5))
    gs = fig.add_gridspec(3, 3, hspace=0.55, wspace=0.42)

    ax_a = fig.add_subplot(gs[0, 0])
    year_summary = (
        benchmark[benchmark["split_name"] == "leave_one_year_out"]
        .groupby("model_name")
        .agg(macro_f1_mean=("macro_f1", "mean"), macro_f1_std=("macro_f1", "std"))
        .reset_index()
        .sort_values("macro_f1_mean", ascending=False)
        .head(8)
    )
    year_summary["model_short"] = year_summary["model_name"].map(lambda x: MODEL_SHORT.get(x, x))
    sns.barplot(data=year_summary, x="macro_f1_mean", y="model_short", hue="model_short", palette=MODEL_PALETTE, legend=False, ax=ax_a)
    ax_a.errorbar(year_summary["macro_f1_mean"], np.arange(len(year_summary)), xerr=year_summary["macro_f1_std"].fillna(0), fmt="none", ecolor="black", elinewidth=0.8, capsize=2)
    ax_a.set_title("Year-out ranking")
    ax_a.set_xlabel("Mean macro-F1")
    ax_a.set_ylabel("")
    style_axes(ax_a, rotate_x=0)
    add_panel_label(ax_a, "A")

    ax_b = fig.add_subplot(gs[0, 1])
    unit_summary = (
        benchmark[benchmark["split_name"] == "leave_one_unit_out"]
        .groupby("model_name")
        .agg(macro_f1_mean=("macro_f1", "mean"), macro_f1_std=("macro_f1", "std"))
        .reset_index()
        .sort_values("macro_f1_mean", ascending=False)
        .head(8)
    )
    unit_summary["model_short"] = unit_summary["model_name"].map(lambda x: MODEL_SHORT.get(x, x))
    sns.barplot(data=unit_summary, x="macro_f1_mean", y="model_short", hue="model_short", palette=MODEL_PALETTE, legend=False, ax=ax_b)
    ax_b.errorbar(unit_summary["macro_f1_mean"], np.arange(len(unit_summary)), xerr=unit_summary["macro_f1_std"].fillna(0), fmt="none", ecolor="black", elinewidth=0.8, capsize=2)
    ax_b.set_title("Unit-out ranking")
    ax_b.set_xlabel("Mean macro-F1")
    ax_b.set_ylabel("")
    style_axes(ax_b, rotate_x=0)
    add_panel_label(ax_b, "B")

    ax_c = fig.add_subplot(gs[0, 2])
    heat = benchmark.pivot_table(index="model_name", columns=["split_name", "holdout_value"], values="macro_f1")
    top_models = ["HistGradientBoosting", "GradientBoosting", "RandomForest", "DecisionTree", "MLP", "ExtraTrees", "LogisticRegression"]
    heat = heat.loc[[idx for idx in top_models if idx in heat.index]]
    heat = heat[[col for col in heat.columns if col[0] != "random_split_reference"]]
    heat.index = [MODEL_SHORT.get(x, x) for x in heat.index]
    heat.columns = [
        UNIT_ABBR.get(str(col[1]), str(col[1])) if col[0] == "leave_one_unit_out"
        else str(col[1])
        for col in heat.columns
    ]
    sns.heatmap(heat, cmap=sns.color_palette("viridis", as_cmap=True), annot=False, linewidths=0.5, linecolor="white", cbar_kws={"shrink": 0.85}, ax=ax_c)
    annotate_heatmap(ax_c, heat, fmt=".2f", fontsize=6, threshold=0.78, na_text=None)
    ax_c.set_title("Performance map")
    ax_c.set_xlabel("")
    ax_c.set_ylabel("")
    style_axes(ax_c, rotate_x=45)
    add_panel_label(ax_c, "C")

    ax_d = fig.add_subplot(gs[1, 0])
    summary = (
        benchmark[benchmark["split_name"] != "random_split_reference"]
        .groupby(["split_name", "model_name"])["macro_f1"]
        .mean()
        .reset_index()
    )
    keep_models = ["HistGradientBoosting", "GradientBoosting", "RandomForest", "DecisionTree", "MLP"]
    summary = summary[summary["model_name"].isin(keep_models)].copy()
    summary["model_name"] = summary["model_name"].map(lambda x: MODEL_SHORT.get(x, x))
    summary["split_name"] = summary["split_name"].map({"leave_one_unit_out": "Unit-out", "leave_one_year_out": "Year-out"})
    sns.pointplot(data=summary, x="split_name", y="macro_f1", hue="model_name", palette=MODEL_PALETTE, dodge=0.35, markers=["o", "s", "D", "^", "P", "X"], linestyles="-", ax=ax_d)
    ax_d.set_title("Generalization profile")
    ax_d.set_xlabel("")
    ax_d.set_ylabel("Mean macro-F1")
    legend = ax_d.legend(frameon=True, title=None, loc="lower left", ncol=3, handlelength=1.1)
    style_legend(legend)
    style_axes(ax_d, rotate_x=45)
    add_panel_label(ax_d, "D")

    ax_e = fig.add_subplot(gs[1, 1])
    sns.lineplot(data=history_df, x="epoch", y="train_loss", color="#4d4d4d", linewidth=1.8, label="Train loss", ax=ax_e)
    sns.lineplot(data=history_df, x="epoch", y="valid_loss", color="#1f77b4", linewidth=1.8, label="Validation loss", ax=ax_e)
    ax_e2 = ax_e.twinx()
    sns.lineplot(data=history_df, x="epoch", y="valid_macro_f1", color="#d62728", linewidth=2.0, label="Validation macro-F1", ax=ax_e2)
    ax_e.set_title("DAPTN training dynamics")
    ax_e.set_xlabel("Epoch")
    ax_e.set_ylabel("Loss")
    ax_e2.set_ylabel("Macro-F1")
    lines1, labels1 = ax_e.get_legend_handles_labels()
    lines2, labels2 = ax_e2.get_legend_handles_labels()
    legend = ax_e.legend(lines1 + lines2, labels1 + labels2, frameon=True, loc="center right")
    style_legend(legend)
    if ax_e2.legend_ is not None:
        ax_e2.legend_.remove()
    style_axes(ax_e, rotate_x=45)
    for spine in ax_e2.spines.values():
        spine.set_visible(False)
    add_panel_label(ax_e, "E")

    ax_f = fig.add_subplot(gs[1, 2])
    subtype_status = pd.crosstab(embeddings["personalized_subtype"], embeddings["health_status"])
    subtype_status = subtype_status.div(subtype_status.sum(axis=1), axis=0)
    subtype_status.columns = [STATUS_SHORT.get(x, x) for x in subtype_status.columns]
    sns.heatmap(subtype_status, cmap=sns.color_palette("magma", as_cmap=True), annot=False, linewidths=0.5, linecolor="white", cbar_kws={"shrink": 0.85}, ax=ax_f)
    annotate_heatmap(ax_f, subtype_status, fmt=".2f", fontsize=6, threshold=0.65)
    ax_f.set_title("Subtype enrichment")
    ax_f.set_xlabel("Class")
    ax_f.set_ylabel("Subtype")
    style_axes(ax_f, rotate_x=45)
    add_panel_label(ax_f, "F")

    ax_g = fig.add_subplot(gs[2, 0])
    family_summary = pd.read_csv(OUTPUT_DIR / "modeling" / "benchmark_family_summary.csv")
    family_plot = (
        family_summary.groupby(["split_name", "family"])
        .agg(macro_f1_mean=("macro_f1", "mean"), macro_f1_std=("macro_f1", "std"))
        .reset_index()
    )
    family_plot["split_name"] = family_plot["split_name"].map({"leave_one_unit_out": "Unit-out", "leave_one_year_out": "Year-out"})
    family_plot["family"] = family_plot["family"].str.replace("_", " ").str.title()
    sns.barplot(data=family_plot, x="family", y="macro_f1_mean", hue="split_name", palette=["#1f77b4", "#ff7f0e"], ax=ax_g)
    for patch, (_, row) in zip(ax_g.patches, family_plot.iterrows()):
        x = patch.get_x() + patch.get_width() / 2
        y = patch.get_height()
        err = 0 if pd.isna(row["macro_f1_std"]) else row["macro_f1_std"]
        ax_g.errorbar(x, y, yerr=err, fmt="none", ecolor="black", elinewidth=0.8, capsize=2)
    ax_g.set_title("Family-level benchmark")
    ax_g.set_xlabel("")
    ax_g.set_ylabel("Mean macro-F1")
    legend = ax_g.legend(frameon=True, title=None, loc="upper right")
    style_legend(legend)
    style_axes(ax_g, rotate_x=45)
    add_panel_label(ax_g, "G")

    ax_h = fig.add_subplot(gs[2, 1])
    sample_embed = embeddings.sample(min(len(embeddings), 18000), random_state=42)
    sample_embed = trim_embedding_frame(sample_embed, "embedding_pca_1", "embedding_pca_2", 0.005, 0.995)
    sns.scatterplot(
        data=sample_embed,
        x="embedding_pca_1",
        y="embedding_pca_2",
        hue="personalized_subtype",
        palette=sns.color_palette("tab10", n_colors=int(sample_embed["personalized_subtype"].nunique())),
        s=4,
        linewidth=0,
        alpha=0.50,
        ax=ax_h,
    )
    ax_h.set_title("Subtype map")
    ax_h.set_xlabel("PC1")
    ax_h.set_ylabel("PC2")
    legend = ax_h.legend(frameon=True, title="Subtype", loc="upper right", ncol=2, handlelength=0.8)
    style_legend(legend)
    style_axes(ax_h, rotate_x=45)
    add_panel_label(ax_h, "H")

    ax_i = fig.add_subplot(gs[2, 2])
    domain_pivot = (
        embeddings.groupby(["source_unit", "health_status"])["prototype_distance"]
        .median()
        .unstack()
    )
    domain_pivot.index = [truncate_label(UNIT_SHORT.get(x, x), 9) for x in domain_pivot.index]
    domain_pivot.columns = [STATUS_SHORT.get(x, x) for x in domain_pivot.columns]
    sns.heatmap(domain_pivot, cmap=sns.color_palette("crest", as_cmap=True), annot=False, linewidths=0.5, linecolor="white", cbar_kws={"shrink": 0.85}, ax=ax_i)
    annotate_heatmap(ax_i, domain_pivot, fmt=".2f", fontsize=6, threshold=999)
    ax_i.set_title("Prototype distance")
    ax_i.set_xlabel("Class")
    ax_i.set_ylabel("Unit")
    style_axes(ax_i, rotate_x=45)
    add_panel_label(ax_i, "I")

    fig.suptitle("Figure 2 | Expanded benchmark and DAPTN representation learning", y=0.995)
    save_figure(fig, "figure_2_benchmark_and_personalized_ai")


def main() -> None:
    configure_style()
    make_figure_1()
    make_figure_2()
    print("Saved upgraded Nature-style academic figures in English.")


if __name__ == "__main__":
    main()
