# Supplementary material for: Identification of hidden subtypes in occupational health examinations and their biomedical characteristics using graph-enhanced deep representation learning
Source: Front Public Health. 2026 Jul 13;14:1847173. doi: 10.3389/fpubh.2026.1847173 (PMC13402512; doi:10.3389/fpubh.2026.1847173)
Supplement: Supplementary file 1 [file Data_Sheet_1.zip › code/common.py]

from __future__ import annotations

import json
import math
import re
from dataclasses import dataclass
from pathlib import Path

import numpy as np
import pandas as pd


PROJECT_ROOT = Path("/Users/yanpan/Documents/startup/projects/0330wangzhaoli-2")
RAW_DIR = PROJECT_ROOT / "raw_data_copy_20260330"
OUTPUT_DIR = PROJECT_ROOT / "outputs"


RAW_TO_ENGLISH = {
    "id": "record_id",
    "stationId": "source_unit_raw",
    "nl": "age_years",
    "tjrq": "exam_date",
    "tjYear": "exam_year_raw",
    "tjjg": "exam_institution",
    "jkzk": "health_status",
    "sg": "height_cm",
    "tz": "weight_kg",
    "bmi": "body_mass_index",
    "ssy": "systolic_bp",
    "szy": "diastolic_bp",
    "xl": "heart_rate",
    "xt": "glucose",
    "zdgc": "total_cholesterol",
    "gysz": "triglycerides",
    "gmdzdbdgc": "hdl_cholesterol",
    "dmdzdbdgc": "ldl_cholesterol",
    "zfg": "fatty_liver",
    "xdt": "ecg_result",
    "thxhdb": "hba1c",
    "gmcfydb": "hs_crp",
    "xns": "uric_acid",
    "xjg": "creatinine",
    "xnsd": "bun",
    "xhdb": "hemoglobin",
    "hxb": "red_blood_cell_count",
    "xgxp": "chest_xray",
    "bdb": "albumin",
    "gbzam": "alt",
    "gczam": "ast",
    "hqsy": "urea_breath_test",
    "jtdb": "afp",
    "apky": "cea",
    "tlkyca199": "ca199",
    "tlkyca125": "ca125",
    "tlkyca153": "ca153",
    "sjytybchm": "nse",
    "sqlxtyky": "tpsa",
    "txbgas": "homocysteine",
    "zdjb": "major_disease",
    "yw": "waist_cm",
    "jcbs": "medical_history",
    "zyb": "occupational_disease",
}


DISPLAY_LABELS = {
    "age_years": "Age (years)",
    "height_cm": "Height (cm)",
    "weight_kg": "Weight (kg)",
    "body_mass_index": "BMI",
    "systolic_bp": "Systolic BP",
    "diastolic_bp": "Diastolic BP",
    "heart_rate": "Heart rate",
    "glucose": "Glucose",
    "total_cholesterol": "Total cholesterol",
    "triglycerides": "Triglycerides",
    "hdl_cholesterol": "HDL cholesterol",
    "ldl_cholesterol": "LDL cholesterol",
    "hba1c": "HbA1c",
    "hs_crp": "hs-CRP",
    "uric_acid": "Uric acid",
    "creatinine": "Creatinine",
    "bun": "BUN",
    "hemoglobin": "Hemoglobin",
    "red_blood_cell_count": "RBC count",
    "albumin": "Albumin",
    "alt": "ALT",
    "ast": "AST",
    "homocysteine": "Homocysteine",
    "waist_cm": "Waist circumference (cm)",
}


STATUS_MAP = {
    "健康人群": "healthy",
    "一类人员": "class_i",
    "二类人员": "class_ii",
    "三类人员": "class_iii",
}


UNIT_MAP = {
    "哈尔滨客运段": "harbin_passenger_transport_section",
    "哈尔滨机务段": "harbin_locomotive_section",
    "哈尔滨电务段": "harbin_electrical_section",
    "哈尔滨站": "harbin_station",
    "哈尔滨车务段": "harbin_transport_operations_section",
}


NUMERIC_COLUMNS = [
    "age_years",
    "height_cm",
    "weight_kg",
    "body_mass_index",
    "systolic_bp",
    "diastolic_bp",
    "heart_rate",
    "glucose",
    "total_cholesterol",
    "triglycerides",
    "hdl_cholesterol",
    "ldl_cholesterol",
    "hba1c",
    "hs_crp",
    "uric_acid",
    "creatinine",
    "bun",
    "hemoglobin",
    "red_blood_cell_count",
    "albumin",
    "alt",
    "ast",
    "homocysteine",
    "waist_cm",
]


CATEGORICAL_COLUMNS = [
    "exam_institution",
    "fatty_liver",
    "ecg_result",
    "chest_xray",
    "major_disease",
    "medical_history",
    "occupational_disease",
]


def ensure_output_dirs() -> None:
    for path in [
        OUTPUT_DIR / "cleaned",
        OUTPUT_DIR / "qc",
        OUTPUT_DIR / "features",
        OUTPUT_DIR / "modeling",
        OUTPUT_DIR / "figures",
        OUTPUT_DIR / "reports",
    ]:
        path.mkdir(parents=True, exist_ok=True)


def normalize_text(value: object) -> str | None:
    if pd.isna(value):
        return None
    text = str(value).strip()
    if not text or text.lower() == "nan":
        return None
    text = re.sub(r"\s+", " ", text)
    return text


def parse_numeric(value: object) -> float:
    if pd.isna(value):
        return math.nan
    text = str(value).strip().replace(",", "")
    if not text or text.lower() == "nan":
        return math.nan
    match = re.search(r"-?\d+(?:\.\d+)?", text)
    if not match:
        return math.nan
    return float(match.group(0))


def map_fatty_liver(value: object) -> str:
    text = normalize_text(value)
    if text is None:
        return "missing"
    lowered = text.lower()
    if text in {"0", "无", "阴性", "正常"}:
        return "none"
    if text in {"1", "轻度"}:
        return "mild"
    if text in {"2", "中度"}:
        return "moderate"
    if text in {"3", "重度"}:
        return "severe"
    if "轻" in lowered:
        return "mild"
    if "中" in lowered:
        return "moderate"
    if "重" in lowered:
        return "severe"
    return "other"


def map_ecg(value: object) -> str:
    text = normalize_text(value)
    if text is None:
        return "missing"
    if text in {"1", "正常"}:
        return "normal"
    if text in {"2", "异常"}:
        return "abnormal"
    if "正常" in text and "未见" not in text:
        return "normal"
    if "异常" in text or "其他" in text:
        return "abnormal_or_other"
    return "text_other"


def map_chest_xray(value: object) -> str:
    text = normalize_text(value)
    if text is None:
        return "missing"
    if text in {"正常"}:
        return "normal"
    if "未见明显异常" in text or "心肺未见明显异常" in text:
        return "normal"
    if "异常" in text:
        return "abnormal"
    return "text_finding"


def map_medical_history(value: object) -> str:
    text = normalize_text(value)
    if text is None:
        return "missing"
    if text in {"0", "无"}:
        return "none"
    codes = [piece.strip() for piece in re.split(r"[;,/ ]+", text) if piece.strip()]
    if not codes:
        return "text_other"
    return f"code_count_{len(codes)}"


def read_single_workbook(path: Path) -> pd.DataFrame:
    raw_df = pd.read_excel(path)
    df = raw_df.iloc[1:].copy()
    df = df.rename(columns=RAW_TO_ENGLISH)
    df["source_file"] = path.name
    df["source_unit"] = UNIT_MAP.get(path.stem[:-5], path.stem[:-5])
    df["exam_year"] = int(path.stem[-5:-1])
    df["record_row_number"] = np.arange(1, len(df) + 1)
    return df


def build_master_dataframe() -> pd.DataFrame:
    frames = [read_single_workbook(path) for path in sorted(RAW_DIR.glob("*.xlsx"))]
    df = pd.concat(frames, ignore_index=True)

    for column in NUMERIC_COLUMNS:
        df[column] = df[column].map(parse_numeric)

    for column in ["record_id", "source_unit_raw", "exam_institution", "major_disease", "occupational_disease"]:
        df[column] = df[column].map(normalize_text)

    df["exam_date"] = pd.to_datetime(df["exam_date"], errors="coerce")
    df["health_status"] = df["health_status"].map(lambda x: STATUS_MAP.get(normalize_text(x), "unknown"))
    df["fatty_liver"] = df["fatty_liver"].map(map_fatty_liver)
    df["ecg_result"] = df["ecg_result"].map(map_ecg)
    df["chest_xray"] = df["chest_xray"].map(map_chest_xray)
    df["medical_history"] = df["medical_history"].map(map_medical_history)

    df["healthy_vs_nonhealthy"] = (df["health_status"] != "healthy").astype(int)
    df["high_risk_flag"] = df["health_status"].isin(["class_ii", "class_iii"]).astype(int)
    df["severe_flag"] = (df["health_status"] == "class_iii").astype(int)

    df["metabolic_risk_score"] = (
        (df["body_mass_index"] >= 28).fillna(False).astype(int)
        + (df["systolic_bp"] >= 140).fillna(False).astype(int)
        + (df["diastolic_bp"] >= 90).fillna(False).astype(int)
        + (df["glucose"] >= 6.1).fillna(False).astype(int)
        + (df["triglycerides"] >= 1.7).fillna(False).astype(int)
        + (df["hdl_cholesterol"] < 1.0).fillna(False).astype(int)
        + df["fatty_liver"].isin(["mild", "moderate", "severe"]).astype(int)
    )
    df["hepatic_risk_score"] = (
        (df["alt"] > 40).fillna(False).astype(int)
        + (df["ast"] > 40).fillna(False).astype(int)
        + df["fatty_liver"].isin(["moderate", "severe"]).astype(int)
    )
    cardiometabolic_columns = [
        "body_mass_index",
        "systolic_bp",
        "diastolic_bp",
        "glucose",
        "triglycerides",
        "uric_acid",
        "homocysteine",
    ]
    cardiometabolic_frame = df[cardiometabolic_columns].astype(float)
    cardiometabolic_counts = cardiometabolic_frame.notna().sum(axis=1)
    cardiometabolic_means = cardiometabolic_frame.fillna(0.0).sum(axis=1) / cardiometabolic_counts.replace(0, np.nan)
    df["cardiometabolic_index"] = cardiometabolic_means

    for column in NUMERIC_COLUMNS:
        df[f"{column}_missing"] = df[column].isna().astype(int)

    return df


def build_variable_dictionary() -> pd.DataFrame:
    records = []
    for raw_name, english_name in RAW_TO_ENGLISH.items():
        variable_type = "numeric" if english_name in NUMERIC_COLUMNS else "categorical"
        display_name = DISPLAY_LABELS.get(english_name, english_name.replace("_", " ").title())
        records.append(
            {
                "raw_variable": raw_name,
                "english_variable": english_name,
                "variable_type": variable_type,
                "display_name": display_name,
            }
        )
    return pd.DataFrame(records).sort_values("english_variable").reset_index(drop=True)


def summarize_dataframe(df: pd.DataFrame) -> dict:
    status_counts = df["health_status"].value_counts(dropna=False).to_dict()
    year_counts = df["exam_year"].value_counts().sort_index().to_dict()
    unit_counts = df["source_unit"].value_counts().to_dict()
    missingness = df.isna().mean().sort_values(ascending=False).head(25).to_dict()
    return {
        "n_records": int(len(df)),
        "n_variables": int(df.shape[1]),
        "health_status_counts": status_counts,
        "year_counts": year_counts,
        "unit_counts": unit_counts,
        "top_missingness": missingness,
    }


def write_json(path: Path, payload: dict) -> None:
    path.write_text(json.dumps(payload, indent=2, ensure_ascii=True), encoding="utf-8")


@dataclass
class DatasetBundle:
    master: pd.DataFrame
    variable_dictionary: pd.DataFrame
