# Supplementary material for: Identification of hidden subtypes in occupational health examinations and their biomedical characteristics using graph-enhanced deep representation learning
Source: Front Public Health. 2026 Jul 13;14:1847173. doi: 10.3389/fpubh.2026.1847173 (PMC13402512; doi:10.3389/fpubh.2026.1847173)
Supplement: Supplementary file 1 [file Data_Sheet_1.zip › code/08_prepare_figure3_analysis.py]

from __future__ import annotations

from pathlib import Path

import numpy as np
import pandas as pd
from sklearn.neighbors import NearestNeighbors

from common import OUTPUT_DIR


ANALYSIS_DIR = OUTPUT_DIR / "analysis"

STATUS_ORDER = ["healthy", "class_i", "class_ii", "class_iii"]


def bootstrap_profiles(df: pd.DataFrame, n_boot: int = 200, seed: int = 42) -> pd.DataFrame:
    rng = np.random.default_rng(seed)
    rows: list[dict] = []
    metrics = ["metabolic_risk_score", "hepatic_risk_score", "prototype_distance"]
    for subtype, subset in df.groupby("personalized_subtype"):
        subset = subset.reset_index(drop=True)
        values = subset[metrics].to_numpy()
        n = len(subset)
        for metric_idx, metric in enumerate(metrics):
            boot = []
            for _ in range(n_boot):
                idx = rng.integers(0, n, size=n)
                boot.append(np.median(values[idx, metric_idx]))
            boot = np.asarray(boot)
            rows.append(
                {
                    "personalized_subtype": int(subtype),
                    "metric": metric,
                    "median": float(np.median(values[:, metric_idx])),
                    "ci_low": float(np.quantile(boot, 0.025)),
                    "ci_high": float(np.quantile(boot, 0.975)),
                    "n_records": int(n),
                }
            )
    return pd.DataFrame(rows)


def subtype_class_lift(df: pd.DataFrame) -> pd.DataFrame:
    base = df["health_status"].value_counts(normalize=True).reindex(STATUS_ORDER)
    composition = (
        df.groupby(["personalized_subtype", "health_status"]).size().unstack(fill_value=0).reindex(columns=STATUS_ORDER)
    )
    fraction = composition.div(composition.sum(axis=1), axis=0)
    lift = fraction.div(base, axis=1)
    out = lift.reset_index()
    out.columns = ["personalized_subtype"] + [f"lift_{c}" for c in STATUS_ORDER]
    return out


def subtype_unit_composition(df: pd.DataFrame) -> pd.DataFrame:
    composition = df.groupby(["personalized_subtype", "source_unit"]).size().unstack(fill_value=0)
    fraction = composition.div(composition.sum(axis=1), axis=0) * 100
    dominance = fraction.max(axis=1)
    out = fraction.reset_index()
    out["dominance_pct"] = dominance.values
    return out


def prototype_quantiles(df: pd.DataFrame) -> pd.DataFrame:
    rows: list[dict] = []
    for status, subset in df.groupby("health_status"):
        vals = subset["prototype_distance"].to_numpy()
        rows.append(
            {
                "health_status": status,
                "q05": float(np.quantile(vals, 0.05)),
                "q25": float(np.quantile(vals, 0.25)),
                "q50": float(np.quantile(vals, 0.50)),
                "q75": float(np.quantile(vals, 0.75)),
                "q95": float(np.quantile(vals, 0.95)),
                "mean": float(np.mean(vals)),
                "n_records": int(len(vals)),
            }
        )
    return pd.DataFrame(rows)


def latent_purity(df: pd.DataFrame, k: int = 25) -> pd.DataFrame:
    coords = df[["embedding_pca_1", "embedding_pca_2"]].to_numpy()
    labels = df["personalized_subtype"].to_numpy()
    n_neighbors = min(k + 1, len(df))
    nbrs = NearestNeighbors(n_neighbors=n_neighbors, algorithm="auto").fit(coords)
    idx = nbrs.kneighbors(coords, return_distance=False)[:, 1:]
    purity = (labels[idx] == labels[:, None]).mean(axis=1)
    out = df[["record_id", "personalized_subtype", "source_unit", "exam_year", "health_status"]].copy()
    out["local_subtype_purity"] = purity
    summary = out.groupby("personalized_subtype")["local_subtype_purity"].agg(["mean", "median", "std", "count"]).reset_index()
    return summary


def benchmark_context(benchmark_results: pd.DataFrame, daptn_score: float, graph_score: float) -> pd.DataFrame:
    selected = ["HistGradientBoosting", "RandomForest", "MLP", "GradientBoosting", "DecisionTree"]
    context = (
        benchmark_results[benchmark_results["model_name"].isin(selected)]
        .groupby(["split_name", "model_name"])["macro_f1"]
        .agg(["mean", "std", "count"])
        .reset_index()
    )
    context["reference_daptn"] = daptn_score
    context["reference_graph_daptn"] = graph_score
    return context


def main() -> None:
    ANALYSIS_DIR.mkdir(parents=True, exist_ok=True)
    modeling_dir = OUTPUT_DIR / "modeling"
    features_dir = OUTPUT_DIR / "features"

    graph_embed = pd.read_csv(features_dir / "graph_daptn_latent_embeddings.csv")
    benchmark_results = pd.read_csv(modeling_dir / "benchmark_results.csv")
    daptn_history = pd.DataFrame(__import__("json").loads((modeling_dir / "daptn_training_history.json").read_text())["history"])
    graph_summary = pd.read_csv(modeling_dir / "graph_daptn_summary.csv")

    bootstrap_profiles(graph_embed).to_csv(ANALYSIS_DIR / "figure3_bootstrap_profiles.csv", index=False)
    subtype_class_lift(graph_embed).to_csv(ANALYSIS_DIR / "figure3_subtype_class_lift.csv", index=False)
    subtype_unit_composition(graph_embed).to_csv(ANALYSIS_DIR / "figure3_subtype_unit_composition.csv", index=False)
    prototype_quantiles(graph_embed).to_csv(ANALYSIS_DIR / "figure3_prototype_quantiles.csv", index=False)
    latent_purity(graph_embed).to_csv(ANALYSIS_DIR / "figure3_latent_purity.csv", index=False)
    benchmark_context(
        benchmark_results,
        float(daptn_history["valid_macro_f1"].max()),
        float(graph_summary["macro_f1"].iloc[0]),
    ).to_csv(ANALYSIS_DIR / "figure3_benchmark_context.csv", index=False)
    print("Prepared Figure 3 analysis tables.")


if __name__ == "__main__":
    main()
