# Supplementary material for: Identification of hidden subtypes in occupational health examinations and their biomedical characteristics using graph-enhanced deep representation learning
Source: Front Public Health. 2026 Jul 13;14:1847173. doi: 10.3389/fpubh.2026.1847173 (PMC13402512; doi:10.3389/fpubh.2026.1847173)
Supplement: Supplementary file 1 [file Data_Sheet_1.zip › code/09_run_graph_daptn_cross_domain.py]

from __future__ import annotations

import json
import random
from dataclasses import dataclass

import numpy as np
import pandas as pd
import torch
from sklearn.impute import SimpleImputer
from sklearn.metrics import accuracy_score, balanced_accuracy_score, f1_score
from sklearn.model_selection import train_test_split
from sklearn.preprocessing import LabelEncoder, StandardScaler
from torch import nn
from torch.utils.data import DataLoader, Dataset

from common import CATEGORICAL_COLUMNS, NUMERIC_COLUMNS, OUTPUT_DIR


SEED = 42
EMBEDDING_DIM = 24
BATCH_SIZE = 512
EPOCHS = 10
LEARNING_RATE = 1e-3
PROTOTYPE_COUNT = 12

GROUPS = {
    "anthropometric": ["age_years", "height_cm", "weight_kg", "body_mass_index", "waist_cm"],
    "hemodynamic": ["systolic_bp", "diastolic_bp", "heart_rate"],
    "glycemic": ["glucose", "hba1c"],
    "lipid": ["total_cholesterol", "triglycerides", "hdl_cholesterol", "ldl_cholesterol"],
    "hepatic": ["albumin", "alt", "ast", "fatty_liver_missing"],
    "renal": ["uric_acid", "creatinine", "bun", "homocysteine"],
    "hematology": ["hemoglobin", "red_blood_cell_count"],
    "inflammatory": ["hs_crp"],
}


def set_seed(seed: int) -> None:
    random.seed(seed)
    np.random.seed(seed)
    torch.manual_seed(seed)


class GraphDataset(Dataset):
    def __init__(self, numeric: np.ndarray, categorical: np.ndarray, targets: np.ndarray, years: np.ndarray, units: np.ndarray) -> None:
        self.numeric = torch.tensor(numeric, dtype=torch.float32)
        self.categorical = torch.tensor(categorical, dtype=torch.long)
        self.targets = torch.tensor(targets, dtype=torch.long)
        self.years = torch.tensor(years, dtype=torch.long)
        self.units = torch.tensor(units, dtype=torch.long)

    def __len__(self) -> int:
        return len(self.targets)

    def __getitem__(self, index: int) -> tuple[torch.Tensor, ...]:
        return self.numeric[index], self.categorical[index], self.targets[index], self.years[index], self.units[index]


class GroupGraphBlock(nn.Module):
    def __init__(self, group_sizes: list[int], hidden_dim: int = 32) -> None:
        super().__init__()
        self.group_encoders = nn.ModuleList([nn.Sequential(nn.Linear(size, hidden_dim), nn.ReLU()) for size in group_sizes])
        self.message = nn.Sequential(nn.Linear(hidden_dim, hidden_dim), nn.ReLU(), nn.Linear(hidden_dim, hidden_dim))
        self.norm = nn.LayerNorm(hidden_dim)

    def forward(self, groups: list[torch.Tensor]) -> torch.Tensor:
        group_tokens = [encoder(group) for encoder, group in zip(self.group_encoders, groups)]
        token_stack = torch.stack(group_tokens, dim=1)
        global_context = token_stack.mean(dim=1, keepdim=True)
        propagated = token_stack + self.message(global_context)
        propagated = self.norm(propagated)
        return propagated.flatten(start_dim=1)


class GraphDAPTN(nn.Module):
    def __init__(self, numeric_dim: int, group_slices: list[slice], cat_cardinalities: list[int], year_count: int, unit_count: int, target_count: int) -> None:
        super().__init__()
        self.group_slices = group_slices
        self.graph_block = GroupGraphBlock([sl.stop - sl.start for sl in group_slices], hidden_dim=32)
        self.categorical_embeddings = nn.ModuleList(
            [nn.Embedding(cardinality + 1, min(16, max(4, cardinality // 2 + 1))) for cardinality in cat_cardinalities]
        )
        cat_dim = sum(emb.embedding_dim for emb in self.categorical_embeddings)
        self.year_embedding = nn.Embedding(year_count + 1, 4)
        self.unit_embedding = nn.Embedding(unit_count + 1, 6)
        graph_dim = len(group_slices) * 32
        self.numeric_projection = nn.Sequential(nn.Linear(numeric_dim, 64), nn.ReLU())
        input_dim = graph_dim + 64 + cat_dim + 10
        self.encoder = nn.Sequential(
            nn.Linear(input_dim, 256),
            nn.BatchNorm1d(256),
            nn.ReLU(),
            nn.Dropout(0.15),
            nn.Linear(256, 128),
            nn.BatchNorm1d(128),
            nn.ReLU(),
            nn.Dropout(0.15),
            nn.Linear(128, EMBEDDING_DIM),
        )
        self.classifier = nn.Sequential(nn.Linear(EMBEDDING_DIM, 64), nn.ReLU(), nn.Dropout(0.1), nn.Linear(64, target_count))
        self.reconstruction_head = nn.Sequential(nn.Linear(EMBEDDING_DIM, 64), nn.ReLU(), nn.Linear(64, numeric_dim))
        self.prototypes = nn.Parameter(torch.randn(PROTOTYPE_COUNT, EMBEDDING_DIM))

    def forward(self, numeric: torch.Tensor, categorical: torch.Tensor, years: torch.Tensor, units: torch.Tensor) -> tuple[torch.Tensor, torch.Tensor, torch.Tensor]:
        groups = [numeric[:, sl] for sl in self.group_slices]
        graph_features = self.graph_block(groups)
        numeric_features = self.numeric_projection(numeric)
        cat_vectors = [emb(categorical[:, idx].clamp(min=0)) for idx, emb in enumerate(self.categorical_embeddings)]
        cat_features = torch.cat(cat_vectors, dim=1) if cat_vectors else torch.empty((numeric.size(0), 0), device=numeric.device)
        encoded = self.encoder(torch.cat([graph_features, numeric_features, cat_features, self.year_embedding(years.clamp(min=0)), self.unit_embedding(units.clamp(min=0))], dim=1))
        logits = self.classifier(encoded)
        reconstruction = self.reconstruction_head(encoded)
        proto_penalty = torch.cdist(encoded, self.prototypes).min(dim=1).values
        return logits, reconstruction, proto_penalty


@dataclass
class PreparedData:
    df: pd.DataFrame
    numeric_matrix: np.ndarray
    categorical_matrix: np.ndarray
    targets: np.ndarray
    years: np.ndarray
    units: np.ndarray
    categorical_cardinalities: list[int]
    group_slices: list[slice]


def prepare_data() -> PreparedData:
    df = pd.read_parquet(OUTPUT_DIR / "cleaned" / "master_health_dataset.parquet")
    df = df[df["health_status"] != "unknown"].reset_index(drop=True)
    numeric_columns = NUMERIC_COLUMNS + [f"{c}_missing" for c in NUMERIC_COLUMNS if f"{c}_missing" in df.columns]
    numeric_matrix = StandardScaler().fit_transform(SimpleImputer(strategy="median").fit_transform(df[numeric_columns]))
    categorical_frame = df[CATEGORICAL_COLUMNS].fillna("missing").astype(str)
    categorical_encoded, cardinalities = [], []
    for column in categorical_frame.columns:
        encoder = LabelEncoder()
        values = encoder.fit_transform(categorical_frame[column]) + 1
        categorical_encoded.append(values)
        cardinalities.append(int(values.max()))
    categorical_matrix = np.column_stack(categorical_encoded)
    targets = LabelEncoder().fit_transform(df["health_status"])
    years = LabelEncoder().fit_transform(df["exam_year"]) + 1
    units = LabelEncoder().fit_transform(df["source_unit"]) + 1
    col_idx = {name: idx for idx, name in enumerate(numeric_columns)}
    group_slices = []
    for cols in GROUPS.values():
        idxs = sorted([col_idx[c] for c in cols if c in col_idx])
        if idxs:
            group_slices.append(slice(idxs[0], idxs[-1] + 1))
    return PreparedData(df, numeric_matrix, categorical_matrix, targets, years, units, cardinalities, group_slices)


def build_loaders(data: PreparedData, train_idx: np.ndarray, test_idx: np.ndarray) -> tuple[DataLoader, DataLoader]:
    train_ds = GraphDataset(data.numeric_matrix[train_idx], data.categorical_matrix[train_idx], data.targets[train_idx], data.years[train_idx], data.units[train_idx])
    test_ds = GraphDataset(data.numeric_matrix[test_idx], data.categorical_matrix[test_idx], data.targets[test_idx], data.years[test_idx], data.units[test_idx])
    return DataLoader(train_ds, batch_size=BATCH_SIZE, shuffle=True), DataLoader(test_ds, batch_size=BATCH_SIZE, shuffle=False)


def train_once(data: PreparedData, train_idx: np.ndarray, test_idx: np.ndarray, seed: int) -> dict:
    set_seed(seed)
    device = torch.device("cuda" if torch.cuda.is_available() else "cpu")
    model = GraphDAPTN(
        numeric_dim=data.numeric_matrix.shape[1],
        group_slices=data.group_slices,
        cat_cardinalities=data.categorical_cardinalities,
        year_count=len(np.unique(data.years)),
        unit_count=len(np.unique(data.units)),
        target_count=len(np.unique(data.targets)),
    ).to(device)
    optimizer = torch.optim.Adam(model.parameters(), lr=LEARNING_RATE)
    ce_loss = nn.CrossEntropyLoss()
    mse_loss = nn.MSELoss()
    train_loader, test_loader = build_loaders(data, train_idx, test_idx)
    for _ in range(EPOCHS):
        model.train()
        for numeric, categorical, targets, years, units in train_loader:
            numeric, categorical, targets = numeric.to(device), categorical.to(device), targets.to(device)
            years, units = years.to(device), units.to(device)
            optimizer.zero_grad()
            logits, reconstruction, proto_penalty = model(numeric, categorical, years, units)
            loss = ce_loss(logits, targets) + 0.25 * mse_loss(reconstruction, numeric) + 0.05 * proto_penalty.mean()
            loss.backward()
            optimizer.step()

    model.eval()
    preds, truths = [], []
    with torch.no_grad():
        for numeric, categorical, targets, years, units in test_loader:
            numeric, categorical, targets = numeric.to(device), categorical.to(device), targets.to(device)
            years, units = years.to(device), units.to(device)
            logits, _, _ = model(numeric, categorical, years, units)
            preds.append(logits.argmax(dim=1).cpu().numpy())
            truths.append(targets.cpu().numpy())
    y_true = np.concatenate(truths)
    y_pred = np.concatenate(preds)
    return {
        "accuracy": float(accuracy_score(y_true, y_pred)),
        "balanced_accuracy": float(balanced_accuracy_score(y_true, y_pred)),
        "macro_f1": float(f1_score(y_true, y_pred, average="macro")),
        "weighted_f1": float(f1_score(y_true, y_pred, average="weighted")),
    }


def main() -> None:
    data = prepare_data()
    rows: list[dict] = []
    seeds = [42, 123, 777]

    for year in sorted(data.df["exam_year"].unique()):
        mask = data.df["exam_year"].to_numpy() == year
        train_idx = np.where(~mask)[0]
        test_idx = np.where(mask)[0]
        for seed in seeds:
            metrics = train_once(data, train_idx, test_idx, seed)
            rows.append(
                {
                    "split_name": "leave_one_year_out",
                    "holdout_value": int(year),
                    "model_name": "GraphDAPTN",
                    "seed": seed,
                    "n_train": int(len(train_idx)),
                    "n_test": int(len(test_idx)),
                    **metrics,
                }
            )

    for unit in sorted(data.df["source_unit"].unique()):
        mask = data.df["source_unit"].to_numpy() == unit
        train_idx = np.where(~mask)[0]
        test_idx = np.where(mask)[0]
        for seed in seeds:
            metrics = train_once(data, train_idx, test_idx, seed)
            rows.append(
                {
                    "split_name": "leave_one_unit_out",
                    "holdout_value": unit,
                    "model_name": "GraphDAPTN",
                    "seed": seed,
                    "n_train": int(len(train_idx)),
                    "n_test": int(len(test_idx)),
                    **metrics,
                }
            )

    out = pd.DataFrame(rows)
    out_path = OUTPUT_DIR / "modeling" / "graph_daptn_cross_domain_results.csv"
    out.to_csv(out_path, index=False)
    summary = (
        out.groupby(["split_name", "holdout_value", "model_name"])[["accuracy", "balanced_accuracy", "macro_f1", "weighted_f1"]]
        .agg(["mean", "std"])
        .reset_index()
    )
    summary.columns = [
        "split_name",
        "holdout_value",
        "model_name",
        "accuracy_mean",
        "accuracy_std",
        "balanced_accuracy_mean",
        "balanced_accuracy_std",
        "macro_f1_mean",
        "macro_f1_std",
        "weighted_f1_mean",
        "weighted_f1_std",
    ]
    summary.to_csv(OUTPUT_DIR / "modeling" / "graph_daptn_cross_domain_summary.csv", index=False)
    print(f"Saved {len(out)} Graph-DAPTN cross-domain runs.")


if __name__ == "__main__":
    main()
