# Supplementary material for: Identification of hidden subtypes in occupational health examinations and their biomedical characteristics using graph-enhanced deep representation learning
Source: Front Public Health. 2026 Jul 13;14:1847173. doi: 10.3389/fpubh.2026.1847173 (PMC13402512; doi:10.3389/fpubh.2026.1847173)
Supplement: Supplementary file 1 [file Data_Sheet_1.zip › code/03_run_benchmark_suite.py]

from __future__ import annotations

import json
import warnings
from dataclasses import dataclass

import numpy as np
import pandas as pd
from sklearn.base import clone
from sklearn.compose import ColumnTransformer
from sklearn.ensemble import (
    AdaBoostClassifier,
    ExtraTreesClassifier,
    GradientBoostingClassifier,
    HistGradientBoostingClassifier,
    RandomForestClassifier,
)
from sklearn.exceptions import ConvergenceWarning
from sklearn.impute import SimpleImputer
from sklearn.linear_model import LogisticRegression, RidgeClassifier, SGDClassifier
from sklearn.metrics import accuracy_score, balanced_accuracy_score, f1_score
from sklearn.naive_bayes import GaussianNB
from sklearn.neighbors import KNeighborsClassifier
from sklearn.neural_network import MLPClassifier
from sklearn.pipeline import Pipeline
from sklearn.preprocessing import FunctionTransformer
from sklearn.preprocessing import OrdinalEncoder, StandardScaler
from sklearn.svm import LinearSVC
from sklearn.tree import DecisionTreeClassifier

from common import CATEGORICAL_COLUMNS, NUMERIC_COLUMNS, OUTPUT_DIR


SEED = 42


@dataclass
class BenchmarkSpec:
    name: str
    estimator: object
    max_train_rows: int | None = None
    max_test_rows: int | None = None
    notes: str = ""


def load_dataset() -> pd.DataFrame:
    df = pd.read_parquet(OUTPUT_DIR / "cleaned" / "master_health_dataset.parquet")
    return df[df["health_status"] != "unknown"].reset_index(drop=True)


def feature_columns() -> list[str]:
    return NUMERIC_COLUMNS + CATEGORICAL_COLUMNS + [f"{column}_missing" for column in NUMERIC_COLUMNS]


def build_preprocessor() -> ColumnTransformer:
    missing_indicator_columns = [f"{column}_missing" for column in NUMERIC_COLUMNS]
    float_transformer = FunctionTransformer(lambda x: np.asarray(x, dtype=np.float32), validate=False)
    numeric_transformer = Pipeline(
        steps=[
            ("imputer", SimpleImputer(strategy="median")),
            ("scaler", StandardScaler()),
            ("cast", float_transformer),
        ]
    )
    categorical_transformer = Pipeline(
        steps=[
            ("imputer", SimpleImputer(strategy="most_frequent")),
            ("ordinal", OrdinalEncoder(handle_unknown="use_encoded_value", unknown_value=-1)),
            ("cast", float_transformer),
        ]
    )
    return ColumnTransformer(
        transformers=[
            ("num", numeric_transformer, NUMERIC_COLUMNS),
            ("cat", categorical_transformer, CATEGORICAL_COLUMNS),
            ("missing_flags", float_transformer, missing_indicator_columns),
        ],
        sparse_threshold=0,
    )


def build_pipeline(estimator: object) -> Pipeline:
    return Pipeline(
        steps=[
            ("preprocessor", build_preprocessor()),
            ("to_float32", FunctionTransformer(lambda x: np.asarray(x, dtype=np.float32), validate=False)),
            ("model", clone(estimator)),
        ]
    )


def build_benchmark_specs() -> list[BenchmarkSpec]:
    return [
        BenchmarkSpec("LogisticRegression", LogisticRegression(max_iter=500, class_weight="balanced", random_state=SEED)),
        BenchmarkSpec("RidgeClassifier", RidgeClassifier(class_weight="balanced", random_state=SEED)),
        BenchmarkSpec("LinearSVM", LinearSVC(class_weight="balanced", random_state=SEED, max_iter=6000)),
        BenchmarkSpec("SGDClassifier", SGDClassifier(loss="log_loss", class_weight="balanced", random_state=SEED, max_iter=2000)),
        BenchmarkSpec("GaussianNB", GaussianNB()),
        BenchmarkSpec("DecisionTree", DecisionTreeClassifier(max_depth=10, min_samples_leaf=12, class_weight="balanced", random_state=SEED)),
        BenchmarkSpec(
            "RandomForest",
            RandomForestClassifier(
                n_estimators=240,
                min_samples_leaf=2,
                class_weight="balanced_subsample",
                n_jobs=-1,
                random_state=SEED,
            ),
        ),
        BenchmarkSpec(
            "ExtraTrees",
            ExtraTreesClassifier(
                n_estimators=280,
                min_samples_leaf=2,
                class_weight="balanced_subsample",
                n_jobs=-1,
                random_state=SEED,
            ),
        ),
        BenchmarkSpec("AdaBoost", AdaBoostClassifier(n_estimators=180, learning_rate=0.08, random_state=SEED)),
        BenchmarkSpec("GradientBoosting", GradientBoostingClassifier(random_state=SEED)),
        BenchmarkSpec("HistGradientBoosting", HistGradientBoostingClassifier(max_depth=8, learning_rate=0.06, random_state=SEED)),
        BenchmarkSpec("KNN", KNeighborsClassifier(n_neighbors=21, weights="distance", n_jobs=-1), max_train_rows=35000, notes="subsampled train"),
        BenchmarkSpec(
            "MLP",
            MLPClassifier(hidden_layer_sizes=(256, 128, 64), learning_rate_init=1e-3, max_iter=120, early_stopping=False, random_state=SEED),
            max_train_rows=45000,
            notes="subsampled train",
        ),
    ]


def subsample_indices(indices: np.ndarray, max_rows: int | None) -> np.ndarray:
    if max_rows is None or len(indices) <= max_rows:
        return indices
    rng = np.random.default_rng(SEED)
    return np.sort(rng.choice(indices, size=max_rows, replace=False))


def evaluate_predictions(y_true: pd.Series, predictions: np.ndarray) -> dict:
    return {
        "accuracy": float(accuracy_score(y_true, predictions)),
        "balanced_accuracy": float(balanced_accuracy_score(y_true, predictions)),
        "macro_f1": float(f1_score(y_true, predictions, average="macro")),
        "weighted_f1": float(f1_score(y_true, predictions, average="weighted")),
    }


def run_single_experiment(
    df: pd.DataFrame,
    train_mask: np.ndarray,
    test_mask: np.ndarray,
    split_name: str,
    holdout_value: str,
) -> list[dict]:
    cols = feature_columns()
    full_train_idx = np.flatnonzero(train_mask)
    full_test_idx = np.flatnonzero(test_mask)
    rows = []

    for spec in build_benchmark_specs():
        train_idx = subsample_indices(full_train_idx, spec.max_train_rows)
        test_idx = subsample_indices(full_test_idx, spec.max_test_rows)

        x_train = df.iloc[train_idx][cols]
        y_train = df.iloc[train_idx]["health_status"]
        x_test = df.iloc[test_idx][cols]
        y_test = df.iloc[test_idx]["health_status"]

        pipeline = build_pipeline(spec.estimator)

        try:
            with warnings.catch_warnings():
                warnings.filterwarnings("ignore", category=ConvergenceWarning)
                pipeline.fit(x_train, y_train)
            predictions = pipeline.predict(x_test)
            metrics = evaluate_predictions(y_test, predictions)
            row = {
                "split_name": split_name,
                "holdout_value": holdout_value,
                "model_name": spec.name,
                "n_train": int(len(train_idx)),
                "n_test": int(len(test_idx)),
                "accuracy": metrics["accuracy"],
                "balanced_accuracy": metrics["balanced_accuracy"],
                "macro_f1": metrics["macro_f1"],
                "weighted_f1": metrics["weighted_f1"],
                "error": "",
                "notes": spec.notes,
            }
            print(
                f"{split_name} | {holdout_value} | {spec.name} | "
                f"macro_f1={row['macro_f1']:.4f} | balanced_accuracy={row['balanced_accuracy']:.4f} "
                f"| n_train={row['n_train']}",
                flush=True,
            )
        except Exception as exc:
            row = {
                "split_name": split_name,
                "holdout_value": holdout_value,
                "model_name": spec.name,
                "n_train": int(len(train_idx)),
                "n_test": int(len(test_idx)),
                "accuracy": np.nan,
                "balanced_accuracy": np.nan,
                "macro_f1": np.nan,
                "weighted_f1": np.nan,
                "error": str(exc),
                "notes": spec.notes,
            }
            print(f"{split_name} | {holdout_value} | {spec.name} | error={exc}", flush=True)
        rows.append(row)
    return rows


def build_split_masks(df: pd.DataFrame) -> list[tuple[np.ndarray, np.ndarray, str, str]]:
    masks = []
    for year in sorted(df["exam_year"].unique()):
        test_mask = (df["exam_year"] == year).to_numpy()
        masks.append((~test_mask, test_mask, "leave_one_year_out", str(year)))

    for unit in sorted(df["source_unit"].unique()):
        test_mask = (df["source_unit"] == unit).to_numpy()
        masks.append((~test_mask, test_mask, "leave_one_unit_out", str(unit)))
    return masks


def append_daptn_results(results: pd.DataFrame) -> pd.DataFrame:
    history_path = OUTPUT_DIR / "modeling" / "daptn_training_history.json"
    if not history_path.exists():
        return results
    history = json.loads(history_path.read_text(encoding="utf-8"))
    best_epoch = max(history["history"], key=lambda item: item["valid_macro_f1"])
    row = pd.DataFrame(
        [
            {
                "split_name": "random_split_reference",
                "holdout_value": "validation",
                "model_name": "DAPTN",
                "n_train": len(history["train_indices"]),
                "n_test": len(history["valid_indices"]),
                "accuracy": np.nan,
                "balanced_accuracy": np.nan,
                "macro_f1": best_epoch["valid_macro_f1"],
                "weighted_f1": np.nan,
                "error": "",
                "notes": "personalized deep baseline",
            }
        ]
    )
    return pd.concat([results, row], ignore_index=True)


def main() -> None:
    df = load_dataset()
    all_rows: list[dict] = []
    for train_mask, test_mask, split_name, holdout_value in build_split_masks(df):
        all_rows.extend(run_single_experiment(df, train_mask, test_mask, split_name, holdout_value))

    results = pd.DataFrame(all_rows)
    results = append_daptn_results(results)
    results = results.sort_values(["split_name", "holdout_value", "macro_f1"], ascending=[True, True, False]).reset_index(drop=True)

    modeling_dir = OUTPUT_DIR / "modeling"
    results.to_csv(modeling_dir / "benchmark_results.csv", index=False)

    summary = (
        results[results["split_name"] != "random_split_reference"]
        .groupby(["split_name", "model_name"])[["macro_f1", "balanced_accuracy"]]
        .mean()
        .reset_index()
        .sort_values(["split_name", "macro_f1"], ascending=[True, False])
    )
    summary.to_csv(modeling_dir / "benchmark_summary.csv", index=False)

    family_map = {
        "LogisticRegression": "linear",
        "RidgeClassifier": "linear",
        "LinearSVM": "linear",
        "SGDClassifier": "linear",
        "GaussianNB": "probabilistic",
        "DecisionTree": "tree",
        "RandomForest": "ensemble",
        "ExtraTrees": "ensemble",
        "AdaBoost": "boosting",
        "GradientBoosting": "boosting",
        "HistGradientBoosting": "boosting",
        "KNN": "distance",
        "MLP": "neural",
        "DAPTN": "personalized_neural",
    }
    family_summary = summary.copy()
    family_summary["family"] = family_summary["model_name"].map(family_map).fillna("other")
    family_summary.to_csv(modeling_dir / "benchmark_family_summary.csv", index=False)

    print("Saved expanded benchmark results.")
    print(summary.to_string(index=False))


if __name__ == "__main__":
    main()
